# Supplementary material for: Pathogenic bacteria remodel central metabolic enzyme to build a cyclopropanol warhead
Source: Nat Chem. 2022 Jul 29;14(8):884–90. doi: 10.1038/s41557-022-01005-z (PMC9359912; doi:10.1038/s41557-022-01005-z)
Supplement: Supplementary file 3 — Source Data for the Supplementary Information [file 41557_2022_1005_MOESM3_ESM.xlsx]

## Sheet: Sup. Fig. 1
Log2 Fold Change	-log10 P-Value
0.0256	0.0034
-0.0802	0.5281
-0.4396	1.2261
-0.0108	0.0463
-0.6151	0.5384
-0.6194	1.2389
-0.366	1.579
-0.5822	0.2724
-0.4952	1.2136
0.19	0.0144
0.387	0.3822
-0.6304	1.239
3.7406	3.8513
0.8957	0.0003
-0.844	0.0202
-0.2708	0.7051
0.6735	1.6409
-0.4703	1.805
-0.4713	0.845
0.3127	0.5987
-0.1875	0.6801
-0.5718	0.9747
2.8852	0.1998
-0.1731	0.9203
-0.9965	0.7983
0.8888	0.5626
-1.7395	0.0698
-0.665	0.9011
-4.489	3.2422
-0.2725	0.7559
-1.605	1.2206
-1.379	3.0234
-0.7666	0.0605
-6.3234	3.336
-0.6166	0.5662
3.5423	0.3914
0.7446	0.9238
-0.1485	0.3926
-0.9948	0.791
1.0273	2.1599
-0.6766	0.4986
-0.6815	0.9125
-0.4669	0.724
-3.6642	0.2684
-0.0521	0.2117
-0.0111	0.3997
0.81	0.3978
0.9512	0.7898
2.6695	0.0504
-0.2445	0.0144
-0.879	1.7352
-1.7962	0.9065
-0.457	1.7776
1.2959	2.6204
-0.5321	1.2158
-0.0916	0.2638
0.5465	0.8376
-0.2695	0.7588
-0.4044	1.0712
-0.1069	0.1009
-0.5712	0.0146
-0.0452	0.4386
-0.5035	0.7888
-0.3997	1.5452
-0.1959	0.0088
-0.8291	1.8438
-0.1994	0.3778
-0.1305	0.2802
5.3273	0.3162
-0.867	0.1011
-0.2602	0.1424
-0.2571	0.7778
0.6368	1.529
0.5936	0.376
-0.3715	0.1829
-0.6077	1.5125
1.1058	1.2908
0.6776	2.5621
-0.5806	1.1985
0.9293	0.734
0.5319	0.4276
-0.4972	0.485
-0.1817	0.0681
-0.3038	1.3162
0.2694	0.433
0.94	0.0484
-0.0672	0.4165
-0.6238	1.6537
0.1179	0.5374
0.0272	0.0133
-0.5937	1.5383
-0.4283	0.2087
-1.122	1.3514
0.3014	0.3105
0.0287	0.0777
0.7518	0.8711
-0.4339	0.7989
-1.9614	0.9372
-0.3549	1.4715
-0.4341	1.4726
-0.0208	0.0285
-0.327	1.427
-0.5154	0.2752
0.0461	0.3449
-0.4192	0.7906
0.3422	0.0224
-0.3328	0.5278
-0.603	1.1024
-0.4194	0.0464
-0.2244	0.0231
-0.105	0.0121
-0.5886	0.6657
0.5887	0.1052
-0.3702	1.0233
-0.17	0.0247
1.5491	2.025
-0.2897	0.2651
-0.2959	0.5729
-0.4811	0.0439
-0.0389	0.0767
-0.1839	0.1747
-0.4214	0.3638
-0.3081	0.2053
-0.344	0.6256
-1.3485	1.081
-0.3607	1.5795
4.2512	0.1511
-0.469	0.5695
-0.1012	0.7653
0.1417	0.119
-1.1743	1.4874
0.2972	0.383
0.1717	0.4386
-0.7028	0.2624
-2.4925	1.0158
-0.7339	1.7825
3.4978	1.3991
-0.2658	0.125
0.5691	0.3073
-0.2696	0.67
-0.7925	0.1962
-1.1554	2.7891
0.3843	0.1089
-0.0709	0.0141
-0.6094	1.1009
-0.2873	1.9976
-0.5933	1.988
-0.9042	0.0934
-0.1502	0.4136
-0.0698	0.0709
0.076	0.0596
0.2272	0.1799
1.3149	0.5705
-0.4701	0.7704
-1.0887	0.4227
0.4018	0.3302
-4.6149	0.7391
0.1814	0.0275
-0.3888	2.4753
4.6469	0.2958
-0.2106	0.0984
-0.4853	2.1217
-0.7968	0.0109
0.4677	0.1479
-0.017	0.0785
-0.1736	0.4285
0.3606	0.2191
-0.4209	0.0143
-0.2003	0.7089
-0.0878	0.1537
0.0838	0.0278
-1.3269	1.0876
-0.5844	1.979
-0.1167	0.1323
-0.2781	2.2381
0.0365	0.1029
-0.1551	0.3789
2.8494	1.7854
0.0146	0.0281
-0.0722	0.3468
0.3308	0.151
0.5169	1.0483
-0.9455	0.4271
-0.8331	0.4986
-0.7929	0.0765
-0.3894	1.2333
-0.2265	1.1581
-0.3432	1.2348
-0.3708	1.4944
-1.639	1.3633
-0.3755	1.3248
-1.2288	0.597
-0.4556	0.2627
0.293	0.3923
2.3056	0.0526
0.0692	0.1214
0.5813	0.0564
-0.2442	0.4874
-1.937	2.5588
0.0478	0.173
0.2915	0.3462
1.3746	1.7685
0.4824	0.9991
-0.1819	0.2509
-0.2857	0.2493
1.2357	1.2867
-0.2016	0.3018
-0.2011	0.1302
-1.1532	0.8492
0.0565	0.4623
0.0718	0.1503
6.0228	3.207
-0.0914	0.065
-1.7053	1.7953
-0.0276	0.4438
-0.2388	1.2902
-0.2973	0.5476
-0.2178	1.1712
0.2153	0.0876
-0.2543	0.5153
0.7005	3.0963
-0.2544	0.0418
-0.2821	0.0396
-3.2553	1.4424
-0.0321	0.0007
0.1178	0.035
0.1653	0.0445
4.8744	0.7161
1.0107	0.7115
-1.1328	1.6189
-0.3273	1.0502
-0.1518	0.7163
-0.4026	0.0937
-0.4363	0.1822
-0.3775	1.4361
-1.4065	1.0382
-0.6773	0.7992
-0.177	0.5452
-0.3785	0.4618
0.8365	0.0737
-0.5033	1.2763
-0.9812	1.1107
-0.2392	0.5862
0.2629	0.2365
-0.9385	2.0144
-0.7021	1.4602
-0.4588	1.1314
0.1296	0.0115
-0.2982	0.888
-0.4337	0.5152
-0.3486	3.1956
-0.1076	0.55
2.5833	4.0028
0.0092	0.2737
-0.4132	0.5937
-0.2152	0.1745
-0.2443	1.0747
-0.3091	0.855
-0.1836	0.6169
0.2315	0.2959
-0.4164	1.0188
-0.4808	0.0446
2.2792	0.8843
1.068	1.1824
5.4829	3.4168
-0.4872	0.48
-0.2354	0.5994
0.483	0.2213
-1.5736	0.5936
0.3733	0.5106
1.0385	1.3091
-0.6119	0.303
-0.0805	0.1741
1.4728	1.8489
-0.256	1.2454
0.4913	0.1113
0.4842	0.1151
0.4333	0.3441
-0.1124	0.1081
-0.8165	1.6743
-0.5917	0.4172
0.1432	0.0138
-0.0111	0.2017
-0.216	0.663
-0.2231	1.0622
-0.1634	0.8239
6.1869	3.0537
-0.6313	1.6043
-0.5192	1.2545
0.0309	0.2241
-0.1787	1.0693
-0.1437	0.9911
4.9497	5.1924
-0.9267	1.1006
0.1757	0.0706
-0.3827	0.228
6.173	1.7914
0.2219	0.8975
0.5913	1.2901
-0.1389	0.9823
-0.3358	0.0235
-0.4189	0.0532
-1.7918	0.588
-0.3286	0.2347
0.0185	0.0854
0.2578	1.8162
-0.3539	0.9001
-0.303	1.0942
-0.0426	0.2652
-0.2325	0.2397
-0.4013	0.5127
0.0325	0.1146
-0.187	0.1746
0.4152	0.0727
-0.532	1.4749
-0.5599	0.5346
1.6398	0.1126
-0.2533	1.0513
0.5499	1.3623
-0.2796	1.31
0.0148	0.1394
-1.1521	0.0878
-0.8278	0.4382
-0.1174	0.3358
0.8716	0.1615
-0.3003	1.0038
-1.0299	1.5295
-1.6513	2.4484
-0.2073	0.3513
-0.1883	0.0586
-0.3814	0.4041
5.9072	3.9121
-0.0614	0.2668
0.4552	0.1865
-0.6914	0.1929
2.6597	3.4391
-0.7434	0.7959
-0.629	0.1189
-0.8965	0.3255
6.1665	4.422
-0.6808	0.6747
3.1639	4.5049
-1.0691	0.6175
-0.434	0.5485
-0.8894	1.1987
0.1217	0.2836
-0.3295	0.7666
-1.0199	0.6314
0.5397	0.8822
-1.154	0.0674
-0.2649	0.3892
0.0497	0.5253
-0.1457	1.0445
-2.5642	0.6915
-0.2641	0.3707
4.8232	0.3034
-1.6974	0.3574
5.1017	0.331
-0.2436	0.951
0.8576	0.155
0.0371	0.2729
-0.0384	0.2005
-0.9803	2.1042
-0.3665	1.7209
-0.8937	1.4597
-0.2143	0.9377
0.3266	0.1766
-0.2735	0.0808
1.8807	2.9526
-0.3804	1.3166
0.5212	0.6148
-0.2531	0.1942
-0.2052	0.5953
-0.2402	0.4048
-1.5464	0.4365
-0.6542	0.3362
0.5999	1.7235
-0.4698	1.1606
-0.5768	0.1962
6.2836	4.4794
-0.2477	1.3248
-0.5921	0.5964
0.1825	0.0031
-0.3078	0.4026
-0.7865	0.6788
0.0971	0.1042
-0.3666	0.7038
6.0248	2.494
-0.0508	0.3994
-0.3938	1.4785
0.8898	3.7257
-0.5533	1.1037
-1.1411	0.5704
-0.7324	0.6191
0.1683	0.1126
-0.0984	0.1932
0.4404	1.0392
0.4948	0.0277
-0.6004	0.5378
-0.3421	1.5774
-1.4251	1.1253
-0.2337	0.7352
-0.3908	0.8977
0.3757	0.0837
5.109	2.3833
-1.6076	1.8258
5.4844	5.3678
-0.687	1.0118
-0.3033	0.2828
-0.3427	1.3083
1.1004	1.1772
-0.1708	0.5361
0.3751	0.1824
0.2912	1.0766
-0.1857	0.7761
-0.8869	0.864
-0.4336	0.7287
-0.6086	1.6121
-0.1973	0.5272
-0.5764	1.3695
-0.2152	0.018
-0.5048	0.505
-0.1836	0.2315
-0.0754	0.2276
-0.0093	0.1153
-0.84	0.6892
0.008	0.1359
-0.3019	0.9875
5.7861	3.4467
0.0694	0.1548
-0.0496	0.2816
4.5577	0.2929
6.0595	3.6825
-0.446	1.0423
-0.3448	0.3626
0.4579	0.7185
3.4097	2.6291
0.0518	0.0713
-0.3906	1.0063
0.0529	0.1043
0.3353	0.6182
-0.3124	0.9722
-0.2923	0.136
-0.4481	0.1841
-0.0649	0.2751
0.4106	0.3406
-0.3661	0.499
-0.513	1.0011
0.449	0.4609
0.1396	0.1309
0.1946	0.6837
-0.3642	1.0486
0.302	0.6499
-0.1939	0.6986
-0.0773	0.0026
-0.5186	0.0038
6.1919	3.1279
-0.7104	1.6172
-0.4417	0.9672
-0.1564	0.5347
-1.0098	1.4701
-0.2417	0.2333
-2.1561	1.4796
-1.3976	0.848
-0.4362	1.5129
0.8986	1.8412
-1.1482	2.3821
-3.415	2.2442
-0.3821	0.0823
5.5552	4.3227
-0.3433	0.5917
1.0752	0.8684
0.8079	0.0301
-0.5116	0.065
-0.55	0.9651
0.8034	0.5556
0.9144	0.0696
-0.6657	0.0901
5.4913	3.1528
6.2464	3.8388
-0.0701	0.5494
0.345	0.2931
-0.9378	0.269
-0.516	1.388
-0.1594	0.1313
0.6052	0.1125
0.1224	0.0444
-0.2484	0.1663
0.1163	0.0315
-0.2144	0.1998
5.0788	3.9015
-0.0939	0.8944
0.1447	0.6644
-1.2924	1.1967
0.1464	0.1187
0.3219	0.0478
-2.527	0.7228
-0.3383	0.1606
-0.7982	2.0472
-0.0817	0.0701
-1.2554	0.5947
1.3024	0.1456
-0.3289	0.1032
0.7157	0.4814
-0.5916	1.1639
1.0575	0.3255
-0.3987	0.1939
-0.3432	0.4337
-0.2409	0.2158
3.99	3.1181
-0.1159	0.7609
-0.8313	0.5795
1.0355	1.0448
2.5251	3.6825
0.2214	0.0649
-1.0003	0.7177
0.9492	0.3787
-0.2565	0.7555
5.6912	5.5484
0.6221	0.1127
-0.439	0.7444
-0.2651	0.5318
-0.1034	0.3112
-0.2479	0.2924
5.2912	4.394
1.1193	1.8027
6.0642	3.85
-0.263	0.5216
-0.2435	0.599
5.9598	3.1262
-0.1698	1.3243
0.0963	0.249
-1.1152	0.1021
2.1722	0.0399
-0.9144	1.05
0.3984	1.059
-0.1168	0.233
-2.0323	1.8003
-0.777	1.0253
0.4625	1.3223
-0.9861	0.267
0.3501	0.0075
-1.4182	2.3807
-1.5981	3.3151
0.613	0.241
-0.062	0.3167
1.1176	1.5828
-0.32	0.2532
5.1859	3.7924
0.6795	1.2244
-0.2797	0.6861
0.1253	0.075
-0.6962	1.1901
-0.1723	1.0518
0.3019	0.0062
-0.2358	0.4349
-0.3136	0.0825
-0.3361	1.2802
0.7852	2.3038
-0.2266	1.152
-0.1497	1.6855
-0.3292	1.2552
0.6122	1.8307
-2.8832	3.6511
4.4636	4.1142
0.7002	2.2628
-0.9543	1.5551
-0.2172	0.6275
0.4402	0.026
-0.3096	0.2193
-0.9722	0.4276
-0.3002	0.4211
6.0669	4.4211
5.5139	3.3793
-0.2066	1.6878
-0.3139	0.1428
-0.3687	1.3647
-0.076	0.4512
-1.1005	1.0918
-0.0111	0.3766
0.3739	0.4967
-0.2052	0.4766
2.4912	2.5062
1.8513	0.1218
4.9887	3.9019
0.4332	0.2343
-1.5418	0.1164
6.1632	1.1735
5.9634	3.3476
-1.3163	2.6893
1.0712	0.1006
-0.6754	1.4911
-0.2533	0.5649
-0.5468	0.2835
0.3779	0.8065
4.7872	1.6889
-0.9843	0.9754
-1.8609	0.922
-0.2335	0.9853
-0.3241	0.4521
-0.0515	0.3946
2.7042	0.442
-0.1192	0.3558
-2.2195	0.3632
0.8658	2.2622
-0.2108	0.5569
-0.16	0.0461
-0.1933	0.5308
2.1405	3.5964
3.6939	2.3565
-0.47	2.4464
0.6454	1.0796
-0.2061	0.7764
3.6745	3.1351
6.1294	3.3567
-0.2943	1.4248
-0.1214	0.7375
-0.0633	0.0058
-0.184	0.3045
5.7963	3.1596
5.6377	3.904
-1.294	1.0877
-0.3115	0.6066
-1.7862	1.1765
-0.6488	1.5608
0.3856	1.966
1.1517	1.3666
-0.1347	0.1641
-1.598	2.3168
-0.5703	0.4975
-0.4113	0.9656
-2.1615	1.3449
-0.3162	1.8265
-0.9188	0.9883
1.4318	1.458
0.7675	0.7269
-0.3123	0.1149
-0.303	0.8874
0.4762	0.3504
-0.7943	0.2955
0.1374	0.5721
0.3263	0.133
-0.8761	0.7383
-0.0229	0.2574
-0.2593	0.0107
-0.0228	0.0019
-0.0645	0.2858
-0.1765	0.0765
6.2588	5.2345
-0.2707	1.2858
-1.0516	0.1042
-0.2511	0.5338
-0.2357	0.1927
-1.4185	0.1838
-0.2502	0.5102
0.1454	0.6482
-0.4384	1.0141
4.5359	4.9954
-0.6945	1.3078
3.5954	2.001
-0.2912	0.6089
-0.1723	0.6413
-0.2439	0.0649
-0.0815	0.2149
-1.1986	0.6164
-0.7862	1.0832
0.3116	0.0108
-0.0279	0.3902
-0.0988	0.241
-0.2038	0.0743
0.9552	2.049
-0.8048	0.8732
4.9992	4.5509
4.8365	2.6545
-0.2387	0.596
4.8608	3.9461
-0.2169	0.2588
5.5466	3.7658
5.3996	3.9176
4.0183	6.0199
-0.4986	0.3762
-0.7552	1.2132
-0.741	1.4075
0.4368	2.0134
-0.4232	1.0888
-0.2538	0.235
-0.2219	0.3508
-0.0383	0.291
1.1977	0.9718
-0.0792	0.1118
-0.2743	1.9618
-0.2555	1.1394
-2.7401	1.7263
-0.3877	1.0816
-0.0954	0.4656
-0.3127	0.0322
-0.3479	0.8539
0.8047	0.0328
0.0107	0.0674
-0.008	0.4676
5.0539	3.2494
0.1104	0.0301
0.2139	0.1842
-0.0504	0.0136
0.1199	0.1384
-1.1568	0.7886
5.1958	3.389
4.2563	4.5212
2.9271	0.246
-0.1657	0.2007
-0.2369	0.0525
0.1211	1.3532
-0.5954	0.8318
-0.0067	0.0939
-0.9546	0.9147
-0.2339	1.0931
4.3261	4.5204
-0.346	0.4457
-1.1364	3.6364
-1.1535	0.6333
4.4189	2.0709
-0.2612	0.4511
-1.0649	0.684
-0.2286	0.2188
0.0451	0.3008
-0.3863	0.4077
-1.4538	1.4964
-4.9978	1.3131
5.6754	5.4531
-0.1293	0.4589
-0.145	0.6616
-0.0954	0.0359
0.2464	0.3808
2.236	1.0126
0.1262	0.3474
0.3728	0.052
5.3193	4.9256
-0.3458	1.6724
0.5425	0.9569
-0.1652	0.4987
-0.2562	0.8769
-0.0874	0.4245
-0.6128	1.6348
-0.9463	1.9799
5.6031	4.9255
-0.272	0.9608
-0.3677	0.3722
-0.2992	1.7924
0.0373	0.2893
-0.0024	0.3244
-0.0692	0.1999
4.5209	2.5728
0.802	0.9233
2.9081	4.4787
0.0649	0.0861
4.2003	4.95
-0.1008	1.0104
-0.1484	0.0514
-0.229	0.0063
-0.5966	2.2739
0.071	0.8982
-0.1375	0.5317
0.4493	0.7059
5.4445	4.4192
-0.3232	0.8405
0.6748	0.2551
4.7905	2.9543
5.2188	3.1073
5.1561	4.8091
-0.0024	0.0061
0.7444	0.4608
-0.086	0.0246
-0.0104	0.0374
-0.3028	0.8629
0.0237	0.2047
-0.0824	0.6754
5.9884	3.9882
-0.1281	0.3326
-0.1517	0.1893
-0.073	0.0221
1.119	0.4452
-0.3311	0.2111
3.5198	3.8154
-0.3701	0.4757
-0.0899	0.0546
-0.1296	0.077
0.2731	0.1943
4.0539	2.7754
0.8352	1.7825
-0.267	0.8537
-0.4338	1.0989
-0.7814	0.0562
-0.0511	0.0273
-0.5394	0.4977
0.0265	0.1189
0.1039	0.0136
0.57	0.7523
0.7459	1.4349
5.3814	2.1681
-0.1304	0.313
-1.0058	1.1843
-0.1601	0.6148
-0.9523	1.6055
5.1972	4.4391
-0.1907	1.6962
-0.4396	1.1847
-0.1019	0.169
-0.0251	0.1285
0.2069	0.0934
4.9584	1.3101
-0.3377	0.6424
5.3627	3.9575
0.2931	0.4109
5.3916	3.5589
0.1514	0.0767
0.5455	0.0564
0.1971	0.0198
-0.4326	0.1273
4.9652	2.8848
0.0258	0.0469
-0.5694	1.1923
-0.1414	0.0419
0.0776	0.1145
-0.3216	0.0877
0.6378	1.0902
4.5207	3.6352
3.4023	2.0478
-0.6414	1.3697
0.3	0.0966
0.7229	0.4675
0.6872	0.0927
0.0659	0.3579
1.4338	1.0497
0.3443	0.0794
0.2214	0.1711
-0.1202	0.1614
-1.1404	0.8085
-0.5611	2.2707
-0.4513	0.5607
-0.4549	1.2401
0.5634	0.0187
-0.3652	0.437
0.3023	0.7738
1.2492	0.9145
5.1495	2.8523
-0.4336	0.6551
5.0825	4.3328
0.0938	0.0447
3.9919	4.9626
4.2195	3.3856
-0.2642	0.8366
-2.7432	3.4256
4.5938	2.7763
2.0359	1.5443
5.1764	3.278
-0.3026	1.1237
0.1947	1.1483
-0.0755	0.1448
0.0177	0.2578
-0.221	0.3576
-0.5426	0.4971
-0.2986	1.3699
-0.1371	0.9181
4.845	4.1616
4.6326	1.4792
-0.9877	1.12
-0.7098	1.1843
-1.9194	2.8238
0.9713	0.2568
4.9748	2.9484
-0.2076	2.1243
-0.3148	1.3989
-0.2218	1.9092
-0.2843	0.1231
-0.213	1.2045
-3.9586	4.1102
-0.2475	1.2575
-0.0605	0.2602
-0.2522	0.0223
0.8487	0.1819
0.1144	0.1637
2.5245	2.4521
-0.3199	1.3508
0.6347	0.5666
0.0263	0.0888
-0.0875	0.5032
-0.0456	0.0505
2.8104	4.027
2.0079	1.0543
-1.0204	1.3224
1.0659	1.216
-0.2273	2.0936
-1.088	4.1688
-1.5783	0.0564
0.1632	0.0706
0.7931	0.634
-0.1394	0.4868
3.9857	3.273
4.1917	3.5412
-5.2646	5.4482
5.0407	4.1932
-0.7135	1.2908
-0.2557	1.3467
-0.9039	2.0683
-0.4805	0.8947
-2.4559	0.5498
4.6328	5.253
1.0355	1.96
-0.0487	0.0156
0.6534	1.1019
0.0696	0.0581
-0.2279	1.3779
0.0792	0.0003
5.1404	4.2879
-0.5749	0.5121
-0.2446	0.6302
-0.1309	0.1191
3.494	3.2588
-0.0935	0.5229
-1.8005	2.6424
-0.0257	0.1913
4.3792	1.2408
-1.1573	1.0542
-0.6879	0.6912
-0.3071	0.67
5.1742	4.3094
-1.8345	1.6079
-0.3001	0.3002
3.8907	4.6304
-0.2451	0.0618
4.402	4.6396
-0.3504	1.8404
-0.1286	0.1581
-0.6465	1.2016
-0.0721	0.3689
-0.6635	2.7914
3.8285	2.6782
-0.8858	0.5189
-0.4131	0.4126
3.1284	1.5853
-0.1184	0.3932
-0.2315	0.1164
0.8594	0.1209
-1.5598	1.1772
-0.1973	0.5542
1.0564	0.4851
-0.071	0.231
-0.3137	0.4597
-0.0237	0.2148
-0.5621	1.3527
-0.0851	0.139
4.6806	2.6431
-0.3058	1.0913
-0.4814	1.0023
0.0611	0.093
-0.1978	0.0387
3.9827	5.0539
3.5214	3.0441
-0.2799	0.9837
0.4323	0.0222
-0.6842	0.5443
-1.3729	2.7395
4.0878	3.5668
-0.1707	0.0778
4.6845	5.2046
4.5282	3.1337
2.5643	1.6814
-1.0865	1.7819
-0.1926	0.3213
-0.2349	1.3473
0.103	0.0249
3.4795	1.6841
0.1775	0.4118
-0.2581	0.0029
0.1694	0.0948
0.6577	1.632
-0.5856	1.2426
-0.6127	0.5469
5.1008	3.6871
-0.2064	0.1011
-0.5898	0.9336
-0.1798	0.0473
-0.4696	0.3832
0.4481	1.005
0.1205	0.0132
-0.9026	1.219
-0.7183	1.0905
0.39	0.3109
-0.3089	0.2909
-0.2973	0.0173
-0.5576	1.003
-0.2997	0.2396
-1.2435	0.5172
-0.5024	0.08
-0.3271	0.3935
-0.1732	0.3227
0.3784	0.0015
5.3034	3.2447
0.8495	0.4885
-0.5065	0.529
3.4204	5.5666
-1.3339	0.1011
-0.3393	0.3836
1.7518	0.2113
-0.7285	0.551
-0.2172	0.5453
4.8093	3.5581
0.0577	0.3563
-0.5224	0.1346
-1.9279	0.3042
5.6931	3.7973
5.0221	4.7073
-0.4629	0.1192
-1.2482	2.0654
-0.1228	0.0258
-0.2977	0.3027
-0.161	0.5655
-0.249	0.0284
0.9398	0.2473
1.5624	1.538
-0.1795	0.1862
0.0072	0.0033
2.6014	4.241
1.9201	0.6171
-0.085	0.4396
-1.9615	0.4039
4.0862	4.0259
2.9401	1.6386
-0.8474	0.7251
-1.2772	4.0314
-1.4955	0.6051
1.2148	1.3939
-0.3227	1.9185
-0.0958	0.0088
-0.8169	0.6856
0.1771	0.1083
-0.888	1.6761
0.2582	0.4091
-0.2441	0.0673
0.3788	0.1009
-0.5582	0.4367
5.0943	3.6402
0.5324	0.3638
-0.2951	0.3592
1.0083	0.0967
-0.0115	0.1979
-0.3343	0.8196
3.8061	0.1741
-3.1108	0.7349
-1.7775	1.2375
4.4103	2.7637
3.8559	2.8011
-1.3215	0.1955
-1.09	0.1765
4.5598	2.0459
-1.3913	0.2538
0.578	2.7268
4.7936	3.5666
-0.2292	0.0067
0.0105	0.0596
-0.334	0.8001
-0.7583	0.1301
-0.2562	1.1783
-0.366	1.379
0.2159	0.0135
-1.3738	0.3327
-0.3181	1.3282
1.2113	0.0291
-0.1293	0.5172
-0.4646	1.5897
-1.366	0.2422
0.2233	0.0447
-0.121	0.0539
-1.4287	0.2931
-0.2528	1.9486
0.4983	0.1839
-1.0844	0.7289
4.4185	1.3182
-0.5867	0.3078
-0.07	0.1358
2.4657	0.5399
-0.9074	0.1823
-0.2521	1.2602
4.7235	1.7958
0.1533	0.1656
-1.9023	0.5885
-0.1918	0.0028
-0.1199	0.2125
-0.124	0.2878
0.5653	0.9376
-0.8638	0.4175
-0.4262	2.0213
-0.4091	0.2514
-2.4826	2.491
0.0375	0.1129
-0.3695	1.3694
-0.198	1.0449
-0.1954	1.4325
-0.2774	2.6686
-0.7109	0.7087
-1.2459	1.2077
-0.9796	0.1065
-3.5186	0.3215
-1.2302	0.1208
-0.9609	1.6158
-0.9617	0.6619
-0.3507	0.0192
-1.1621	1.5586
-1.9277	1.1549
-2.3311	0.1399
-0.5439	0.7068
-2.0839	0.25
-0.4027	0.0849
-0.6666	0.7923
2.7765	0.7644
-0.7848	0.0199
-1.2121	1.3934
-0.1419	0.0887
0.1091	0.2124
-0.2073	0.1869
10.5844	2.5992
10.2481	3.8624
8.6851	5.6774
8.8932	3.996
9.432	3.3635
9.3818	3.8513
9.8037	4.2271
9.5675	3.3651
7.9272	3.6238
7.8918	6.1926
8.5668	5.5606
8.6755	5.6575
6.4564	4.9959
8.0377	3.4748
7.5321	4.9822
7.2815	3.5038
8.2173	2.1317
7.2764	3.0012
7.2955	3.6854
7.4157	3.3808
7.903	4.0204
6.5608	4.8016
6.4077	6.2363
7.7333	3.4493
7.496	1.6679
7.644	4.1074
7.3483	4.3361
6.5945	6.1686
6.5903	4.9677
7.6354	4.9183
6.4816	4.4375
7.3033	6.6605
6.326	3.6255
7.0883	2.0828
7.4411	5.0082
6.3477	1.9969
6.6483	2.371
6.3675	2.0415
7.4187	3.7529
6.5339	3.7372
6.9355	4.6047
6.7231	4.8022
6.4056	3.1034
6.4847	4.0703
7.5343	1.4426
6.4291	5.4043
6.7284	5.0136
7.453	2.3577
6.6528	4.7038
6.5761	5.7171
6.7071	2.1577
6.5384	3.2587
6.3877	3.4819
6.868	3.3907
7.3239	2.1454
6.3715	5.6691
6.6298	3.2172
6.455	3.8468
6.6609	2.7611
6.9456	6.9357

## Sheet: Sup. Fig. 3
a, enzymatic				b, synthetic
m/z	rel. Int.			m/z	rel. Int.
57.0343	4.15863			57.0343	4.71381
71.0138	1.12087			73.0293	3.5854
73.0294	3.83188			75.0086	5.31702
75.0087	3.5496			85.0293	17.0863
85.0294	16.9055			87.045	100
87.045	100			131.035	18.2513
131.035	17.9233

## Sheet: Sup. Fig. 5
BurG denat				Ref.: NAD+
Time	Intensity			Time	Intensity
0.095963	0			0.0137677	0
0.111309	0			0.0291197	0
0.125194	0			0.0430073	0
0.139163	0			0.0569719	0
0.153096	0			0.0709178	0
0.16705	0			0.0848845	0
0.181786	0			0.0995803	0
0.195736	0			0.113526	0
0.209707	0			0.127482	0
0.223696	0			0.141453	0
0.2377	0			0.155472	0
0.251726	0			0.169453	0
0.267186	0			0.184645	0
0.282082	0			0.199514	0
0.29608	0			0.213491	0
0.310065	0			0.227455	0
0.324036	0			0.241418	0
0.338032	0			0.255385	0
0.354088	0			0.271312	0
0.368974	0			0.28617	0
0.382955	0			0.300143	0
0.396949	0			0.314137	0
0.410938	0			0.328101	0
0.425672	0			0.342062	0
0.439655	0			0.356622	0
0.454538	0			0.370597	0
0.468515	0			0.384612	0
0.482517	0			0.398658	0
0.49653	0			0.412701	0
0.510538	0			0.426727	0
0.524559	0			0.440735	0
0.538576	0			0.45567	0
0.552595	0			0.46966	0
0.566609	0			0.483685	0
0.580643	0			0.497733	0
0.595543	0			0.512427	0
0.610399	0			0.526454	0
0.624224	0			0.541404	0
0.637932	0			0.55545	0
0.651553	0			0.569491	0
0.665093	0			0.583537	0
0.678601	0			0.5976	0
0.692105	0			0.612548	0
0.705616	0			0.626562	0
0.719114	0			0.640593	0
0.732582	0			0.654631	0
0.746026	0			0.668654	0
0.759474	0			0.683366	0
0.772945	0			0.698329	0
0.786468	0			0.712364	0
0.800076	0			0.726383	0
0.813737	0			0.740469	0
0.827399	0			0.75446	148092
0.841035	885317			0.768437	669058
0.854664	1123892			0.782379	988749
0.868328	1227912			0.796339	725001
0.881999	917479			0.810285	537984
0.895737	508724			0.824262	278952
0.909503	226107			0.838263	170202
0.923316	125317			0.852981	80663.3
0.937372	39771.7			0.867942	39823.8
0.952085	0			0.881979	22288.8
0.965926	0			0.896038	35013.5
0.979772	0			0.910148	33647.2
0.993583	0			0.924215	18351.9
1.0087	0			0.938281	15214.5
1.02257	0			0.952327	0
1.03649	0			0.966404	14689.5
1.05047	0			0.980515	21285.8
1.06448	0			0.99459	0
1.07851	0			1.00866	0
1.09345	0			1.02363	0
1.10746	0			1.0386	0
1.12194	0			1.05259	0
1.13592	0			1.06658	0
1.14988	0			1.08058	0
1.16383	0			1.09549	0
1.17777	0			1.10953	0
1.1917	0			1.12359	0
1.20639	0			1.13762	0
1.22027	0			1.15169	0
1.23414	0			1.1658	0
1.24801	0			1.17989	0
1.26279	0			1.19492	0
1.27768	0			1.20906	0
1.29156	0			1.22319	0
1.30546	0			1.23731	0
1.31935	0			1.2514	0
1.33322	0			1.26636	0
1.34711	0			1.28044	0
1.36236	0			1.29453	0
1.37626	0			1.30857	0
1.39017	0			1.32263	0
1.40407	0			1.33669	0
1.41801	0			1.35071	0
1.43261	0			1.36561	0
1.44652	0			1.37963	0
1.46042	0			1.39368	0
1.47437	0			1.40773	0
1.48829	0			1.42178	0
1.50223	0			1.43675	0
1.51617	0			1.45079	0
1.53103	0			1.46486	0
1.54498	0			1.4789	0
1.55895	0			1.49297	0
1.57291	0			1.50705	0
1.58688	0			1.52112	0
1.60138	0			1.53611	0
1.61536	0			1.55021	0
1.62935	0			1.56424	0
1.64334	0			1.57829	0
1.65733	0			1.59233	0
1.67133	0			1.60726	0
1.68534	0			1.62131	0
1.70027	0			1.63538	0
1.7143	0			1.64941	0
1.72835	0			1.6635	0
1.74238	0			1.67756	0
1.75642	0			1.69161	0
1.77104	0			1.70656	0
1.786	0			1.72064	0
1.80002	0			1.73469	0
1.81408	0			1.74876	0
1.82815	0			1.76374	0
1.84222	0			1.7778	0
1.85629	0			1.79187	0
1.87124	0			1.80594	0
1.8853	0			1.81999	0
1.89936	14657.5			1.83408	0
1.91343	0			1.84815	0
1.92794	13461			1.86313	0
1.94202	0			1.8772	0
1.95702	0			1.89126	0
1.97111	0			1.90534	0
1.98525	10181.2			1.9194	0
1.99934	0			1.93436	0
2.01416	0			1.94844	0
2.02919	0			1.96253	0
2.04328	11659.2			1.9766	0
2.05741	11271.4			1.99068	0
2.07154	13441.4			2.00475	0
2.08563	0			2.01879	0
2.09977	0			2.03376	0
2.11479	0			2.04781	0
2.12887	0			2.06189	0
2.14298	0			2.07595	0
2.15711	0			2.09002	0
2.17124	20006			2.10498	0
2.18621	9630.46			2.11904	0
2.20125	18531.4			2.13311	0
2.21535	25273.3			2.14718	0
2.22949	18906.3			2.16127	0
2.24361	15819.5			2.17536	0
2.25773	15132.9			2.18946	0
2.27184	11481			2.20441	0
2.28689	19294.3			2.21846	0
2.30107	22140.1			2.23256	0
2.31523	17249.6			2.24664	0
2.32936	30535.7			2.2616	0
2.34426	18641			2.27568	0
2.3584	13210.5			2.28975	0
2.37342	14794			2.30381	0
2.38753	24083.5			2.31789	0
2.40166	13126			2.33195	0
2.4158	10047			2.34601	0
2.42997	14308.7			2.36007	0
2.44507	16464.8			2.37504	0
2.45922	13718.9			2.38909	0
2.47334	0			2.40318	0
2.48748	12572.2			2.41726	0
2.50163	0			2.43224	0
2.5166	20023.8			2.4463	0
2.53165	15496.2			2.46035	0
2.54579	0			2.47444	0
2.55991	0			2.48851	0
2.57402	0			2.50259	0
2.58815	14171.4			2.51668	0
2.60232	14015.7			2.53169	0
2.61734	0			2.54574	15119.9
2.63145	9057.06			2.5598	0
2.64557	16774.8			2.57387	0
2.65973	13753.9			2.58795	0
2.67384	12806.5			2.60289	0
2.68846	16345.5			2.61701	9595.88
2.70343	0			2.63105	0
2.71747	0			2.64509	11131.9
2.73149	13951.3			2.6591	0
2.74553	0			2.6731	77949
2.75954	244285			2.68704	2.47954e+06
2.77343	2902597			2.70182	5.36919e+06
2.78816	5503894			2.71565	4.86987e+06
2.80196	4396313			2.72948	3.40024e+06
2.81574	2922087			2.74334	1.9879e+06
2.82954	1498179			2.75719	810852
2.84334	749643			2.77108	353452
2.85714	291254			2.78565	157986
2.87096	76859.6			2.7995	76733.9
2.88475	91879.6			2.81335	69032.4
2.89855	0			2.8272	40107.1
2.91236	77556			2.84103	0
2.92616	0			2.85486	0
2.93994	0			2.86937	0
2.95517	0			2.8832	0
2.96895	0			2.89702	0
2.98272	0			2.91085	39020.4
2.9965	0			2.92465	0
3.01027	48672.3			2.93856	0
3.02404	0			2.95295	0
3.03921	0			2.96678	0
3.05298	0			2.98059	0
3.06674	0			2.99442	0
3.0805	0			3.00823	0
3.09427	0			3.02204	0
3.10802	0			3.03657	0
3.12327	0			3.05037	0
3.13703	0			3.06418	0
3.15078	0			3.07799	0
3.16455	0			3.0918	0
3.17833	0			3.10594	0
3.19363	0			3.12043	0
3.20739	0			3.13422	0
3.22115	0			3.14803	0
3.23493	0			3.16187	0
3.2487	0			3.17567	0
3.26248	0			3.18947	0
3.27804	0			3.2039	0
3.29184	0			3.21769	0
3.3056	0			3.2315	0
3.31936	0			3.24531	0
3.33314	0			3.25938	0
3.34717	0			3.27317	0
3.36144	0			3.28768	0
3.37519	0			3.30147	0
3.38896	0			3.31526	0
3.40273	0			3.32905	0
3.41649	0			3.34449	0
3.43025	0			3.35827	0
3.44607	0			3.37274	0
3.45984	0			3.38653	0
3.47359	0			3.40033	0
3.48736	0			3.41414	0
3.50114	0			3.42792	0
3.51519	0			3.44171	0
3.52896	0			3.45552	0
3.54271	0			3.46929	0
3.55647	0			3.48307	0
3.57027	0			3.49688	0
3.58403	0			3.51258	0
3.59778	0			3.52637	0
3.6134	0			3.54089	0
3.62715	0			3.55468	0
3.64092	0			3.56847	0
3.65468	0			3.58226	0
3.66843	0			3.59605	0
3.68268	0			3.61057	0
3.69644	0			3.62435	0
3.71021	0			3.63813	0
3.72398	0			3.65192	0
3.73774	0			3.66571	0
3.75149	0			3.68001	0
3.76526	0			3.69379	0
3.77956	0			3.7076	0
3.79332	0			3.72137	0
3.80708	0			3.73516	0
3.82085	0			3.74895	0
3.8346	0			3.76274	0
3.84883	0			3.77723	0
3.8626	0			3.79103	0
3.87635	0			3.80481	0
3.89011	0			3.81861	0
3.90388	0			3.8324	0
3.91764	0			3.84689	0
3.9314	0			3.86067	0
3.94556	0			3.87446	0
3.95932	0			3.88824	0
3.97307	0			3.90203	0
3.98685	0			3.91582	0
4.00061	0			3.9296	0
4.01508	0			3.94415	0
4.02885	0			3.95796	0
4.04262	0			3.97175	0
4.0564	0			3.98555	0
4.07018	0			3.99935	0
4.08395	0			4.01401	0
4.09772	0			4.0278	0
4.11195	0			4.04159	0
4.12571	0			4.05538	0
4.13947	0			4.06917	0
4.15327	0			4.08297	0
4.16704	0			4.09677	0
4.18163	0			4.11123	0
4.1954	0			4.12502	0
4.20916	0			4.1388	0
4.22293	0			4.15261	0
4.2367	0			4.1664	0
4.25044	0			4.18108	0
4.26421	0			4.19486	0
4.27839	0			4.20866	0
4.29213	0			4.22244	0
4.30587	0			4.23622	0
4.31964	0			4.25003	0
4.33337	0			4.2647	0
4.34736	0			4.27906	0
4.36111	0			4.29285	0
4.37485	0			4.30663	0
4.38859	0			4.32043	0
4.40235	0			4.33423	0
4.41611	0			4.34803	0
4.43051	0			4.36184	0
4.44471	0			4.37565	0
4.45848	0			4.38944	0
4.47226	0			4.40324	0
4.48604	0			4.41703	0
4.4998	0			4.43172	0
4.51447	0			4.44613	0
4.52827	0			4.45993	0
4.54206	0			4.47376	0
4.55584	0			4.48755	0
4.56967	0			4.50136	0
4.58347	0			4.51518	0
4.59816	0			4.52905	0
4.61239	0			4.54285	0
4.62618	0			4.55671	0
4.64	0			4.57052	0
4.6538	0			4.58432	0
4.66763	0			4.59904	0
4.68142	0			4.61343	0
4.69522	0			4.62726	0
4.70905	0			4.64107	0
4.72287	0			4.65488	0
4.73668	0			4.66873	0
4.75052	0			4.68344	0
4.76522	0			4.69727	0
4.77952	0			4.71109	0
4.79338	0			4.72493	0
4.80719	0			4.73876	0
4.82105	0			4.75258	0
4.83487	0			4.76643	0
4.84868	0			4.7809	0
4.86251	0			4.79473	0
4.87636	0			4.80855	0
4.89019	0			4.82243	0
4.90406	0			4.83625	0
4.91789	0			4.851	0
4.93264	0			4.86488	0
4.94701	0			4.87872	0
4.96086	0			4.89256	0
4.97472	0			4.90644	0
4.98857	0			4.92026	0
5.00244	0			4.93501	0
5.0172	0			4.94951	0
5.03109	0			4.9634	0
5.04495	0			4.97727	0
5.05885	0			4.99112	0
5.07273	0			5.00499	0
5.08657	0			5.01888	0
5.10044	0			5.03277	0
5.11485	0			5.04663	0
5.12871	0			5.06052	0
5.14258	0			5.07439	0
5.15647	0			5.08825	0
5.17033	0			5.10303	0
5.18509	0			5.11755	0
5.19898	0			5.13143	0
5.21288	0			5.14532	0
5.22679	0			5.15924	0
5.24069	0			5.17317	0
5.2546	0			5.18796	0
5.26855	0			5.20195	0
5.28288	0			5.21586	0
5.29679	0			5.22975	0
5.31077	0			5.24367	0
5.3247	0			5.25756	0
5.33864	0			5.27238	0
5.35342	0			5.28701	0
5.36735	0			5.30093	0
5.38131	0			5.31486	0
5.39522	0			5.32879	0
5.40911	0			5.34361	0
5.42304	0			5.35756	0
5.43701	0			5.37153	0
5.45154	0			5.38555	0
5.46546	0			5.39952	0
5.4794	0			5.41349	0
5.4934	0			5.42834	0
5.50742	0			5.44235	0
5.52229	0			5.45698	0
5.5362	0			5.47091	0
5.55008	0			5.48485	0
5.56398	0			5.49879	0
5.57794	0			5.51369	0
5.5927	0			5.52764	0
5.60654	0			5.54159	0
5.62092	0			5.55557	0
5.63477	0			5.56958	0
5.64864	0			5.58359	0
5.66258	0			5.59845	0
5.67655	0			5.6132	0
5.6905	0			5.62714	0
5.70441	0			5.64105	0
5.71824	0			5.65499	0
5.73203	0			5.66892	0
5.74585	0			5.68376	0
5.7606	0			5.6978	0
5.77453	0			5.71179	0
5.789	0			5.7258	0
5.80297	0			5.73984	0
5.81697	0			5.75384	0
5.83102	0			5.76879	0
5.84591	0			5.78357	0
5.85995	0			5.79763	0
5.87412	0			5.81166	0
5.88812	0			5.82583	0
5.90219	0			5.8399	0
5.91628	0			5.85484	0
5.93128	0			5.86899	0
5.94596	0			5.88304	0
5.95999	0			5.89712	0
5.974	0			5.91125	0
5.9881	0			5.92536	0
6.00211	0			5.94044	0
6.01713	0			5.95524	0
6.0313	0			5.96934	0
6.04533	0			5.98342	0
6.05935	0			5.99748	0
6.07339	0			6.01248	0
6.08746	0			6.02669	0
6.10239	0			6.04075	0
6.11705	0			6.0549	0
6.13122	0			6.06918	0
6.14531	0			6.08334	0
6.15946	0			6.09848	0
6.17357	0			6.11329	0
6.18779	0			6.12757	0
6.20193	0			6.14202	0
6.21608	0			6.15629	0
6.23024	0			6.17043	0
6.24446	0			6.18568	0
6.25955	0			6.19996	0
6.27371	0			6.21418	0
6.28859	0			6.22841	0
6.30271	0			6.24267	0
6.31682	0			6.25693	0
6.33103	0			6.27103	0
6.34616	0			6.28606	0
6.36037	0			6.30031	0
6.37474	0			6.31461	0
6.38898	0			6.32909	0
6.40348	0			6.34439	0
6.41763	0			6.35873	0
6.43209	0			6.37294	0
6.44708	0			6.38726	0
6.46139	0			6.40148	0
6.47562	0			6.41617	0
6.48993	0			6.43057	0
6.50415	0			6.44579	0
6.51935	0			6.46007	0
6.53352	0			6.47446	0
6.5479	0			6.48877	0
6.56209	0			6.50336	0
6.57637	0			6.51864	0
6.5907	0			6.53301	0
6.60511	0			6.54745	0
6.62053	0			6.56167	0
6.6349	0			6.57592	0
6.6493	0			6.59022	0
6.66354	0			6.60474	0
6.67876	0			6.61958	0
6.69296	0			6.63384	0
6.70731	0			6.64808	0
6.7217	0			6.66242	0
6.73617	0			6.67787	0
6.75089	0			6.69245	0
6.76549	0			6.70688	0
6.78059	0			6.72136	0
6.79502	0			6.73583	0
6.80941	0			6.75027	0
6.82408	0			6.76474	0
6.83845	0			6.77976	0
6.8538	0			6.79429	0
6.86869	0			6.80878	0
6.88296	0			6.82308	0
6.89729	0			6.83761	0
6.91173	0			6.85328	0
6.92627	0			6.86762	0
6.9407	0			6.88205	0
6.95584	0			6.89634	0
6.97027	0			6.91083	0
6.98483	0			6.92537	0
6.99934	0			6.93968	0
7.01444	0			6.95483	0
7.02905	0			6.9692	0
7.04331	0			6.98373	0
7.05774	0			6.99806	0
7.07224	0			7.01364	0
7.0868	0			7.02823	0
7.10199	0			7.04248	0
7.11748	0			7.05696	0
7.1321	0			7.07136	0
7.14682	0			7.08603	0
7.16136	0			7.10097	0
7.17589	0			7.11607	0
7.19038	0			7.13076	0
7.20504	0			7.14522	0
7.21975	0			7.16009	0
7.2341	0			7.17457	0
7.24915	0			7.1899	0
7.26516	0			7.2042	0
7.28001	0			7.21869	0
7.29452	0			7.23325	0
7.30928	0			7.24783	0
7.32364	0			7.26343	0
7.3385	0			7.27905	0
7.35348	0			7.29361	0
7.36797	0			7.30815	0
7.38248	0			7.32258	0
7.39683	0			7.33675	0
7.41096	0			7.35078	0
7.42593	0			7.36476	0
7.43988	0			7.37874	0
7.4543	0			7.39287	0
7.46841	0			7.40744	0
7.4829	0			7.42226	0
7.49709	0			7.43765	0
7.51262	0			7.4525	0
7.52695	0			7.46687	0
7.5428	0			7.48133	0
7.55751	0			7.49582	0
7.57195	0			7.51112	0
7.58629	0			7.52549	0
7.60112	0			7.54014	0
7.61588	0			7.55461	0
7.63019	0			7.56925	0
7.64482	0			7.58359	0
7.65904	0			7.59895	0
7.6736	0			7.61397	0
7.68914	0			7.62835	0
7.70352	0			7.64285	0
7.71795	0			7.65722	0
7.73242	0			7.67171	0
7.74675	0			7.68698	0
7.76143	0			7.7036	0
7.77616	0			7.71807	0
7.79105	0			7.73278	0
7.80557	0			7.74731	0
7.82045	0			7.76274	0
7.83483	0			7.77776	0
7.85053	0			7.79226	0
7.8656	0			7.80683	0
7.87995	0			7.82159	0
7.89453	0			7.83575	0
7.90905	0			7.8509	0
7.92326	0			7.86769	0
7.93802	0			7.88203	0
7.9529	0			7.89644	0
7.96736	0			7.91058	0
7.98166	0			7.92485	0
7.99598	0			7.93993	0
8.0109	0			7.95411	0
8.02522	0			7.96832	0
8.04119	0			7.98238	0
8.05531	0			7.99643	0
8.06938	0			8.01155	0
8.0835	0			8.02576	0
8.0987	0			8.04058	0
8.11473	0			8.05486	0
8.12886	0			8.06907	0
8.14296	0			8.08352	0
8.15752	0			8.09868	0
8.17202	0			8.11387	0
8.1878	0			8.12881	0
8.20393	0			8.14362	0
8.21882	0			8.15839	0
8.23326	0			8.17404	0
8.24862	0			8.18949	0
8.26343	0			8.20734	0
8.28012	0			8.22195	0
8.29429	0			8.23801	0
8.3091	0			8.25326	0
8.32417	0			8.26777	0
8.33941	0			8.28308	0
8.35803	0			8.29894	0
8.37428	0			8.31339	0
8.38897	0			8.32774	0
8.4035	0			8.34218	0
8.41793	0			8.35747	0
8.43321	0			8.37349	0
8.44763	0			8.38798	0
8.46195	0			8.40228	0
8.47611	0			8.41658	0
8.49065	0			8.43067	0
8.50485	0			8.44666	0
8.51992	0			8.46077	0
8.53559	0			8.47528	0
8.54977	0			8.48991	0
8.56396	0			8.50471	0
8.57866	0			8.52158	0
8.59402	0			8.53732	0
8.60953	0			8.55232	0
8.62568	0			8.56776	0
8.6403	0			8.58265	0
8.65592	0			8.59897	0
8.67123	0			8.61604	0
8.68713	0			8.63177	0
8.70286	0			8.64629	0
8.71846	0			8.66154	0
8.73282	0			8.67674	0
8.74724	0			8.69181	0
8.76566	0			8.70754	0
8.78233	0			8.72206	0
8.79669	0			8.73666	0
8.81222	0			8.75091	0
8.82704	0			8.76635	0
8.84337	0			8.78075	0
8.85806	0			8.79574	0
8.87368	0			8.8115	0
8.8887	0			8.82706	0
8.90282	0			8.84152	0
8.91788	0			8.85742	0
8.9332	0			8.87397	0
8.94945	0			8.88897	0
8.96373	0			8.90376	0
8.97816	0			8.91886	0
8.99312	0			8.93307	0
9.0086	0			8.94881	0
9.02485	0			8.96313	0
9.0406	0			8.97749	0
9.05579	0			8.99182	0
9.07128	0			9.00606	0
9.08564	0			9.02232	0
9.1007	0			9.03929	0
9.11691	0			9.05535	0
9.13141	0			9.07066	0
9.14591	0			9.085	0
9.16133	0			9.10056	0
9.17725	0			9.11652	0
9.1916	0			9.13089	0
9.2077	0			9.14518	0
9.22292	0			9.15957	0
9.23717	0			9.17537	0
9.25222	0			9.19113	0
9.27069	0			9.20839	0
9.28716	0			9.22333	0
9.30218	0			9.23787	0
9.31678	0			9.25384	0
9.33224	0			9.2689	0
9.3485	0			9.28633	0
9.36482	0			9.30182	0
9.37928	0			9.31764	0
9.39365	0			9.33325	0
9.40821	0			9.34943	0
9.42311	0			9.36655	0
9.43799	0			9.38173	0
9.4556	0			9.39608	0
9.46989	0			9.41145	0
9.48609	0			9.4263	0
9.50181	0			9.44049	0
9.5171	0			9.4574	0
9.53288	0			9.47118	0
9.54849	0			9.48566	0
9.5635	0			9.50086	0
9.57779	0			9.51721	0
9.59308	0			9.53421	0
9.60804	0			9.54959	0
9.62428	0			9.56395	0
9.63869	0			9.57951	0
9.65329	0			9.59376	0
9.66946	0			9.60927	0
9.68478	0			9.62654	0
9.70219	0			9.64196	0
9.71726	0			9.65743	0
9.73203	0			9.67324	0
9.74801	0			9.69	0
9.76319	0			9.70495	0
9.77966	0			9.71944	0
9.79464	0			9.73505	0
9.80932	0			9.7504	0
9.82507	0			9.76647	0
9.83965	0			9.78407	0
9.85821	0			9.79975	0
9.87317	0			9.81461	0
9.88911	0			9.82896	0
9.90393	0			9.84324	0
9.91987	0			9.85808	0
9.93544	0			9.87236	0
9.95316	0			9.88749	0
9.96737	0			9.90228	0
9.98176	0			9.91718	0
9.99686	0			9.93309	0
10.0127	0			9.94879	0
10.0271	0			9.96471	0
10.0425	0			9.97953	0
10.0575	0			9.99544	0
10.073	0			10.0111	0
10.0875	0			10.0257	0
10.1062	0			10.0418	0
10.1206	0			10.0573	0
10.1355	0			10.0718	0
10.1502	0			10.0881	0
10.1648	0			10.1032	0
10.1799	0			10.1172	0
10.1953	0			10.1311	0
10.2092	0			10.1451	0
10.2231	0			10.1594	0
10.2373	0			10.1743	0
10.2516	0			10.1901	0
10.2669	0			10.2065	0
10.2844	0			10.222	0
10.2991	0			10.2371	0
10.3143	0			10.2533	0
10.3295	0			10.2692	0
10.3489	0			10.2845	0
10.3633	0			10.2997	0
10.379	0			10.3149	0
10.3935	0			10.3292	0
10.4096	0			10.3484	0
10.4245	0			10.3635	0
10.4429	0			10.38	0
10.4588	0			10.3943	0
10.4743	0			10.4095	0
10.4898	0			10.4252	0
10.5042	0			10.4413	0
10.5196	0			10.4586	0
10.5362	0			10.4746	0
10.5506	0			10.4906	0
10.5653	0			10.5067	0
10.5806	0			10.5223	0
10.5991	0			10.5396	0
10.6145	0			10.554	0
10.6296	0			10.5696	0
10.6461	0			10.5841	0
10.6623	0			10.6027	0
10.6781	0			10.6173	0
10.6945	0			10.6331	0
10.7105	0			10.6474	0
10.7261	0			10.6629	0
10.7411	0			10.6819	0
10.7568	0			10.6984	0
10.7713	0			10.714	0
10.7887	0			10.7297	0
10.8035	0			10.7452	0
10.8178	0			10.7616	0
10.8322	0			10.7761	0
10.8475	0			10.7915	0
10.8621	0			10.8059	0
10.8774	0			10.8217	0
10.8925	0			10.8375	0
10.9088	0			10.8523	0
10.9243	0			10.8687	0
10.9395	0			10.8839	0
10.9556	0			10.8996	0
10.9705	0			10.9149	0
10.985	0			10.9306	0
11.0014	0			10.9465	0
11.0201	0			10.9618	0
11.0345	0			10.9772	0
11.0499	0			10.9922	0
11.0643	0			11.0075	0
11.0789	0			11.0219	0
11.0975	0			11.0376	0
11.1136	0			11.0522	0
11.128	0			11.067	0
11.1423	0			11.0831	0
11.1579	0			11.0992	0
11.1723	0			11.1144	0
11.1882	0			11.129	0
11.2032	0			11.1434	0
11.2188	0			11.1577	0
11.2343	0			11.1735	0
11.2493	0			11.189	0
11.264	0			11.2047	0
11.2785	0			11.2197	0
11.2939	0			11.234	0
11.3092	0			11.2495	0
11.324	0			11.265	0
11.3392	0			11.2808	0
11.3554	0			11.296	0
11.3705	0			11.3101	0
11.385	0			11.3248	0
11.399	0			11.3401	0
11.4141	0			11.3562	0
11.4293	0			11.371	0
11.4441	0			11.3845	0
11.4577	0			11.3981	0
11.4713	0			11.4118	0
11.4849	0			11.4267	0
11.4986	0			11.4404	0
11.5127	0			11.4561	0
11.5284	0			11.4698	0
11.5421	0			11.4836	0
11.5559	0			11.4974	0
11.5697	0			11.5126	0
11.5835	0			11.5264	0
11.599	0			11.541	0
11.6134	0			11.5548	0
11.6272	0			11.5687	0
11.641	0			11.5825	0
11.6548	0			11.5976	0
11.6686	0			11.6124	0
11.684	0			11.6262	0
11.6988	0			11.6401	0
11.7127	0			11.6541	0
11.7265	0			11.668	0
11.7405	0			11.6833	0
11.7544	0			11.6981	0
11.7701	0			11.712	0
11.785	0			11.726	0
11.7989	0			11.7399	0
11.8129	0			11.7538	0
11.8269	0			11.7695	0
11.8424	0			11.7843	0
11.8564	0			11.7983	0
11.8713	0			11.8122	0
11.8853	0			11.8262	0
11.8993	0			11.8402	0
11.9133	0			11.8561	0
11.9278	0			11.8709	0
11.9418	0			11.8849	0
11.9566	0			11.8989	0
11.9706	0			11.9128	0
11.9846	0			11.9274	0
11.9986	0			11.9413	0
12.0132	0			11.9562	0
12.0281	0			11.9702	0
12.042	0			11.9842	0
12.0561	0			11.9982	0
12.0701	0			12.0129	0
12.0841	0			12.0278	0
12.099	0			12.0418	0
12.1139	0			12.0558	0
12.1279	0			12.0699	0
12.1419	0			12.0839	0
12.156	0			12.0988	0
12.17	0			12.1137	0
12.1848	0			12.1277	0
12.1998	0			12.1417	0
12.2138	0			12.1558	0
12.2279	0			12.1698	0
12.242	0			12.1847	0
12.256	0			12.1997	0
12.2709	0			12.2137	0
12.2858	0			12.2277	0
12.2999	0			12.2417	0
12.314	0			12.2557	0
12.328	0			12.2707	0
12.3429	0			12.2856	0
12.3569	0			12.2996	0
12.3719	0			12.3137	0
12.386	0			12.3277	0
12.4	0			12.3418	0
12.4141	0			12.3567	0
12.429	0			12.3717	0
12.444	0			12.3857	0
12.458	0			12.3997	0
12.4721	0			12.4138	0
12.4861	0			12.4279	0
12.5001	0			12.4419	0
12.5151	0			12.4569	0
12.5301	0			12.471	0
12.5442	0			12.485	0
12.5582	0			12.4991	0
12.5723	0			12.514	0
12.5864	0			12.529	0
12.6013	0			12.5431	0
12.6163	0			12.5571	0
12.6304	0			12.5712	0
12.6445	0			12.5852	0
12.6585	0			12.6002	0
12.6726	0			12.6152	0
12.6875	0			12.6293	0
12.7025	0			12.6433	0
12.7166	0			12.6574	0
12.7306	0			12.6714	0
12.7447	0			12.6864	0
12.7588	0			12.7014	0
12.7729	0			12.7155	0
12.7878	0			12.7295	0
12.8019	0			12.7436	0
12.816	0			12.7577	0
12.83	0			12.7727	0
12.845	0			12.7876	0
12.8591	0			12.8017	0
12.8732	0			12.8157	0
12.8873	0			12.8298	0
12.9013	0			12.8439	0
12.9154	0			12.858	0
12.9295	0			12.8729	0
12.9445	0			12.887	0
12.9586	0			12.9011	0
12.9727	0			12.9151	0
12.9868	0			12.93	0
13.0008	0			12.945	0
13.0158	0			12.9591	0
13.0308	0			12.9731	0
13.0449	0			12.9871	0
13.0589	0			13.0012	0
13.0731	0
13.0871	0

## Sheet: Sup. Fig. 6a
[NADH] uM	v0/E0 in 1/min; rep. 1	v0/E0 in 1/min; rep. 2
75	12.498	12.552
50	11.19	12.126
33.3333	10.47	10.398
22.2222	7.206	8.754
14.8148	7.494	6.612
9.87654	4.3062	5.6574
6.58436	2.2722	3.5496

## Sheet: Sup. Fig. 6b
[8] mM	v0/E0 in 1/min; rep. 1	v0/E0 in 1/min; rep. 2
1.5	11.706	10.428
1	11.118	9.648
0.666667	8.568	8.4
0.444444	6.972	6.804
0.296296	5.9802	4.518
0.197531	3.2076	3.3492

## Sheet: Sup. Fig. 7
[8] mM	v0/E0 in 1/min; rep. 1	v0/E0 in 1/min; rep. 2
9	6.18	5.175
7.5	5.832	6.216
5	5.0298	5.862
3.33333	4.173	4.7778
2.22222	3.4986	3.3318
1.5	2.3196	2.3676
1.48148	2.5698	2.853
1	1.9428	2.028
0.666667	1.4754	1.4982
0.444444	1.011	1.2642
0.296296	0.7422	0.8658
0.197531	0.6522	0.6354
