# Supplementary material for: Pathogenic bacteria remodel central metabolic enzyme to build a cyclopropanol warhead
Source: Nat Chem. 2022 Jul 29;14(8):884–90. doi: 10.1038/s41557-022-01005-z (PMC9359912; doi:10.1038/s41557-022-01005-z)
Supplement: Source Data Fig. 2 — Source Data for Figure 2 [file 41557_2022_1005_MOESM4_ESM.xlsx]

## Sheet: 2a
Log2 Fold Change	-log10 P-Value
-4.489	3.2422
1.0273	2.1599
-0.4341	1.4726
-0.2959	0.5729
-1.3485	1.081
-4.6149	0.7391
-1.3269	1.0876
-1.937	2.5588
1.3746	1.7685
0.2153	0.0876
-0.4808	0.0446
-1.6974	0.3574
-0.2143	0.9377
-1.6076	1.8258
3.4097	2.6291
0.3353	0.6182
-2.1561	1.4796
-1.3976	0.848
-1.4182	2.3807
1.1176	1.5828
-1.1005	1.0918
-1.8609	0.922
3.6939	2.3565
0.6454	1.0796
5.6377	3.904
-1.598	2.3168
-0.3123	0.1149
-2.7401	1.7263
2.236	1.0126
5.2188	3.1073
-0.9523	1.6055
-1.1404	0.8085
-0.2522	0.0223
5.1404	4.2879
3.494	3.2588
6.5945	6.1686

## Sheet: 2b
pbur				null + 6				null
Time	Intensity			Time	Intensity			Time	Intensity
0.0157895	0			0.0154851	0			0.0154701	0
0.0340603	0			0.0336428	0			0.0339107	0
0.0492	0			0.048941	0			0.0491228	0
0.0645618	0			0.0643796	0			0.0644468	0
0.0799623	0			0.0798619	0			0.079725	0
0.097674	0			0.0975984	0			0.0973572	0
0.113193	0			0.113004	0			0.112839	0
0.130912	0			0.130712	0			0.128259	0
0.146314	0			0.146069	0			0.143615	0
0.161863	0			0.161495	0			0.159051	0
0.179526	0			0.17685	0			0.174431	0
0.194882	0			0.192119	0			0.19206	0
0.212203	0			0.209422	0			0.207594	0
0.227177	0			0.22444	0			0.222606	0
0.242087	0			0.239338	0			0.237504	0
0.257199	0			0.254402	0			0.252448	0
0.27485	0			0.272122	0			0.267656	0
0.292247	0			0.289516	0			0.28506	0
0.307475	0			0.304606	0			0.299976	0
0.32275	0			0.319921	0			0.315044	0
0.337963	0			0.335265	0			0.33026	0
0.35555	0			0.352923	0			0.347875	0
0.373067	0			0.368187	0			0.363053	0
0.388175	0			0.383345	0			0.37826	0
0.403207	0			0.398469	0			0.393357	0
0.418271	0			0.413626	0			0.408501	0
0.433443	0			0.428862	0			0.423584	0
0.450941	0			0.444101	0			0.438729	0
0.466038	0			0.461627	0			0.456316	0
0.481206	0			0.476851	0			0.471486	0
0.496387	0			0.492053	0			0.486693	0
0.513809	0			0.507273	0			0.501873	0
0.529103	0			0.524794	0			0.517411	0
0.54441	0			0.540105	0			0.532581	0
0.559787	0			0.555478	0			0.547683	0
0.575149	0			0.57094	0			0.562814	0
0.590599	0			0.586373	0			0.57794	0
0.606065	0			0.601891	0			0.593087	0
0.623955	0			0.617641	0			0.608349	0
0.639384	0			0.633104	0			0.62404	0
0.654841	0			0.648635	0			0.639492	0
0.670322	0			0.664104	0			0.65495	0
0.686145	0			0.68003	0			0.670367	0
0.701513	0			0.695563	0			0.68613	0
0.716939	0			0.713371	0			0.701606	0
0.732309	0			0.728791	0			0.717085	0
0.747618	0			0.744035	0			0.73236	0
0.762709	0			0.759142	0			0.747815	0
0.777623	0			0.774178	0			0.763061	0
0.79282	0			0.789123	0			0.778145	0
0.807748	0			0.804058	0			0.793449	0
0.822685	0			0.818976	0			0.808391	0
0.837776	0			0.834055	0			0.823265	0
0.853377	0			0.849678	0			0.838194	0
0.870938	0			0.867236	0			0.853727	0
0.886005	0			0.882421	0			0.868997	0
0.901057	0			0.897494	0			0.884179	0
0.916122	0			0.912658	0			0.899323	0
0.930894	0			0.927537	0			0.914498	0
0.945564	0			0.94227	0			0.929549	0
0.960262	0			0.956944	0			0.944439	0
0.975047	0			0.971767	0			0.959559	0
0.989904	0			0.986632	0			0.974398	0
1.00478	0			1.00161	0			0.989261	0
1.01956	0			1.01668	0			1.0042	0
1.03658	0			1.03185	0			1.01935	0
1.05118	0			1.04653	0			1.03645	0
1.06576	0			1.06112	0			1.05109	0
1.08043	0			1.07575	0			1.06568	0
1.09547	0			1.09042	0			1.08034	0
1.11009	0			1.10513	0			1.09503	0
1.12699	0			1.12214	0			1.10972	0
1.14143	0			1.13666	0			1.12431	0
1.15579	0			1.15112	0			1.13876	0
1.17014	0			1.16546	0			1.1531	0
1.18456	0			1.17981	0			1.16742	0
1.20031	0			1.19421	0			1.18179	0
1.21489	0			1.20873	0			1.19692	0
1.22952	0			1.22331	0			1.2115	0
1.24405	0			1.23795	0			1.22613	0
1.25852	0			1.25251	0			1.2408	0
1.27288	0			1.26696	0			1.25532	0
1.28739	0			1.2814	0			1.26973	0
1.30191	0			1.2958	0			1.28423	0
1.31653	0			1.31028	0			1.29864	0
1.33119	0			1.32489	0			1.31313	0
1.34582	0			1.3395	0			1.32772	0
1.36049	0			1.35415	0			1.34239	0
1.37754	0			1.37116	0			1.35704	0
1.39227	0			1.38583	0			1.37405	0
1.40697	0			1.40043	0			1.38873	0
1.42164	0			1.41506	0			1.40339	0
1.4364	0			1.42983	0			1.41807	0
1.45112	0			1.44447	0			1.43304	0
1.46576	0			1.45921	0			1.44773	0
1.48031	0			1.47379	0			1.46249	0
1.49472	0			1.48823	0			1.47709	0
1.50914	0			1.50261	0			1.49157	0
1.52359	0			1.51703	0			1.50595	0
1.53855	0			1.53153	0			1.52037	0
1.5532	0			1.54616	0			1.53491	0
1.56792	0			1.56089	0			1.54957	0
1.58261	0			1.57564	0			1.56426	0
1.59798	0			1.59034	0			1.579	0
1.61503	0			1.6067	0			1.59458	0
1.62986	0			1.62389	0			1.60932	0
1.64476	0			1.63883	0			1.62648	0
1.65964	0			1.65378	0			1.6413	0
1.67452	0			1.66873	0			1.65615	0
1.68952	0			1.68376	0			1.67098	0
1.70427	0			1.69874	0			1.68584	0
1.71884	0			1.71342	0			1.70065	0
1.73327	0			1.72792	0			1.71528	0
1.74769	0			1.74237	0			1.72974	0
1.76215	0			1.75682	0			1.74418	0
1.77669	0			1.77128	0			1.75863	0
1.79365	0			1.7876	0			1.7731	0
1.8083	0			1.80226	0			1.78943	0
1.82288	0			1.81691	0			1.80401	0
1.83746	0			1.83151	0			1.8186	0
1.85201	0			1.84617	0			1.83318	0
1.86655	0			1.86072	0			1.84782	0
1.881	0			1.87522	0			1.86237	0
1.89558	0			1.88978	0			1.87692	0
1.91017	0			1.90447	0			1.89147	0
1.92456	0			1.91907	0			1.90616	0
1.93893	0			1.9335	0			1.92076	0
1.95338	0			1.94795	0			1.93518	0
1.96795	0			1.96249	0			1.94957	0
1.98259	0			1.97711	0			1.96401	0
1.99717	0			1.99177	0			1.97853	0
2.0116	0			2.00635	0			1.99316	0
2.02596	0			2.02084	0			2.00776	0
2.04068	0			2.0359	0			2.02223	0
2.05531	0			2.05056	0			2.03711	0
2.06991	0			2.06519	0			2.05182	0
2.0845	0			2.07983	0			2.06649	0
2.09904	0			2.09439	0			2.08113	0
2.1139	0			2.10893	0			2.09568	0
2.12848	0			2.1235	0			2.11012	0
2.14308	0			2.13826	0			2.12456	0
2.15749	0			2.1528	0			2.13917	0
2.17177	0			2.16711	0			2.1537	0
2.18604	0			2.18138	0			2.16801	0
2.20035	0			2.19566	0			2.18228	0
2.21469	0			2.20998	0			2.19655	0
2.22909	0			2.22438	0			2.21087	0
2.24352	0			2.23882	0			2.2253	0
2.25797	0			2.2533	0			2.23978	0
2.27238	0			2.26775	0			2.25426	0
2.28672	0			2.28266	0			2.26871	0
2.30103	0			2.29697	0			2.28373	0
2.3154	0			2.3113	0			2.29802	0
2.32984	0			2.3257	0			2.31233	0
2.34418	0			2.3401	0			2.32664	0
2.35845	0			2.35439	0			2.34096	0
2.37272	0			2.36865	0			2.35525	0
2.38703	0			2.38293	0			2.36951	0
2.40136	0			2.39729	0			2.38379	0
2.41579	0			2.41168	0			2.39814	0
2.43034	0			2.4262	0			2.41252	0
2.44499	0			2.44087	0			2.42695	0
2.462	0			2.45792	0			2.44154	0
2.47662	0			2.47258	0			2.45865	0
2.49118	0			2.48721	0			2.47339	0
2.50584	0			2.50193	0			2.48811	0
2.52048	0			2.51704	0			2.50291	0
2.5351	0			2.53172	0			2.52006	0
2.5498	0			2.54643	0			2.53478	0
2.56449	0			2.56115	0			2.54959	0
2.57908	0			2.57582	0			2.56445	0
2.59359	0			2.59039	0			2.57923	0
2.60811	0			2.60488	0			2.59376	0
2.62274	0			2.61943	0			2.60817	0
2.63745	0			2.63411	0			2.62262	0
2.65214	0			2.64885	0			2.63722	0
2.66673	0			2.66348	0			2.65194	0
2.68125	0			2.67802	0			2.66666	0
2.6958	0			2.69253	0			2.68129	0
2.71041	18381.9			2.70712	0			2.69595	0
2.72507	0			2.72175	0			2.71069	0
2.73973	0			2.7364	0			2.72543	0
2.75442	0			2.75113	0			2.74017	0
2.76914	0			2.7675	0			2.75495	0
2.78416	0			2.78256	0			2.76986	0
2.7987	0			2.79714	0			2.7851	0
2.81329	0			2.8117	0			2.79994	0
2.82795	0			2.82635	0			2.81481	0
2.84391	0			2.84102	0			2.82976	0
2.85849	0			2.8556	0			2.8451	0
2.87297	0			2.87108	0			2.85989	0
2.88739	0			2.88546	0			2.87448	0
2.90182	0			2.89984	0			2.88899	0
2.91632	0			2.9143	0			2.9035	0
2.93094	0			2.93008	0			2.91809	0
2.94566	0			2.94476	0			2.93277	0
2.96044	0			2.95948	0			2.94782	0
2.97511	0			2.97416	0			2.96271	0
2.98967	0			2.98877	0			2.97766	0
3.00409	0			3.00327	0			2.99276	0
3.01849	0			3.01771	0			3.0079	0
3.03285	0			3.03209	0			3.0232	0
3.04719	0			3.04646	0			3.03796	0
3.06152	0			3.0608	0			3.05259	0
3.07582	0			3.07514	0			3.06711	0
3.09011	0			3.08943	0			3.08147	0
3.10445	0			3.10374	0			3.09576	0
3.11883	0			3.11809	0			3.11007	0
3.13324	0			3.1325	0			3.12443	0
3.1477	0			3.14694	0			3.13882	0
3.16223	0			3.16143	0			3.1533	0
3.17683	0			3.17597	0			3.1679	0
3.19149	0			3.19058	0			3.18255	0
3.20756	0			3.20523	0			3.19959	0
3.22214	48231.5			3.21982	0			3.21424	0
3.2367	0			3.23433	0			3.22884	0
3.25129	0			3.24886	0			3.24356	0
3.26738	0			3.26346	0			3.25836	0
3.28208	0			3.27814	0			3.27482	0
3.29676	0			3.2928	0			3.28954	0
3.3114	0			3.30743	0			3.30426	0
3.32598	0			3.32204	0			3.319	0
3.34049	0			3.33656	0			3.3338	0
3.35507	0			3.35111	0			3.35078	0
3.36994	51848.8			3.36572	0			3.36721	0
3.38467	0			3.38037	0			3.38206	0
3.39943	0			3.39497	0			3.39683	0
3.41414	0			3.40951	0			3.41156	0
3.42941	0			3.42401	0			3.42638	0
3.44382	0			3.43839	0			3.44117	0
3.45814	0			3.45271	0			3.45596	0
3.47247	0			3.46701	0			3.47083	0
3.48683	0			3.48135	0			3.48579	0
3.50123	0			3.49572	0			3.50067	0
3.51567	0			3.51011	0			3.51627	0
3.53013	0			3.52456	0			3.53094	0
3.5446	0			3.539	0			3.5457	0
3.55902	0			3.55342	0			3.56038	0
3.57342	0			3.5678	0			3.57494	0
3.58787	0			3.5822	0			3.58955	0
3.60242	0			3.59671	0			3.60428	0
3.61801	46335.7			3.61129	0			3.6191	0
3.63264	0			3.62676	0			3.63392	0
3.64724	0			3.64144	0			3.64872	0
3.66179	50924.9			3.6561	0			3.66353	0
3.67633	0			3.67065	0			3.67834	0
3.69088	0			3.68512	0			3.69314	0
3.70547	0			3.69963	0			3.70826	0
3.72008	32857.3			3.71418	0			3.72302	0
3.7347	0			3.72876	0			3.73777	0
3.74928	0			3.7433	0			3.75261	0
3.76384	31153.7			3.75781	0			3.76755	0
3.77848	37077.2			3.77235	0			3.78477	0
3.7955	0			3.78806	0			3.79948	0
3.81015	46395.6			3.8026	31582.1			3.81414	0
3.82481	102219			3.81715	0			3.82883	0
3.83953	226583			3.83175	150419			3.84358	0
3.85425	272397			3.8464	313294			3.85841	0
3.87125	111534			3.86109	281040			3.87559	0
3.88587	57019.1			3.87574	139745			3.89043	0
3.90052	49248.1			3.89033	87120.3			3.9053	0
3.91515	90638.4			3.90493	0			3.92024	0
3.92977	93669.3			3.91952	0			3.93515	0
3.94433	117104			3.93407	0			3.94979	0
3.95881	53783.7			3.94855	0			3.96429	0
3.97333	0			3.96301	0			3.97882	0
3.98799	43644.8			3.97753	0			3.99346	0
4.00269	147079			3.99222	0			4.0082	0
4.01735	731354			4.00691	162679			4.0229	0
4.03366	531832			4.02154	1.2211e+06			4.03951	0
4.04831	290282			4.03621	818632			4.05431	0
4.06291	788034			4.0509	348109			4.06913	0
4.07751	1.46779e+06			4.06552	1.08153e+06			4.08405	0
4.09219	580730			4.08009	2228199			4.09901	0
4.10689	399541			4.0949	981381			4.1139	0
4.12149	320292			4.10955	515152			4.12862	0
4.13602	710565			4.12413	591669			4.14318	0
4.15054	1.25017e+06			4.13862	763764			4.15772	0
4.16511	1.01023e+06			4.15312	1.42622e+06			4.17246	0
4.18111	848869			4.16769	1.34551e+06			4.18753	0
4.19566	691162			4.18467	990074			4.20266	0
4.21018	771397			4.19921	835970			4.21735	0
4.22469	1.4339e+06			4.21373	951331			4.23209	0
4.23919	1.99889e+06			4.22824	1.84721e+06			4.24683	0
4.25371	1.89089e+06			4.24276	2.4427e+06			4.26168	0
4.2683	1.64876e+06			4.25732	2.31299e+06			4.27659	0
4.28286	2.20144e+06			4.27192	2.18885e+06			4.29133	0
4.29727	3.22233e+06			4.2866	3.41992e+06			4.30599	0
4.31163	2.68901e+06			4.301	4271290			4.32062	0
4.32603	2.10827e+06			4.31537	3.37781e+06			4.33526	0
4.34047	3.32739e+06			4.32972	2.7797e+06			4.34999	0
4.35493	7.05494e+06			4.34416	3.59074e+06			4.36507	0
4.36937	10309813			4.35859	8260771			4.37981	0
4.3838	6361377			4.37298	15268551			4.3945	0
4.39821	5508792			4.3874	10271778			4.40923	0
4.41256	4.03183e+06			4.40179	6345959			4.42404	0
4.42689	7151489			4.41615	6.07209e+06			4.43895	0
4.44125	13418813			4.43047	9884020			4.45627	0
4.45569	20936398			4.44484	19161762			4.47111	0
4.47016	23720028			4.45927	22402782			4.48594	0
4.48461	58815204			4.47374	34012188			4.50088	0
4.49908	69459144			4.48821	74701448			4.51627	0
4.51351	169396320			4.50268	93673160			4.53364	0
4.52784	206463632			4.51709	240395744			4.54855	0
4.54215	113551136			4.53141	232237088			4.56326	0
4.55649	60296708			4.54571	144440208			4.57779	0
4.57086	22604408			4.56006	55065064			4.59226	0
4.58523	16315728			4.57443	26849764			4.60676	0
4.59962	29779974			4.58882	22843478			4.62157	0
4.61404	30885302			4.60322	35066400			4.63633	0
4.62845	29213674			4.61763	35736056			4.65125	0
4.64283	138055824			4.63204	60056368			4.66623	0
4.65712	145798736			4.64637	127328128			4.68163	0
4.6714	100926088			4.66067	124321904			4.69904	0
4.68572	47794728			4.67495	81579880			4.71394	0
4.7001	20465302			4.68927	42380464			4.72877	0
4.71452	13544333			4.70366	24914674			4.74359	0
4.72893	10253837			4.71808	15296196			4.75853	0
4.74335	10004640			4.73248	13298508			4.77352	0
4.75776	7733851			4.7469	12726975			4.7907	0
4.77221	4.06315e+06			4.7613	8802501			4.80558	0
4.78733	3406818			4.77574	5.17897e+06			4.82056	0
4.80181	2936504			4.7902	4837655			4.83565	0
4.8163	1.91956e+06			4.80467	3.5811e+06			4.85105	0
4.83086	1.18688e+06			4.81916	2568749			4.86836	0
4.84537	1.85152e+06			4.83369	1938175			4.88339	0
4.8598	1.05079e+06			4.8482	2181394			4.89846	0
4.87419	1.10189e+06			4.86289	1.29049e+06			4.91353	0
4.88862	1129596			4.87726	1.40591e+06			4.92851	0
4.90313	1.6778e+06			4.89169	1.67772e+06			4.94352	0
4.91771	1411026			4.90623	3.33548e+06			4.9609	0
4.93229	1.31899e+06			4.9208	2.49462e+06			4.9759	0
4.9487	1.75707e+06			4.93678	2.47157e+06			4.99086	0
4.96327	948118			4.95139	3.69213e+06			5.00571	0
4.97781	781260			4.96595	1.79786e+06			5.02063	0
4.99223	467964			4.98049	929397			5.03542	0
5.00656	296404			4.99492	502292			5.04995	0
5.0209	590448			5.00924	497088			5.06446	0
5.03531	201364			5.02358	843684			5.07898	0
5.04977	269411			5.03799	423233			5.09349	0
5.06425	555341			5.05245	204135			5.10802	0
5.07869	1.39663e+06			5.06694	474239			5.12297	0
5.09312	1.04478e+06			5.08139	1.57908e+06			5.13763	0
5.10756	864391			5.09588	1126611			5.15242	0
5.12276	578074			5.11032	1.275e+06			5.16727	0
5.13726	451430			5.12551	800998			5.18255	0
5.15177	253711			5.13997	601068			5.19988	0
5.16629	240114			5.15447	503581			5.21482	0
5.18088	310010			5.169	323375			5.22981	0
5.19546	466664			5.18355	312825			5.24456	0
5.2101	967783			5.19813	695511			5.25925	0
5.22477	783990			5.21276	1.521e+06			5.27394	0
5.23939	527867			5.22741	1.14535e+06			5.29105	0
5.25397	599142			5.24202	864935			5.30582	0
5.26852	1.32554e+06			5.25662	781403			5.32053	0
5.28538	1133169			5.27122	3.28907e+06			5.33531	0
5.29988	677601			5.28811	2.80406e+06			5.35019	0
5.31445	883790			5.30263	1.18069e+06			5.3674	0
5.32905	661368			5.31721	1.30101e+06			5.38226	0
5.3437	483361			5.33182	1.11319e+06			5.39706	0
5.35835	611378			5.34647	758344			5.41186	0
5.37531	686045			5.36115	979259			5.42687	0
5.38992	1.16394e+06			5.37817	1.05122e+06			5.44145	0
5.4045	9362269			5.3928	2.44638e+06			5.45765	0
5.41903	5939910			5.40738	24981616			5.47233	0
5.43353	1.03426e+06			5.42196	17514540			5.48707	0
5.44949	288166			5.43652	3.68986e+06			5.50192	0
5.46406	260525			5.45339	791250			5.51921	0
5.47869	192619			5.46802	522464			5.53655	0
5.49341	194929			5.48268	456911			5.55156	0
5.50819	159809			5.4974	320575			5.56661	0
5.52321	134623			5.5122	268819			5.58166	0
5.53801	170865			5.52702	339224			5.59681	0
5.5528	197830			5.54185	286716			5.61196	0
5.56759	172586			5.55676	401499			5.62944	0
5.58243	145681			5.57165	263847			5.64468	0
5.5973	118451			5.58655	194448			5.65994	0
5.61216	173946			5.60182	253578			5.6751	0
5.62939	231291			5.61909	322768			5.69263	0
5.6443	219917			5.63407	462382			5.71017	0
5.65925	196159			5.64898	448272			5.72541	0
5.67411	205900			5.66383	347109			5.74068	0
5.68899	98734.1			5.67882	305467			5.75614	0
5.70622	62940.5			5.69381	212404			5.77146	0
5.72116	82291.8			5.71114	118936			5.78922	0
5.7362	86961.9			5.72606	117982			5.80475	0
5.7513	80533.2			5.74108	123247			5.8201	0
5.76643	114181			5.75621	149626			5.83562	0
5.78375	276938			5.77169	184269			5.8513	0
5.79877	222442			5.78915	345591			5.8691	0
5.81364	197441			5.80404	340753			5.8844	0
5.82865	133216			5.81888	386002			5.8995	0
5.84405	95989.6			5.83382	204760			5.91477	0
5.85911	121299			5.84895	158536			5.93004	0
5.87647	103743			5.8666	187625			5.94529	0
5.89147	72853.1			5.88169	135861			5.96287	7762.87
5.9064	72187.6			5.89668	92608.3			5.9783	0
5.92144	58636			5.91163	114344			5.99358	0
5.93884	59700.6			5.92711	114295			6.00889	0
5.95621	63217.2			5.94239	80306			6.02436	0
5.97122	58630.2			5.95988	91342.6			6.04198	0
5.98629	60639.3			5.97491	96197.6			6.05733	0
6.00126	60363.7			5.99	84871.6			6.07252	0
6.01637	40071.3			6.00516	65879.3			6.08793	0
6.0337	62322.4			6.02043	55131.4			6.10315	0
6.04896	54085.5			6.03797	74256.8			6.12079	0
6.06416	72419.9			6.05324	63879.2			6.13595	0
6.07909	260584			6.06853	98290.4			6.15111	0
6.09628	583938			6.08362	255130			6.16629	0
6.11116	302350			6.09883	788654			6.18196	0
6.1286	131199			6.11599	593869			6.19952	0
6.14374	66708.3			6.13095	296493			6.21478	0
6.15893	52937.7			6.14599	148841			6.22998	0
6.17423	61325.5			6.16124	114426			6.24502	0
6.19179	49812.3			6.17652	94569.3			6.26023	0
6.20705	39316.2			6.19182	74130.1			6.27538	0
6.22226	46383.8			6.20716	64373.5			6.2929	0
6.2375	39538.5			6.22256	59080.1			6.30805	0
6.25262	39077.6			6.23777	57171.5			6.32312	0
6.26756	40716.2			6.25298	61671.8			6.33825	0
6.28489	30370.4			6.26858	61560.1			6.35385	0
6.30003	35635.7			6.28601	50802.1			6.36902	0
6.3153	36257.9			6.30112	55340.3			6.38425	0
6.33048	40831.2			6.31645	54646.3			6.39952	0
6.34813	24303.4			6.33166	60242.2			6.4146	0
6.36337	36578.7			6.34697	54214.6			6.4297	0
6.37855	31178.7			6.36231	48269.4			6.44481	0
6.39376	32414.3			6.37743	56185.8			6.46214	0
6.409	42189			6.39257	47689			6.47728	0
6.42412	83512.5			6.4079	52476.8			6.4924	0
6.43918	165417			6.4231	78744			6.50753	0
6.45469	110300			6.43864	156522			6.52294	0
6.46973	82405.8			6.45427	179009			6.53805	0
6.48482	100220			6.46948	94049			6.55326	0
6.49981	96694.1			6.4846	86575.9			6.56841	0
6.51527	45290.5			6.49963	124241			6.58342	0
6.53276	44798.7			6.51689	116101			6.59838	0
6.54786	47168.6			6.53419	61599.3			6.61373	0
6.56305	49458.3			6.5492	59385.1			6.62887	0
6.57818	86733.3			6.56436	57966			6.64416	0
6.59328	60965			6.57955	87889			6.65922	0
6.60842	51453.7			6.59462	93850			6.6743	0
6.62595	35300.9			6.60975	56258.5			6.68969	0
6.64114	30706.1			6.62735	40944.1			6.70704	0
6.65638	18402.2			6.64252	36486.1			6.72203	0
6.6715	35417.5			6.65773	38976			6.73701	0
6.68691	25643.4			6.67293	39287.9			6.75198	0
6.7043	29084			6.69034	43030.7			6.7669	0
6.71938	38332.4			6.70774	26292.4			6.78418	0
6.7344	22928			6.72298	31995.7			6.7992	0
6.74945	28503.9			6.73816	20446.3			6.81419	0
6.76442	32017.3			6.75334	23995.8			6.82927	0
6.7796	28841.2			6.77079	28605.3			6.84469	0
6.7948	22098.9			6.78834	36056			6.85983	0
6.80998	27256.3			6.80347	37559.9			6.87504	0
6.82515	29359.3			6.81872	43201.1			6.89035	0
6.84032	34258.1			6.83395	35849			6.90563	0
6.85604	24264.7			6.84917	28762.9			6.92078	0
6.87364	23509.7			6.86676	36372.2			6.93609	0
6.88876	22167.8			6.88186	33438.4			6.95368	0
6.9039	23468.6			6.89708	32436.1			6.96889	0
6.91908	24653.2			6.91238	30473.6			6.98409	0
6.93413	25204.3			6.92984	35640.5			6.9992	0
6.94917	19519.2			6.94494	36278.8			7.01478	0
6.96415	24454			6.96245	37682.8			7.02984	0
6.97935	34671.9			6.97747	35946.7			7.04507	0
6.99427	38314.1			6.99245	32933.5			7.06013	0
7.00944	28102.4			7.00745	36146.5			7.07528	0
7.02442	35290.7			7.02242	35860.3			7.09037	0
7.03984	24852.5			7.03977	31299.7			7.1055	0
7.05472	25037.7			7.05471	31592.9			7.12093	0
7.06969	25086.3			7.0697	31776.3			7.13587	0
7.08456	19659.6			7.08455	22643.3			7.15055	0
7.09944	22112.3			7.09943	18960.2			7.1651	0
7.1166	28367.2			7.11429	16519.8			7.17967	0
7.13122	0			7.12892	0			7.19425	0
7.14583	0			7.14348	0			7.20887	0
7.1604	0			7.15802	0			7.22345	0
7.17496	0			7.17259	0			7.23803	0
7.19026	0			7.18797	0			7.25263	0
7.20725	22981.7			7.20496	0			7.26724	0
7.22186	27944.2			7.21956	0			7.28216	0
7.23649	0			7.23417	0			7.29681	0
7.25113	0			7.2488	0			7.31147	0
7.26577	0			7.26343	0			7.32617	0
7.28276	0			7.27805	43769.2			7.34085	0
7.29743	0			7.29499	0			7.35559	0
7.31212	0			7.30968	0			7.37034	0
7.32686	0			7.32441	0			7.38511	0
7.34162	0			7.33917	0			7.39987	0
7.35808	0			7.35392	0			7.41467	0
7.37287	0			7.36869	0			7.4295	0
7.38764	0			7.38347	0			7.44435	0
7.40246	0			7.39827	0			7.45955	0
7.41735	0			7.41313	0			7.47442	0
7.43221	0			7.42806	0			7.48931	0
7.44946	0			7.44297	0			7.50427	0
7.4644	0			7.46023	0			7.51957	0
7.47932	0			7.47515	0			7.53456	0
7.49427	0			7.49008	0			7.54954	0
7.50925	0			7.50506	0			7.56459	0
7.52467	0			7.52043	0			7.57959	0
7.54204	0			7.53543	0			7.59461	0
7.5571	0			7.55046	0			7.60966	0
7.57215	0			7.56557	0			7.62511	0
7.58722	0			7.58062	0			7.64019	0
7.60227	0			7.59566	0			7.6553	0
7.6174	0			7.61077	0			7.67037	0
7.6325	0			7.62621	0			7.68588	0
7.64757	0			7.64138	0			7.70102	0
7.6627	0			7.65648	0			7.71622	0
7.67827	0			7.67158	0			7.73138	0
7.6934	0			7.68714	0			7.74657	0
7.71096	0			7.70229	0			7.76177	0
7.7262	0			7.71748	0			7.77696	0
7.74137	0			7.73265	0			7.79257	0
7.75659	0			7.74784	0			7.80779	0
7.77417	0			7.76307	0			7.82298	0
7.7894	0			7.77828	0			7.83818	0
7.80463	0			7.79389	0			7.85375	0
7.81984	0			7.80912	0			7.86903	0
7.83515	0			7.82435	0			7.88428	0
7.8504	0			7.83959	0			7.89953	0
7.86609	0			7.85518	0			7.91481	0
7.88139	0			7.87045	0			7.93004	0
7.89667	0			7.88565	0			7.94528	0
7.912	0			7.90093	0			7.96091	0
7.92968	0			7.91616	0			7.97618	0
7.94491	0			7.93145	0			7.99145	0
7.96258	0			7.94718	0			8.00672	0
7.9779	0			7.96247	0
7.99319	0			7.97774	0
7.99299	0			7.99299	0

## Sheet: 2d
ref.				+S-4				+R-4
Time	Intensity			Time	Intensity			Time	Intensity
0.001722	0			0.001728	0			0.00499239	0
0.004468	0			0.004473	0			0.00999377	0
0.006124	0			0.006129	0			0.0116491	0
0.007779	0			0.007784	0			0.0133042	0
0.009434	0			0.009439	0			0.0149594	0
0.011089	0			0.011094	0			0.0166147	0
0.012744	0			0.012749	0			0.0182699	0
0.014399	0			0.014404	0			0.0199251	0
0.016055	0			0.016059	0			0.0215799	0
0.01771	0			0.017715	0			0.0232351	0
0.019365	0			0.01937	0			0.0248903	0
0.02102	0			0.021025	0			0.0265456	0
0.022675	0			0.02268	0			0.0282007	0
0.02433	0			0.024336	0			0.029856	0
0.025985	0			0.02599	0			0.0315112	0
0.027641	0			0.027645	0			0.033166	0
0.029296	0			0.029301	0			0.0348216	0
0.030951	0			0.030956	0			0.0364764	0
0.032606	0			0.032611	0			0.0381313	0
0.034261	0			0.034266	0			0.0397866	0
0.035916	0			0.035921	0			0.0414417	0
0.037572	0			0.037577	0			0.0430971	0
0.039227	0			0.039232	0			0.0447521	0
0.040882	0			0.040887	0			0.0464071	0
0.042537	0			0.042542	0			0.0480622	0
0.044192	0			0.044197	0			0.0497175	0
0.045847	0			0.045852	0			0.0513726	0
0.047503	0			0.047507	0			0.0530279	0
0.049158	0			0.049163	0			0.054683	0
0.050813	0			0.050818	0			0.0563383	0
0.052468	0			0.052473	0			0.0579931	0
0.054123	0			0.054128	0			0.0596483	0
0.055778	0			0.055783	0			0.0613033	0
0.057433	0			0.057438	0			0.0629587	0
0.059088	0			0.059094	0			0.0646137	0
0.060744	0			0.060748	0			0.0662689	0
0.062399	0			0.062404	0			0.0679241	0
0.064054	0			0.064059	0			0.0695793	0
0.065709	0			0.065714	0			0.0712345	0
0.067364	0			0.067369	0			0.0728898	0
0.069019	0			0.069024	0			0.0745446	0
0.070674	0			0.070679	0			0.0761998	0
0.07233	0			0.072334	0			0.077855	0
0.073985	0			0.07399	0			0.0795102	0
0.07564	0			0.075645	0			0.0811654	0
0.077295	0			0.0773	0			0.0828206	0
0.07895	0			0.078955	0			0.0844758	0
0.080605	0			0.080611	0			0.0861308	0
0.082261	0			0.082265	0			0.087786	0
0.083916	0			0.083921	0			0.0905098	0
0.085571	0			0.085576	0			0.0921647	0
0.087226	0			0.087231	0			0.09382	0
0.088881	0			0.088886	0			0.0954751	0
0.090536	0			0.090541	0			0.0971304	0
0.092191	0			0.092196	0			0.0987856	0
0.093847	0			0.093852	0			0.100441	0
0.095502	0			0.095507	0			0.102096	0
0.097157	0			0.097162	0			0.103751	0
0.098812	0			0.098817	0			0.105406	0
0.100467	0			0.100472	0			0.107061	0
0.102122	0			0.102127	0			0.108716	0
0.103778	0			0.103782	0			0.110372	0
0.105433	0			0.105438	0			0.112027	0
0.107088	0			0.107093	0			0.113682	0
0.108743	0			0.108748	0			0.115337	0
0.110398	0			0.110403	0			0.116993	0
0.112053	0			0.112059	0			0.118647	0
0.113708	0			0.113713	0			0.120302	0
0.115363	0			0.115368	0			0.121958	0
0.117019	0			0.117024	0			0.123613	0
0.118674	0			0.118679	0			0.125268	0
0.120329	0			0.120334	0			0.126923	0
0.121984	0			0.121989	0			0.128578	0
0.123639	0			0.123644	0			0.130234	0
0.125294	0			0.1253	0			0.131889	0
0.126949	0			0.126954	0			0.133544	0
0.128605	0			0.12861	0			0.135199	0
0.13026	0			0.130265	0			0.136854	0
0.131915	0			0.13192	0			0.138509	0
0.13357	0			0.133575	0			0.140164	0
0.135226	0			0.13523	0			0.14182	0
0.13688	0			0.136886	0			0.143475	0
0.138536	0			0.138541	0			0.14513	0
0.140191	0			0.140196	0			0.146785	0
0.141846	0			0.141851	0			0.14844	0
0.143501	0			0.143506	0			0.150095	0
0.145156	0			0.145161	0			0.15175	0
0.146811	0			0.146816	0			0.153406	0
0.148467	0			0.148472	0			0.155061	0
0.150122	0			0.150127	0			0.156716	0
0.151777	0			0.151782	0			0.158371	0
0.153432	0			0.153437	0			0.160026	0
0.155087	0			0.155092	0			0.161681	0
0.156742	0			0.156747	0			0.163336	0
0.158397	0			0.158402	0			0.164992	0
0.160053	0			0.160058	0			0.166647	0
0.161708	0			0.161713	0			0.168302	0
0.163363	0			0.163368	0			0.169957	0
0.165018	0			0.165023	0			0.17269	0
0.166673	0			0.166678	0			0.174345	0
0.168328	0			0.168334	0			0.176	0
0.169984	0			0.169989	0			0.177656	0
0.172736	0			0.172732	0			0.179311	0
0.174391	0			0.174387	0			0.180966	0
0.176046	0			0.176042	0			0.182621	0
0.177701	0			0.177697	0			0.184276	0
0.179356	0			0.179352	0			0.185932	0
0.181011	0			0.181007	0			0.187587	0
0.182667	0			0.182663	0			0.189242	0
0.184321	0			0.184318	0			0.190897	0
0.185977	0			0.185973	0			0.192552	0
0.187632	0			0.187628	0			0.194207	0
0.189287	0			0.189283	0			0.195862	0
0.190942	0			0.190938	0			0.197517	0
0.192597	0			0.192593	0			0.199173	0
0.194253	0			0.194249	0			0.200828	0
0.195907	0			0.195904	0			0.202483	0
0.197563	0			0.197559	0			0.204138	0
0.199218	0			0.199214	0			0.205793	0
0.200873	0			0.200869	0			0.207448	0
0.202528	0			0.202524	0			0.209103	0
0.204183	0			0.20418	0			0.210759	0
0.205838	0			0.205835	0			0.212414	0
0.207494	0			0.20749	0			0.214069	0
0.209149	0			0.209145	0			0.215724	0
0.210804	0			0.2108	0			0.217379	0
0.212459	0			0.212455	0			0.219034	0
0.214115	0			0.21411	0			0.22069	0
0.215769	0			0.215765	0			0.222345	0
0.217425	0			0.217421	0			0.224	0
0.21908	0			0.219076	0			0.225655	0
0.220735	0			0.220731	0			0.22731	0
0.22239	0			0.222386	0			0.228966	0
0.224045	0			0.224041	0			0.23062	0
0.225701	0			0.225697	0			0.232275	0
0.227356	0			0.227352	0			0.233931	0
0.229011	0			0.229007	0			0.235586	0
0.230666	0			0.230662	0			0.237241	0
0.232321	0			0.232317	0			0.238896	0
0.233976	0			0.233972	0			0.240551	0
0.235631	0			0.235627	0			0.242207	0
0.237286	0			0.237283	0			0.243862	0
0.238942	0			0.238938	0			0.245517	0
0.240597	0			0.240593	0			0.247172	0
0.242252	0			0.242248	0			0.248827	0
0.243907	0			0.243903	0			0.250482	0
0.245562	0			0.245559	0			0.252137	0
0.247217	0			0.247213	0			0.253792	0
0.248872	0			0.248868	0			0.256526	0
0.250528	0			0.250524	0			0.258182	0
0.252183	0			0.252179	0			0.259837	0
0.253838	0			0.253834	0			0.261492	0
0.255493	0			0.255489	0			0.263147	0
0.257149	0			0.257145	0			0.264802	0
0.258803	0			0.2588	0			0.266457	0
0.260459	0			0.260455	0			0.268112	0
0.262114	0			0.26211	0			0.269768	0
0.263769	0			0.263765	0			0.271423	0
0.265424	0			0.26542	0			0.273078	0
0.267079	0			0.267075	0			0.274733	0
0.268734	0			0.268731	0			0.276388	0
0.27039	0			0.270386	0			0.278043	0
0.272045	0			0.272041	0			0.279698	0
0.2737	0			0.273696	0			0.281354	0
0.275355	0			0.275351	0			0.283009	0
0.27701	0			0.277007	0			0.284664	0
0.278665	0			0.278661	0			0.286319	0
0.28032	0			0.280316	0			0.287974	0
0.281976	0			0.281972	0			0.28963	0
0.283631	0			0.283627	0			0.291284	0
0.285286	0			0.285282	0			0.29294	0
0.286941	0			0.286937	0			0.294595	0
0.288596	0			0.288592	0			0.29625	0
0.290251	0			0.290247	0			0.297905	0
0.291906	0			0.291903	0			0.29956	0
0.293562	0			0.293558	0			0.301216	0
0.295217	0			0.295213	0			0.302871	0
0.296872	0			0.296868	0			0.304526	0
0.298527	0			0.298523	0			0.306181	0
0.300182	0			0.300178	0			0.307836	0
0.301838	0			0.301833	0			0.309491	0
0.303492	0			0.303488	0			0.311146	0
0.305148	0			0.305144	0			0.312802	0
0.306803	0			0.306799	0			0.314457	0
0.308458	0			0.308454	0			0.316112	0
0.310113	0			0.310109	0			0.317767	0
0.311768	0			0.311764	0			0.319422	0
0.313424	0			0.313419	0			0.321077	0
0.315078	0			0.315074	0			0.322732	0
0.316734	0			0.31673	0			0.324388	0
0.318389	0			0.318385	0			0.326043	0
0.320044	0			0.32004	0			0.327698	0
0.321699	0			0.321695	0			0.329353	0
0.323354	0			0.323351	0			0.331008	0
0.32501	0			0.325005	0			0.332663	0
0.326665	0			0.32666	0			0.334318	0
0.32832	0			0.328316	0			0.335974	0
0.329975	0			0.329971	0			0.337629	0
0.33163	0			0.331626	0			0.339284	0
0.333285	0			0.333281	0			0.340939	0
0.33494	0			0.334936	0			0.342594	0
0.336596	0			0.336592	0			0.344249	0
0.339333	0			0.339332	0			0.345905	0
0.340989	0			0.340987	0			0.34756	0
0.342644	0			0.342642	0			0.349215	0
0.344299	0			0.344297	0			0.35087	0
0.345954	0			0.345953	0			0.352525	0
0.347609	0			0.347608	0			0.35418	0
0.349264	0			0.349263	0			0.355836	0
0.35092	0			0.350918	0			0.357491	0
0.352575	0			0.352573	0			0.359146	0
0.35423	0			0.354229	0			0.360801	0
0.355885	0			0.355884	0			0.362456	0
0.35754	0			0.357539	0			0.364112	0
0.359196	0			0.359194	0			0.365766	0
0.360851	0			0.360849	0			0.367421	0
0.362506	0			0.362504	0			0.369077	0
0.364161	0			0.364159	0			0.370732	0
0.365816	0			0.365814	0			0.372387	0
0.367471	0			0.36747	0			0.374042	0
0.369126	0			0.369125	0			0.375697	0
0.370781	0			0.37078	0			0.377352	0
0.372437	0			0.372435	0			0.379007	0
0.374092	0			0.37409	0			0.380663	0
0.375747	0			0.375745	0			0.382318	0
0.377402	0			0.377401	0			0.383973	0
0.379057	0			0.379056	0			0.385628	0
0.380712	0			0.380711	0			0.387283	0
0.382367	0			0.382366	0			0.388939	0
0.384023	0			0.384021	0			0.390594	0
0.385678	0			0.385676	0			0.392249	0
0.387333	0			0.387332	0			0.393904	0
0.388988	0			0.388987	0			0.395559	0
0.390643	0			0.390642	0			0.397214	0
0.392298	0			0.392297	0			0.398869	0
0.393954	0			0.393952	0			0.400525	0
0.395609	0			0.395607	0			0.40218	0
0.397264	0			0.397262	0			0.403835	0
0.398919	0			0.398918	0			0.40549	0
0.400574	0			0.400573	0			0.407145	0
0.402229	0			0.402228	0			0.4088	0
0.403885	0			0.403883	0			0.410455	0
0.40554	0			0.405538	0			0.412111	0
0.407195	0			0.407193	0			0.413766	0
0.40885	0			0.408849	0			0.415421	0
0.410505	0			0.410504	0			0.417076	0
0.41216	0			0.412159	0			0.418731	0
0.413815	0			0.413814	0			0.420386	0
0.415471	0			0.415469	0			0.423124	0
0.417126	0			0.417124	0			0.424779	0
0.418781	0			0.41878	0			0.426434	0
0.420436	0			0.420434	0			0.428089	0
0.422091	0			0.42209	0			0.429744	0
0.423746	0			0.423745	0			0.4314	0
0.425401	0			0.4254	0			0.433055	0
0.427057	0			0.427055	0			0.43471	0
0.428712	0			0.42871	0			0.436365	0
0.430367	0			0.430366	0			0.43802	0
0.432022	0			0.432021	0			0.439675	0
0.433677	0			0.433676	0			0.44133	0
0.435333	0			0.435331	0			0.442986	0
0.436988	0			0.436986	0			0.444641	0
0.438643	0			0.438641	0			0.446296	0
0.440298	0			0.440297	0			0.447951	0
0.441953	0			0.441952	0			0.449606	0
0.443608	0			0.443607	0			0.451261	0
0.445263	0			0.445262	0			0.452916	0
0.446919	0			0.446917	98029.3			0.454572	0
0.448574	0			0.448572	0			0.456227	0
0.450229	0			0.450228	0			0.457882	0
0.451884	0			0.451882	0			0.459537	0
0.453539	0			0.453538	0			0.461192	0
0.455195	0			0.455193	0			0.462848	0
0.456849	0			0.456848	0			0.464503	0
0.458504	0			0.458503	0			0.466158	0
0.46016	0			0.460158	0			0.467813	0
0.461815	0			0.461813	0			0.469468	0
0.46347	0			0.463468	0			0.471123	0
0.465125	0			0.465124	0			0.472778	0
0.46678	0			0.466779	0			0.474434	0
0.468435	0			0.468434	0			0.476089	0
0.470091	0			0.470089	0			0.477744	0
0.471746	0			0.471744	0			0.479399	0
0.473401	0			0.473399	0			0.481054	0
0.475056	0			0.475055	0			0.48271	0
0.476711	0			0.47671	0			0.484364	0
0.478366	0			0.478365	0			0.486019	0
0.480021	0			0.48002	0			0.487675	0
0.481677	0			0.481675	0			0.48933	0
0.483331	0			0.48333	0			0.490985	0
0.484987	0			0.484985	0			0.49264	0
0.486642	0			0.486641	0			0.494295	0
0.488297	0			0.488296	0			0.49595	0
0.489952	0			0.489951	0			0.497605	0
0.491608	0			0.491606	0			0.499261	0
0.493263	0			0.493261	0			0.500916	0
0.494918	923234			0.494916	0			0.502571	0
0.496573	0			0.496572	0			0.504226	0
0.498228	1123290			0.498227	1458146			0.505881	0
0.499883	1534492			0.499882	1259523			0.507537	0
0.501539	1801542			0.501537	1282609			0.509192	0
0.503194	1983707			0.503192	1412791			0.510847	0
0.504849	2230284			0.504847	1986553			0.512502	0
0.506504	2302619			0.506502	1939580			0.514157	0
0.508159	3469409			0.508157	2854598			0.515812	0
0.509814	2737581			0.509813	1974712			0.517467	0
0.511469	4344669			0.511468	3560703			0.519123	0
0.513124	3361648			0.513123	3129675			0.520778	0
0.51478	5052237			0.514778	4430492			0.522433	0
0.516435	5841325			0.516433	4867226			0.524088	0
0.51809	8434717			0.518088	7010186			0.525743	0
0.519745	9500194			0.519743	8330528			0.527398	0
0.5214	10139840			0.521399	8764765			0.529053	0
0.523055	13877312			0.523054	12693157			0.530709	0
0.52471	14498816			0.524709	16165761			0.532364	0
0.526366	16829250			0.526364	17243780			0.534019	0
0.528021	19103614			0.528019	17546934			0.535674	0
0.529676	15744740			0.529674	22079372			0.537329	0
0.531331	29189094			0.53133	22665848			0.538985	0
0.532986	26321876			0.532985	25105272			0.540639	0
0.534641	32313624			0.53464	32907562			0.542294	0
0.536297	37283508			0.536295	30895010			0.54395	0
0.537952	40545744			0.53795	35066200			0.545605	0
0.539607	43839652			0.539605	37084708			0.54726	1676562
0.541262	48808308			0.54126	41537692			0.548915	0
0.542918	48339464			0.542916	41067460			0.55057	0
0.544572	58820516			0.544571	47880912			0.552225	1.60989e+06
0.546227	56917804			0.546226	53356656			0.553881	0
0.547883	59398032			0.547881	54711092			0.555536	0
0.549538	52962404			0.549536	55376104			0.557191	0
0.551193	58438324			0.551191	51855216			0.558846	0
0.552848	58292088			0.552847	55077016			0.560501	1.25108e+06
0.554503	58687524			0.554502	54603308			0.562156	0
0.556158	73301816			0.556157	62033040			0.563811	1.86378e+06
0.557814	66518452			0.557812	62282504			0.565466	0
0.559469	62639156			0.559467	65920508			0.567122	1.22178e+06
0.561124	64699140			0.561122	64060872			0.568777	0
0.562779	69527656			0.562778	59111764			0.570432	0
0.564434	70658208			0.564433	71095432			0.572087	0
0.566089	75682856			0.566088	61165328			0.573742	0
0.567745	72703352			0.567743	54720680			0.575398	1110112
0.5694	69045800			0.569398	57157580			0.577053	0
0.571055	72404840			0.571053	69933944			0.578708	0
0.57271	67539112			0.572708	63745872			0.580363	0
0.574365	68841848			0.574363	64252632			0.582018	0
0.57602	70531880			0.576018	69325408			0.583673	1.05654e+06
0.577675	66788612			0.577674	60279348			0.585329	0
0.579331	59884760			0.579329	55602280			0.586984	0
0.580986	67301112			0.580984	63577624			0.588639	0
0.582641	57532184			0.582639	52359320			0.590294	0
0.584296	54699336			0.584294	63359636			0.591949	0
0.585951	50889812			0.585949	53741420			0.593604	976908
0.587606	55171700			0.587605	54296096			0.59526	825346
0.589261	50679172			0.58926	48239220			0.596914	0
0.590917	44808532			0.590915	39219596			0.59857	0
0.592572	40616852			0.59257	40814928			0.600225	0
0.594227	44054052			0.594225	45644372			0.60188	673384
0.595882	44347380			0.59588	40304608			0.603535	0
0.597537	43498448			0.597536	38830836			0.60519	0
0.599192	45639984			0.599191	41181376			0.606846	0
0.600847	36949860			0.600846	33479028			0.608501	0
0.602502	36668532			0.602501	31301432			0.610156	0
0.604158	37025736			0.604156	32181254			0.611811	0
0.605813	36658528			0.605811	31652646			0.613466	0
0.607468	27611954			0.607466	33633048			0.615121	0
0.609123	27731008			0.609122	27631360			0.616777	0
0.610778	32239880			0.610777	28718850			0.618432	0
0.612433	27585736			0.612432	27940298			0.620087	0
0.614089	30851942			0.614087	27353488			0.621742	0
0.615744	30961206			0.615742	24914404			0.623397	510986
0.617399	25849984			0.617397	26238078			0.625052	0
0.619054	24194394			0.619053	20122704			0.626708	0
0.620709	25531896			0.620708	22114964			0.628362	0
0.622364	23810950			0.622363	19637220			0.630018	0
0.624019	22588014			0.624018	20865702			0.631673	515543
0.625675	23317534			0.625673	21605996			0.633328	0
0.62733	17737642			0.627328	18189764			0.634983	0
0.628985	21331220			0.628983	18333686			0.636638	0
0.63064	20854976			0.630638	18308586			0.638293	0
0.632295	18000054			0.632294	16605486			0.639949	0
0.63395	20517888			0.633949	22202526			0.641604	0
0.635605	18996924			0.635604	16516600			0.643259	0
0.63726	19915066			0.637259	15449212			0.644914	0
0.638916	21637448			0.638914	14755050			0.646569	0
0.640571	18682556			0.64057	15773732			0.648224	0
0.642226	18583242			0.642225	16326522			0.64988	0
0.643881	15612593			0.64388	15778749			0.651535	0
0.645537	17759448			0.645535	17045778			0.65319	0
0.647192	15374662			0.64719	13320054			0.654845	0
0.648847	16368266			0.648845	16170167			0.6565	0
0.650502	16561633			0.6505	16434431			0.658155	0
0.652157	16832964			0.652155	15372100			0.65981	0
0.653812	13668546			0.653811	14870256			0.661465	0
0.655467	15307332			0.655466	14815920			0.663121	0
0.657122	14021893			0.657121	13924295			0.664776	0
0.658778	14785870			0.658776	14932760			0.666431	0
0.660433	16566786			0.660432	14051290			0.668086	0
0.662088	15046347			0.662086	15568632			0.669741	0
0.663743	15244375			0.663742	12200955			0.67165	0
0.665398	13510220			0.665397	13198843			0.673306	0
0.667053	14586902			0.667052	11881122			0.67496	0
0.668709	12209421			0.668707	10640474			0.676616	0
0.670364	15441276			0.670362	10561189			0.678271	0
0.672249	15615605			0.67234	12132741			0.679926	0
0.673904	13126312			0.673996	11212663			0.681581	0
0.67556	14347665			0.675651	12240106			0.683236	0
0.677215	14187339			0.677306	10184514			0.684892	0
0.67887	13233049			0.678961	10955475			0.686547	0
0.680525	10628281			0.680617	10146615			0.688202	274852
0.68218	11628215			0.682272	9930147			0.689857	0
0.683835	10576314			0.683927	8714990			0.691512	0
0.68549	9178838			0.685582	8534006			0.693167	0
0.687145	12007815			0.687237	9265727			0.694822	0
0.688801	9834161			0.688892	8483506			0.696478	0
0.690456	9336635			0.690547	7574069			0.698133	0
0.692111	9671589			0.692202	8372688			0.699788	0
0.693766	8010776			0.693858	6962913			0.701443	0
0.695421	9910394			0.695513	7860372			0.703098	0
0.697076	8653629			0.697168	8384511			0.704754	0
0.698731	9045755			0.698823	8006978			0.706408	0
0.700387	10002754			0.700478	6189900			0.708063	0
0.702042	7325877			0.702133	5469779			0.709719	0
0.703697	7225674			0.703789	6475994			0.711374	0
0.705352	7097664			0.705444	6372152			0.713029	0
0.707007	7901715			0.707099	5241715			0.714684	0
0.708662	6912228			0.708754	5584658			0.716339	0
0.710318	6997129			0.710409	5959267			0.717994	0
0.711973	6359812			0.712064	5400874			0.71965	0
0.713628	6204666			0.71372	6377629			0.721305	0
0.715283	6300769			0.715374	5827965			0.72296	0
0.716938	5389054			0.717029	5614095			0.724615	0
0.718593	6337388			0.718685	4716984			0.72627	0
0.720248	5035846			0.72034	4497367			0.727925	0
0.721904	4823850			0.721995	4096995			0.729581	0
0.723559	5505326			0.72365	5315609			0.731236	0
0.725214	5084116			0.725305	4774595			0.732891	0
0.726869	5532804			0.72696	4798684			0.734546	0
0.728524	4797334			0.728616	4320825			0.736201	0
0.730179	4638630			0.730271	4494330			0.737856	0
0.731835	5021860			0.731926	4088139			0.739511	0
0.73349	3776466			0.733581	4134816			0.741167	0
0.735145	4738605			0.735236	3976686			0.742822	0
0.7368	3902282			0.736892	4089271			0.744477	0
0.738455	4880142			0.738547	3850674			0.746132	0
0.74011	4547998			0.740202	3445645			0.747787	0
0.741765	3618769			0.741857	3614190			0.749442	0
0.74342	2633394			0.743512	3369851			0.751097	0
0.745076	2849290			0.745167	4357229			0.752753	0
0.746731	2228360			0.746822	3505077			0.754408	0
0.748386	2136887			0.748477	2496164			0.756969	0
0.750041	2419283			0.750133	2213299			0.758625	0
0.751696	1370865			0.751788	1707129			0.76028	0
0.753351	1358736			0.753443	1896507			0.761935	0
0.755006	1416351			0.755098	1229380			0.76359	0
0.756662	1294256			0.756753	1489961			0.765245	0
0.758317	1319955			0.758408	1551342			0.766901	0
0.759972	1137304			0.760064	1259052			0.768556	0
0.761627	1175903			0.761719	1473040			0.77021	0
0.763283	1237841			0.763374	1249640			0.771866	0
0.764938	1179708			0.765029	1387698			0.773521	0
0.766593	1208287			0.766684	877968			0.775176	0
0.768248	1189032			0.768339	864850			0.776831	0
0.769903	1057354			0.769995	1000402			0.778486	0
0.771558	869732			0.771649	1106016			0.780142	0
0.773213	861537			0.773305	987753			0.781796	0
0.774868	1016480			0.77496	902880			0.783452	0
0.776524	1089224			0.776615	848070			0.785107	0
0.778179	854112			0.77827	905671			0.786762	0
0.779834	999813			0.779925	595028			0.788417	0
0.781489	800649			0.781581	820542			0.790073	0
0.783144	894374			0.783236	742703			0.791728	0
0.784799	800316			0.784891	666785			0.793383	0
0.786454	908247			0.786546	698592			0.795038	0
0.78811	686954			0.788201	668364			0.796693	0
0.789765	651829			0.789856	634433			0.798348	0
0.79142	736168			0.791511	628700			0.800003	0
0.793075	610379			0.793167	571387			0.801658	0
0.794731	624138			0.794822	595980			0.803314	0
0.796385	494779			0.796477	491221			0.804969	0
0.79804	547533			0.798132	538185			0.806624	0
0.799696	522324			0.799787	501338			0.808279	0
0.801351	576990			0.801443	466996			0.809934	0
0.803006	620835			0.803098	365569			0.811589	0
0.804661	527284			0.804753	443829			0.813244	0
0.806316	579420			0.806408	424539			0.8149	0
0.807972	548635			0.808063	501808			0.816555	0
0.809626	498545			0.809718	431689			0.81821	0
0.811282	520917			0.811373	418584			0.819865	0
0.812937	339957			0.813029	333396			0.82152	0
0.814592	387976			0.814684	332353			0.823176	0
0.816247	478342			0.816339	407975			0.824831	0
0.817902	393684			0.817994	310903			0.826486	0
0.819558	400235			0.819649	305258			0.828141	0
0.821213	394449			0.821304	271358			0.829796	0
0.822868	339729			0.822959	315733			0.831451	0
0.824523	319842			0.824615	346995			0.833106	0
0.826178	382765			0.82627	189108			0.834762	0
0.827833	384529			0.827925	259362			0.836417	0
0.829488	263714			0.82958	251339			0.83915	0
0.831144	257153			0.831235	162672			0.840805	0
0.832799	394092			0.83289	250487			0.84246	0
0.834454	237044			0.834545	204534			0.844115	0
0.836109	305214			0.8362	186188			0.84577	0
0.837764	290015			0.837856	226085			0.847425	0
0.840498	235723			0.840581	180544			0.84908	0
0.842153	267319			0.842237	153218			0.850736	0
0.843808	313853			0.843891	170595			0.852391	0
0.845463	232681			0.845547	184570			0.854046	0
0.847118	133908			0.847202	177935			0.855701	0
0.848774	227456			0.848857	164073			0.857356	0
0.850429	269570			0.850512	175768			0.859011	0
0.852084	258710			0.852167	182005			0.860666	0
0.853739	275918			0.853822	109028			0.862322	0
0.855394	193151			0.855478	130365			0.863977	0
0.857049	321059			0.857133	160934			0.865632	0
0.858705	168252			0.858788	154936			0.867287	0
0.86036	191337			0.860443	170328			0.868942	0
0.862015	177099			0.862098	149039			0.870597	0
0.86367	221424			0.863753	108393			0.872252	0
0.865325	192148			0.865408	146458			0.873908	0
0.866981	197222			0.867064	140956			0.875563	0
0.868635	270358			0.868719	130523			0.877218	0
0.87029	188744			0.870374	114752			0.878873	0
0.871946	179887			0.872029	235089			0.880528	0
0.873601	259658			0.873685	129450			0.882183	0
0.875256	188462			0.875339	84001.2			0.883839	0
0.876911	229925			0.876995	155886			0.885494	0
0.878566	155298			0.87865	169089			0.887149	0
0.880221	179090			0.880305	216143			0.888804	0
0.881877	203650			0.88196	191740			0.890459	0
0.883532	242602			0.883615	126626			0.892114	0
0.885187	229666			0.88527	134105			0.89377	0
0.886842	192769			0.886926	205962			0.895425	0
0.888497	188881			0.88858	130603			0.89708	0
0.890152	220711			0.890236	145520			0.898735	0
0.891808	246077			0.891891	143090			0.90039	0
0.893462	182019			0.893546	98675.4			0.902045	0
0.895118	216122			0.895201	140097			0.9037	0
0.896773	186471			0.896856	103045			0.905355	0
0.898428	240696			0.898512	164092			0.907011	0
0.900083	263558			0.900167	136211			0.908666	0
0.901738	203407			0.901822	126478			0.910321	0
0.903394	180283			0.903477	121632			0.911976	0
0.905049	183129			0.905132	103482			0.913631	0
0.906704	218518			0.906787	122392			0.915286	0
0.908359	158484			0.908442	113470			0.916942	0
0.910014	177715			0.910097	194652			0.918597	0
0.911669	214104			0.911753	107346			0.920252	0
0.913324	209456			0.913408	119781			0.922998	0
0.91498	200106			0.915063	170176			0.924653	0
0.916635	175832			0.916718	142520			0.926309	0
0.91829	151869			0.918373	154765			0.927964	0
0.919945	195326			0.920028	103660			0.929619	0
0.9216	210789			0.921683	140272			0.931274	0
0.923255	153683			0.923339	108498			0.932929	0
0.924911	203270			0.924994	92732.9			0.934585	0
0.926565	181717			0.926649	134605			0.936239	0
0.928221	138674			0.928304	59279.2			0.937895	0
0.929876	182706			0.929959	183185			0.93955	0
0.931531	208481			0.931614	138455			0.941205	0
0.933186	178261			0.93327	187508			0.94286	0
0.934842	248398			0.934925	120235			0.944515	0
0.936497	222678			0.93658	134168			0.946171	0
0.938152	152983			0.938235	155566			0.947825	0
0.939807	185899			0.93989	157453			0.949481	0
0.941462	223125			0.941545	176089			0.951136	0
0.943117	251377			0.943201	98203.4			0.952791	0
0.944772	142307			0.944855	136664			0.954446	0
0.946428	187618			0.946511	140180			0.956101	0
0.948083	241902			0.948166	132286			0.957756	0
0.949738	208393			0.949821	185714			0.959412	0
0.951393	298386			0.951476	149249			0.961067	0
0.953048	239000			0.953131	177529			0.962722	0
0.954704	222095			0.954787	149511			0.964377	0
0.956358	267608			0.956442	131181			0.966032	0
0.958013	228143			0.958097	139062			0.967687	0
0.959669	237314			0.959752	97922.1			0.969343	0
0.961324	203879			0.961407	81229.5			0.970998	0
0.962979	206358			0.963062	134010			0.972653	0
0.964634	156164			0.964717	152389			0.974308	0
0.966289	203396			0.966373	146145			0.975963	0
0.967944	183448			0.968028	171256			0.977619	0
0.969599	239478			0.969683	138240			0.979273	0
0.971255	221397			0.971338	172562			0.980929	0
0.97291	227003			0.972993	177910			0.982584	0
0.974565	171167			0.974648	105735			0.984239	0
0.97622	282469			0.976303	131148			0.985894	0
0.977875	238877			0.977959	172441			0.987549	0
0.979531	225370			0.979614	177195			0.989204	0
0.981185	231414			0.981269	104135			0.99086	0
0.98284	220992			0.982924	203931			0.992515	0
0.984496	246273			0.984579	141632			0.99417	0
0.986151	307886			0.986234	190527			0.995825	0
0.987806	160894			0.987889	146015			0.99748	0
0.989461	273074			0.989544	189322			0.999135	0
0.991117	249364			0.9912	184294			1.00079	0
0.992772	238893			0.992855	90792.2			1.00245	0
0.994427	298729			0.99451	147324			1.0041	0
0.996082	230541			0.996165	154934			1.00576	0
0.997737	292729			0.997821	155050			1.00741	0
0.999392	284969			0.999476	189787			1.00907	0
1.00105	185541			1.00113	128882			1.01072	0
1.0027	316610			1.00279	229828			1.01238	0
1.00436	322408			1.00444	243070			1.01403	0
1.00708	289298			1.00717	185606			1.01569	0
1.00874	295553			1.00882	177825			1.01734	0
1.01039	265574			1.01048	94748.5			1.019	0
1.01205	278491			1.01213	171904			1.02065	0
1.0137	305892			1.01379	117364			1.02231	0
1.01536	266480			1.01544	146352			1.02396	0
1.01701	253463			1.0171	165395			1.02562	0
1.01867	362597			1.01875	131506			1.02727	0
1.02032	286283			1.02041	145061			1.02893	0
1.02198	310507			1.02207	163998			1.03058	0
1.02363	256017			1.02372	206692			1.03224	0
1.02529	343317			1.02537	204642			1.03389	0
1.02694	283881			1.02703	166350			1.03555	0
1.0286	270640			1.02869	230383			1.0372	0
1.03025	247513			1.03034	211569			1.03886	0
1.03191	403992			1.032	171805			1.04051	0
1.03356	283724			1.03365	146613			1.04217	0
1.03522	320553			1.03531	116603			1.04382	0
1.03687	240108			1.03696	217729			1.04548	0
1.03853	354895			1.03862	240478			1.04713	0
1.04018	277137			1.04027	233731			1.04879	0
1.04184	273896			1.04193	208184			1.05045	0
1.0435	361972			1.04358	245056			1.0521	0
1.04515	258876			1.04524	235284			1.05376	0
1.0468	345293			1.04689	226914			1.05541	0
1.04846	342410			1.04855	212502			1.05707	0
1.05012	290766			1.0502	185092			1.05872	0
1.05177	339315			1.05186	181633			1.06038	0
1.05343	224985			1.05351	201785			1.06203	0
1.05508	369356			1.05517	225372			1.06369	0
1.05674	324019			1.05682	198928			1.06534	0
1.05839	332320			1.05848	201408			1.067	0
1.06005	299619			1.06013	198531			1.06865	0
1.0617	324851			1.06179	216825			1.07031	0
1.06336	333298			1.06344	201553			1.07196	0
1.06501	314330			1.0651	210241			1.07362	0
1.06667	282324			1.06675	308379			1.07527	0
1.06832	398218			1.06841	286424			1.07693	0
1.06998	344831			1.07006	267460			1.07858	0
1.07163	448449			1.07172	258167			1.08024	0
1.07329	326292			1.07337	296958			1.08189	0
1.07494	342621			1.07503	228259			1.08355	0
1.0766	347768			1.07668	225888			1.0852	0
1.07825	383673			1.07834	336452			1.08686	0
1.07991	425446			1.08	318945			1.0896	0
1.08156	379470			1.08165	265333			1.09126	0
1.08322	289435			1.08331	239287			1.09291	0
1.08487	246102			1.08496	281569			1.09457	0
1.08653	335097			1.08662	262594			1.09622	0
1.08925	439000			1.08827	216783			1.09788	0
1.0909	419174			1.08993	156418			1.09953	0
1.09256	362180			1.09158	251901			1.10119	0
1.09421	435522			1.09324	267361			1.10284	0
1.09587	468247			1.09489	288503			1.1045	0
1.09752	558620			1.09655	286044			1.10615	0
1.09918	476620			1.0982	337112			1.10781	0
1.10083	417437			1.09986	223250			1.10946	0
1.10249	410066			1.10151	310650			1.11112	0
1.10414	418996			1.10317	251836			1.11277	0
1.1058	546797			1.10482	251068			1.11443	0
1.10745	536674			1.10648	291377			1.11608	0
1.10911	481668			1.10813	289871			1.11774	0
1.11077	450737			1.10979	262176			1.11939	0
1.11242	373971			1.11144	351834			1.12105	0
1.11407	419243			1.1131	290709			1.1227	0
1.11573	378313			1.11475	348211			1.12436	0
1.11739	496398			1.11641	235885			1.12602	0
1.11904	439864			1.11806	283949			1.12767	0
1.1207	505300			1.11972	324731			1.12933	0
1.12235	357270			1.12137	339345			1.13098	0
1.12401	429700			1.12303	308607			1.13264	0
1.12566	429185			1.12468	305287			1.13429	0
1.12732	493387			1.12634	226185			1.13595	0
1.12897	449517			1.128	287539			1.1376	0
1.13063	424238			1.12965	326266			1.13926	0
1.13228	491750			1.13131	288390			1.14091	0
1.13394	485292			1.13296	246656			1.14257	0
1.13559	424894			1.13461	241061			1.14422	0
1.13725	416887			1.13627	261699			1.14588	0
1.1389	449989			1.13793	310263			1.14753	0
1.14056	336809			1.13958	359944			1.14919	0
1.14221	517597			1.14124	339074			1.15084	0
1.14387	414482			1.14289	318250			1.1525	0
1.14552	354244			1.14455	301191			1.15415	0
1.14718	438559			1.1462	336327			1.15581	0
1.14883	443459			1.14786	263810			1.15746	0
1.15049	442164			1.14951	322928			1.15912	0
1.15214	517541			1.15117	269639			1.16077	0
1.1538	472528			1.15282	286433			1.16243	0
1.15545	401105			1.15448	250570			1.16408	0
1.15711	433660			1.15613	296157			1.16574	0
1.15876	419327			1.15779	322076			1.16739	0
1.16042	479799			1.15944	260733			1.16905	0
1.16207	537080			1.1611	346182			1.1707	0
1.16373	439959			1.16275	324652			1.17236	0
1.16538	503112			1.16441	320887			1.17401	0
1.16704	470836			1.16606	371465			1.17567	0
1.1687	471183			1.16772	215801			1.17732	0
1.17035	426120			1.16937	358183			1.17898	0
1.172	448000			1.17103	391091			1.18063	0
1.17366	380009			1.17374	259878			1.18229	0
1.17532	397942			1.17539	356229			1.18395	0
1.17697	508936			1.17705	362509			1.1856	0
1.17863	436757			1.1787	211548			1.18726	0
1.18028	397830			1.18036	422200			1.18891	0
1.18194	432328			1.18201	357223			1.19057	0
1.18359	410603			1.18367	333850			1.19222	0
1.18525	443554			1.18532	289314			1.19388	0
1.1869	485789			1.18698	339548			1.19553	0
1.18856	393666			1.18863	355238			1.19719	0
1.19021	498609			1.19029	200010			1.19884	0
1.19187	291267			1.19195	372857			1.2005	0
1.19352	458758			1.1936	357096			1.20215	0
1.19518	387528			1.19525	300596			1.20381	0
1.19683	503917			1.19691	322005			1.20546	0
1.19849	362176			1.19857	306072			1.20712	0
1.20014	414701			1.20022	313087			1.20877	0
1.2018	336312			1.20188	352201			1.21043	0
1.20345	401442			1.20353	267411			1.21208	0
1.20511	331322			1.20519	271663			1.21374	0
1.20676	333456			1.20684	231329			1.21539	0
1.20842	359416			1.2085	297846			1.21705	0
1.21007	413839			1.21015	315169			1.2187	0
1.21173	343857			1.21181	245236			1.22036	0
1.21338	359062			1.21346	314664			1.22201	0
1.21504	452918			1.21512	326164			1.22367	0
1.2167	356620			1.21677	211898			1.22532	0
1.21835	441470			1.21843	247545			1.22698	0
1.22001	274214			1.22008	291376			1.22863	0
1.22166	295452			1.22174	282163			1.23029	0
1.22331	309403			1.22339	296389			1.23194	0
1.22497	291437			1.22505	373834			1.2336	0
1.22663	290890			1.2267	322744			1.23525	0
1.22828	321138			1.22836	285896			1.23691	0
1.22994	251061			1.23001	354328			1.23857	0
1.23159	441715			1.23167	239562			1.24022	0
1.23325	394836			1.23332	298068			1.24188	0
1.2349	387199			1.23498	326450			1.24353	0
1.23656	323592			1.23663	215944			1.24519	0
1.23821	343315			1.23829	288418			1.24684	0
1.23987	327698			1.23994	230506			1.2485	0
1.24152	381737			1.2416	201311			1.25015	0
1.24318	205278			1.24325	213361			1.25181	0
1.24483	373468			1.24491	259929			1.25346	0
1.24649	413537			1.24656	191395			1.25616	0
1.24814	307145			1.24822	262019			1.25781	0
1.2498	285874			1.24988	226944			1.25947	0
1.25145	281859			1.25153	178910			1.26112	0
1.25311	330546			1.25318	256207			1.26278	0
1.25582	332162			1.25484	220735			1.26443	0
1.25747	326015			1.25649	271668			1.26609	0
1.25913	253545			1.25815	218803			1.26774	0
1.26079	294520			1.25981	138024			1.2694	0
1.26244	239957			1.26146	178354			1.27105	0
1.26409	271243			1.26312	218163			1.27271	0
1.26575	207589			1.26477	129047			1.27436	0
1.2674	286856			1.26643	144668			1.27602	0
1.26906	216171			1.26808	183116			1.27767	0
1.27072	290558			1.26974	203187			1.27933	0
1.27237	349915			1.27139	207724			1.28098	0
1.27403	272049			1.27305	233909			1.28264	0
1.27568	242070			1.2747	202455			1.28429	0
1.27734	223403			1.27636	213618			1.28595	0
1.27899	281012			1.27801	221972			1.2876	0
1.28065	198371			1.27967	254320			1.28926	0
1.2823	230273			1.28132	184459			1.29092	0
1.28396	186769			1.28298	299270			1.29257	0
1.28561	220202			1.28463	185518			1.29423	0
1.28727	288617			1.28629	197667			1.29588	0
1.28892	221362			1.28794	212476			1.29754	0
1.29058	209590			1.2896	199426			1.29919	0
1.29223	275054			1.29125	180391			1.30085	0
1.29389	222694			1.29291	185118			1.3025	0
1.29554	203668			1.29456	218642			1.30416	0
1.2972	213897			1.29622	180404			1.30581	0
1.29885	220978			1.29787	175607			1.30747	0
1.30051	225073			1.29953	115725			1.30912	0
1.30216	207758			1.30118	156675			1.31078	0
1.30382	177085			1.30284	163588			1.31243	0
1.30547	152324			1.30449	163304			1.31409	0
1.30713	199121			1.30615	145928			1.31574	0
1.30878	217801			1.30781	94664.5			1.3174	0
1.31044	200008			1.30946	116719			1.31905	0
1.31209	116978			1.31112	135428			1.32071	0
1.31375	247206			1.31277	153017			1.32236	0
1.3154	232188			1.31443	120066			1.32402	0
1.31706	137349			1.31608	148863			1.32567	0
1.31872	181335			1.31774	186598			1.32733	0
1.32037	120922			1.31939	154787			1.32898	0
1.32203	220563			1.32105	140056			1.33064	0
1.32368	177344			1.3227	207555			1.33229	0
1.32533	145354			1.32436	167104			1.33395	0
1.32699	238427			1.32601	170841			1.3356	0
1.32865	166539			1.32767	199898			1.33726	0
1.3303	171720			1.32932	144665			1.33891	0
1.33196	174587			1.33098	137890			1.34057	0
1.33361	136394			1.33263	168688			1.34223	0
1.33527	149623			1.33429	93917			1.34388	0
1.33692	123909			1.33594	152694			1.34554	0
1.33858	243102			1.3376	57279.2			1.34719	0
1.34023	139128			1.34032	92614.6			1.34885	0
1.34189	182776			1.34198	160453			1.3505	0
1.34354	216289			1.34363	124342			1.35216	0
1.3452	90925.8			1.34529	123257			1.35381	0
1.34685	176471			1.34694	124929			1.35547	0
1.34851	149572			1.3486	137008			1.35712	0
1.35016	197465			1.35025	87263.3			1.35878	0
1.35182	126880			1.35191	172584			1.36043	0
1.35347	102984			1.35356	184582			1.36209	0
1.35513	146640			1.35522	87170.1			1.36374	0
1.35678	227640			1.35688	0			1.3654	0
1.35844	93299.5			1.35853	171820			1.36705	0
1.36009	153973			1.36018	139336			1.36871	0
1.36175	138800			1.36184	103966			1.37036	0
1.3634	158693			1.3635	117470			1.37202	0
1.36506	125898			1.36515	93637.7			1.37367	0
1.36671	161996			1.36681	115298			1.37533	0
1.36837	116618			1.36846	118122			1.37698	0
1.37002	130108			1.37012	82214.7			1.37864	0
1.37168	122590			1.37177	92000.3			1.38029	0
1.37333	160738			1.37343	88307.4			1.38195	0
1.37499	138477			1.37508	129361			1.3836	0
1.37664	131714			1.37674	180940			1.38526	0
1.3783	172433			1.37839	102222			1.38691	0
1.37996	113090			1.38005	95111.1			1.38857	0
1.38161	101895			1.3817	0			1.39022	0
1.38327	121553			1.38336	87676.2			1.39188	0
1.38492	123234			1.38501	115978			1.39353	0
1.38658	104828			1.38667	93982.8			1.39519	0
1.38823	117829			1.38832	118526			1.39685	0
1.38989	0			1.38998	81875.5			1.3985	0
1.39154	105608			1.39163	107121			1.40016	0
1.3932	128428			1.39329	87875.1			1.40181	0
1.39485	57487.7			1.39494	77772.7			1.40347	0
1.39651	90848.2			1.3966	125073			1.40512	0
1.39816	90925.9			1.39825	67719.5			1.40678	0
1.39982	108654			1.39991	80715.4			1.40843	0
1.40147	110174			1.40156	105822			1.41009	0
1.40313	118976			1.40322	82727.1			1.41174	0
1.40478	135969			1.40487	92194			1.4134	0
1.40644	111612			1.40653	0			1.41505	0
1.40809	87859.7			1.40819	111427			1.41671	0
1.40975	131361			1.40984	93926			1.41836	0
1.4114	138452			1.41149	0			1.42002	0
1.41306	119665			1.41315	104691			1.42274	0
1.41471	147329			1.41481	84991			1.42439	0
1.41637	98455.2			1.41646	97565.3			1.42605	0
1.41802	128525			1.41812	0			1.42771	0
1.41968	74816.5			1.41977	126382			1.42936	0
1.42133	120197			1.42143	0			1.43102	0
1.42393	128848			1.42308	100165			1.43267	0
1.42558	132937			1.42474	127362			1.43433	0
1.42724	115516			1.42639	90548.9			1.43598	0
1.4289	112281			1.42805	0			1.43764	0
1.43055	66618.5			1.4297	108642			1.43929	0
1.4322	60757.6			1.43136	81461.2			1.44095	0
1.43386	116205			1.43301	69777.9			1.4426	0
1.43552	84997.1			1.43467	124499			1.44426	0
1.43717	138757			1.43632	98204.9			1.44591	0
1.43883	129895			1.43798	0			1.44757	0
1.44048	81857.3			1.43963	59498.8			1.44922	0
1.44214	0			1.44129	115436			1.45088	0
1.44379	0			1.44294	79298.7			1.45253	0
1.44545	127206			1.4446	75231.2			1.45419	0
1.4471	117279			1.44625	57115.2			1.45584	0
1.44876	175749			1.44791	97506.3			1.4575	0
1.45041	59125.7			1.44956	67180.8			1.45915	0
1.45207	64586.9			1.45122	138122			1.46081	0
1.45372	72345.1			1.45287	101217			1.46246	0
1.45538	0			1.45453	84007.6			1.46412	0
1.45703	171820			1.45618	94980.5			1.46577	0
1.45869	94410.2			1.45784	130713			1.46743	0
1.46034	58846.8			1.45949	74306.4			1.46908	0
1.462	138304			1.46115	0			1.47074	0
1.46365	79888.1			1.4628	0			1.47239	0
1.46531	92231.3			1.46446	127501			1.47405	0
1.46696	91882.4			1.46611	0			1.4757	0
1.46862	154435			1.46777	101537			1.47736	0
1.47027	63692.6			1.46942	109100			1.47902	0
1.47193	82874.9			1.47108	135973			1.48067	0
1.47358	104964			1.47273	82732.3			1.48233	0
1.47524	68008.1			1.47439	0			1.48398	0
1.47689	65710.2			1.47605	116408			1.48564	0
1.47855	70511.3			1.4777	118928			1.48729	0
1.4802	100516			1.47936	65052.1			1.48895	0
1.48186	112103			1.48101	55764.1			1.4906	0
1.48351	89155.1			1.48267	75918.6			1.49226	0
1.48517	75319.5			1.48432	69559.6			1.49391	0
1.48683	57747.8			1.48598	68144.2			1.49557	0
1.48848	76653.7			1.48763	0			1.49722	0
1.49014	94107.1			1.48929	95727.2			1.49888	0
1.49179	59307.5			1.49094	54594.9			1.50053	0
1.49345	85786			1.4926	0			1.50219	0
1.4951	65023.1			1.49425	78153.3			1.50384	0
1.49676	0			1.49591	0			1.5055	0
1.49841	77566.7			1.49756	69012.1			1.50715	0
1.50007	96864.9			1.49922	99081.1			1.50881	0
1.50172	0			1.50087	60702.5			1.51046	0
1.50338	94370.7			1.50253	0			1.51212	0
1.50609	80728			1.50418	0			1.51377	0
1.50774	0			1.50691	48461.2			1.51543	0
1.5094	60370.3			1.50856	68845.6			1.51708	0
1.51105	78968.5			1.51022	57685			1.51874	0
1.51271	73485.1			1.51187	67390.4			1.52039	0
1.51436	0			1.51353	0			1.52205	0
1.51602	83421.6			1.51519	0			1.5237	0
1.51767	91499.3			1.51684	54805.8			1.52536	0
1.51933	0			1.51849	70297.3			1.52701	0
1.52098	72858.1			1.52015	59573.4			1.52867	0
1.52264	103115			1.52181	60264			1.53032	0
1.52429	82407			1.52346	71398.5			1.53198	0
1.52595	66345.9			1.52512	91721.8			1.53364	0
1.52761	0			1.52677	0			1.53529	0
1.52926	68467.4			1.52843	0			1.53695	0
1.53092	0			1.53008	0			1.5386	0
1.53257	91900			1.53174	0			1.54026	0
1.53422	0			1.53339	61197.3			1.54191	0
1.53588	121560			1.53505	0			1.54357	0
1.53754	0			1.5367	0			1.54522	0
1.53919	0			1.53836	0			1.54688	0
1.54085	0			1.54001	0			1.54853	0
1.5425	80949.9			1.54167	112336			1.55019	0
1.54416	67207.7			1.54332	83017.4			1.55184	0
1.54581	79142.1			1.54498	0			1.5535	0
1.54747	0			1.54663	47688.4			1.55515	0
1.54912	76854.2			1.54829	104625			1.55681	0
1.55078	0			1.54994	0			1.55846	0
1.55243	70750			1.5516	0			1.56012	0
1.55409	82210.4			1.55325	55644.1			1.56177	0
1.55574	74264.3			1.55491	0			1.56343	0
1.5574	0			1.55656	0			1.56508	0
1.55905	115460			1.55822	61086.2			1.56674	0
1.56071	68866.4			1.55987	56400.8			1.56839	0
1.56236	85187			1.56153	43961.8			1.57005	0
1.56402	71200.8			1.56318	101975			1.5717	0
1.56567	64365.7			1.56484	0			1.57336	0
1.56733	60350.4			1.56649	0			1.57501	0
1.56898	0			1.56815	0			1.57667	0
1.57064	88376.9			1.5698	50918.6			1.57832	0
1.57229	86466.4			1.57146	0			1.57998	0
1.57395	0			1.57312	58941.4			1.58163	0
1.5756	0			1.57477	54928.5			1.58329	0
1.57726	0			1.57642	59224.5			1.58494	0
1.57891	0			1.57808	0			1.5866	0
1.58057	0			1.57973	0			1.58932	0
1.58222	0			1.58139	72076			1.59098	0
1.58388	45784.5			1.58305	56430			1.59263	0
1.58553	45026.4			1.5847	0			1.59429	0
1.58719	0			1.58636	0			1.59594	0
1.58885	88451.4			1.58801	62750			1.5976	0
1.5905	0			1.58967	0			1.59926	0
1.59216	0			1.59132	0			1.60091	0
1.59381	0			1.59298	0			1.60257	0
1.59547	0			1.59463	114951			1.60422	0
1.59712	0			1.59629	0			1.60588	0
1.59878	64085.5			1.59794	0			1.60753	0
1.60043	64453.7			1.5996	0			1.60919	0
1.60209	79566.9			1.60125	77545.9			1.61084	0
1.60374	75058.5			1.60291	0			1.6125	0
1.6054	0			1.60456	0			1.61415	0
1.60705	0			1.60622	0			1.61581	0
1.60871	69941.5			1.60787	59575.7			1.61746	0
1.61036	72578.2			1.60953	63362.6			1.61912	0
1.61202	0			1.61118	73776.2			1.62077	0
1.61367	0			1.61284	0			1.62243	0
1.61533	0			1.61449	0			1.62408	0
1.61698	55241.4			1.61615	0			1.62574	0
1.61864	63331.4			1.6178	67309.9			1.62739	0
1.62029	67073.6			1.61946	0			1.62905	0
1.62195	58291.8			1.62111	0			1.6307	0
1.6236	0			1.62277	83658.7			1.63236	0
1.62526	54671.1			1.62443	0			1.63401	0
1.62691	0			1.62608	0			1.63567	0
1.62857	56039.9			1.62773	0			1.63732	0
1.63022	51171.3			1.62939	60509.9			1.63898	0
1.63188	0			1.63105	0			1.64063	0
1.63353	72491.3			1.6327	0			1.64229	0
1.63519	0			1.63436	0			1.64394	0
1.63685	0			1.63601	0			1.6456	0
1.6385	62772.8			1.63767	0			1.64725	0
1.64016	56651.6			1.63932	0			1.64891	0
1.64181	67561.8			1.64098	0			1.65056	0
1.64346	0			1.64263	55137.8			1.65222	0
1.64512	0			1.64429	0			1.65388	0
1.64678	0			1.64594	48211.6			1.65553	0
1.64843	0			1.6476	0			1.65719	0
1.65009	68314.5			1.64925	0			1.65884	0
1.65174	61884			1.65091	52828.9			1.6605	0
1.6534	57193.2			1.65256	63971			1.66215	0
1.65505	55909.9			1.65422	0			1.66381	0
1.65671	72108.9			1.65587	0			1.66546	0
1.65836	0			1.65753	49086.1			1.66712	0
1.66002	0			1.65918	58711.6			1.66877	0
1.66167	90302.4			1.66084	0			1.67043	0
1.66333	0			1.66249	0			1.67208	0
1.66498	0			1.66415	59385.1			1.67374	0
1.66664	91230			1.6658	63090.8			1.67539	0
1.66829	0			1.66746	0			1.67705	0
1.66995	0			1.66911	0			1.6787	0
1.67267	0			1.67077	0			1.68036	0
1.67432	78907.6			1.67349	0			1.68201	0
1.67598	0			1.67515	0			1.68367	0
1.67763	0			1.6768	0			1.68532	0
1.67929	0			1.67846	0			1.68698	0
1.68094	0			1.68011	0			1.68863	0
1.6826	0			1.68177	0			1.69029	0
1.68425	0			1.68342	0			1.69194	0
1.68591	57634			1.68508	62854.6			1.6936	0
1.68756	77150.2			1.68673	0			1.69525	0
1.68922	83939.2			1.68839	0			1.69691	0
1.69087	0			1.69004	0			1.69856	0
1.69253	0			1.6917	0			1.70022	0
1.69418	0			1.69335	0			1.70187	0
1.69584	0			1.69501	0			1.70353	0
1.69749	0			1.69666	0			1.70518	0
1.69915	0			1.69832	0			1.70684	0
1.7008	0			1.69997	0			1.7085	0
1.70246	89424.7			1.70163	0			1.71015	0
1.70411	0			1.70328	0			1.71181	0
1.70577	0			1.70494	0			1.71346	0
1.70742	0			1.7066	0			1.71512	0
1.70908	88208.6			1.70825	0			1.71677	0
1.71073	68125.6			1.70991	65560.5			1.71843	0
1.71239	0			1.71156	60752.6			1.72008	0
1.71405	70790.8			1.71322	0			1.72174	0
1.7157	0			1.71487	0			1.72339	0
1.71735	0			1.71653	0			1.72505	0
1.71901	0			1.71818	0			1.7267	0
1.72066	0			1.71984	0			1.72836	0
1.72232	96990.4			1.72149	0			1.73001	0
1.72398	0			1.72315	0			1.73167	0
1.72563	0			1.7248	0			1.73332	0
1.72729	120241			1.72646	0			1.73498	0
1.72894	0			1.72811	0			1.73663	0
1.7306	0			1.72977	0			1.73829	0
1.73225	0			1.73142	0			1.73994	0
1.73391	51396.2			1.73308	0			1.7416	0
1.73556	0			1.73473	0			1.74325	0
1.73722	72459.2			1.73639	51888.2			1.74491	0
1.73887	78692.7			1.73804	0			1.74656	0
1.74053	0			1.7397	0			1.74822	0
1.74218	0			1.74135	0			1.74987	0
1.74384	59961			1.74301	0			1.75153	0
1.74549	0			1.74466	0			1.75318	0
1.74715	0			1.74632	51686.9			1.75592	0
1.7488	0			1.74797	0			1.75758	0
1.75046	0			1.74963	0			1.75923	0
1.75211	0			1.75128	0			1.76089	0
1.75377	0			1.75294	0			1.76254	0
1.75542	56723.8			1.75459	54538.9			1.7642	0
1.75708	0			1.75625	0			1.76585	0
1.75873	48558.4			1.75791	0			1.76751	0
1.76039	67435.6			1.75956	0			1.76916	0
1.76204	65249.5			1.76121	60373.4			1.77082	0
1.7637	0			1.76287	0			1.77247	0
1.76536	0			1.76453	0			1.77413	0
1.76701	0			1.76618	0			1.77578	0
1.76866	0			1.76784	0			1.77744	0
1.77032	0			1.76949	55982.6			1.77909	0
1.77198	101241			1.77115	0			1.78075	0
1.77363	0			1.7728	0			1.7824	0
1.77529	0			1.77446	0			1.78406	0
1.77694	53204			1.77611	0			1.78571	0
1.7786	0			1.77777	0			1.78737	0
1.78025	0			1.77942	0			1.78902	0
1.78191	64442.2			1.78108	0			1.79068	0
1.78356	0			1.78273	0			1.79233	0
1.78522	0			1.78439	0			1.79399	0
1.78687	0			1.78604	0			1.79564	0
1.78853	0			1.7877	0			1.7973	0
1.79018	49330.5			1.78935	0			1.79895	0
1.79184	0			1.79101	0			1.80061	0
1.79349	0			1.79266	0			1.80226	0
1.79515	71047.3			1.79432	0			1.80392	0
1.7968	0			1.79597	0			1.80558	0
1.79846	0			1.79763	0			1.80723	0
1.80011	0			1.79928	0			1.80889	0
1.80177	0			1.80094	0			1.81054	0
1.80342	0			1.80259	0			1.8122	0
1.80508	0			1.80425	0			1.81385	0
1.80673	0			1.8059	0			1.81551	0
1.80839	0			1.80756	0			1.81716	0
1.81004	55901.5			1.80922	0			1.81882	0
1.8117	0			1.81087	66939.1			1.82047	0
1.81335	0			1.81252	0			1.82213	0
1.81501	0			1.81418	0			1.82378	0
1.81666	0			1.81584	0			1.82544	0
1.81832	0			1.81749	0			1.82709	0
1.81997	75787.5			1.81915	0			1.82875	0
1.82163	0			1.8208	0			1.8304	0
1.82329	63494.4			1.82246	0			1.83206	0
1.82494	0			1.82411	0			1.83371	0
1.82659	0			1.82577	0			1.83537	0
1.82825	0			1.82742	0			1.83702	0
1.8299	0			1.82908	0			1.83868	0
1.83156	47293.2			1.83073	0			1.84033	0
1.83322	0			1.83239	45425.6			1.84199	0
1.83487	0			1.83404	41080.5			1.84364	0
1.83653	0			1.8357	0			1.8453	0
1.83924	57703.5			1.83735	0			1.84695	0
1.8409	0			1.84008	0			1.84861	0
1.84255	0			1.84174	0			1.85026	0
1.84421	0			1.84339	0			1.85192	0
1.84586	52265.5			1.84505	0			1.85357	0
1.84752	0			1.8467	0			1.85523	0
1.84917	0			1.84836	0			1.85688	0
1.85083	0			1.85001	73072.4			1.85854	0
1.85248	0			1.85167	0			1.8602	0
1.85414	0			1.85332	0			1.86185	0
1.85579	0			1.85498	0			1.86351	0
1.85745	0			1.85663	0			1.86516	0
1.8591	0			1.85829	0			1.86682	0
1.86076	0			1.85994	0			1.86847	0
1.86241	0			1.8616	0			1.87013	0
1.86407	0			1.86325	0			1.87178	0
1.86572	0			1.86491	0			1.87344	0
1.86738	0			1.86656	0			1.87509	0
1.86903	0			1.86822	0			1.87675	0
1.87069	0			1.86987	0			1.8784	0
1.87234	62935			1.87153	0			1.88006	0
1.874	52252.5			1.87318	0			1.88171	0
1.87566	0			1.87484	0			1.88337	0
1.87731	0			1.8765	0			1.88502	0
1.87896	52608.3			1.87815	0			1.88668	0
1.88062	48168.2			1.8798	0			1.88833	0
1.88228	0			1.88146	0			1.88999	0
1.88393	0			1.88312	64890.8			1.89164	0
1.88559	62956.8			1.88477	0			1.8933	0
1.88724	0			1.88643	0			1.89495	0
1.8889	56512			1.88808	0			1.89661	0
1.89055	0			1.88974	0			1.89826	0
1.89221	0			1.89139	0			1.89992	0
1.89386	0			1.89305	46661.2			1.90157	0
1.89552	0			1.8947	0			1.90323	0
1.89717	0			1.89636	0			1.90488	0
1.89883	0			1.89801	0			1.90654	0
1.90048	0			1.89967	53243.5			1.90819	0
1.90214	0			1.90132	0			1.90985	0
1.90379	0			1.90298	0			1.91151	0
1.90545	0			1.90463	0			1.91316	0
1.9071	0			1.90629	0			1.91482	0
1.90876	0			1.90794	0			1.91647	0
1.91041	0			1.9096	0			1.91813	0
1.91207	0			1.91125	0			1.91978	0
1.91372	0			1.91291	0			1.92253	0
1.91538	0			1.91456	0			1.92418	0
1.91703	0			1.91622	0			1.92584	0
1.91869	0			1.91787	0			1.92749	0
1.92034	0			1.91953	0			1.92915	0
1.922	0			1.92118	0			1.9308	0
1.92365	0			1.92284	0			1.93246	0
1.92531	0			1.92449	0			1.93411	0
1.92697	0			1.92615	0			1.93577	0
1.92862	0			1.9278	0			1.93742	0
1.93027	0			1.92946	0			1.93908	0
1.93193	71434.7			1.93111	0			1.94073	0
1.93359	0			1.93277	0			1.94239	0
1.93524	0			1.93443	0			1.94404	0
1.9369	0			1.93608	0			1.9457	0
1.93855	50579.9			1.93773	61366			1.94735	0
1.94021	0			1.93939	0			1.94901	0
1.94186	0			1.94104	0			1.95067	0
1.94352	0			1.9427	0			1.95232	0
1.94517	0			1.94436	0			1.95398	0
1.94683	0			1.94601	0			1.95563	0
1.94848	0			1.94767	0			1.95729	0
1.95014	0			1.94932	0			1.95894	0
1.95179	0			1.95098	0			1.9606	0
1.95345	0			1.95263	0			1.96225	0
1.9551	0			1.95429	0			1.96391	0
1.95676	0			1.95594	0			1.96556	0
1.95841	0			1.9576	0			1.96722	0
1.96007	0			1.95925	0			1.96887	0
1.96172	0			1.96091	0			1.97053	0
1.96338	0			1.96256	0			1.97218	0
1.96503	51728.2			1.96422	0			1.97384	0
1.96669	0			1.96587	0			1.97549	0
1.96834	0			1.96753	0			1.97715	0
1.97	0			1.96918	0			1.9788	0
1.97165	47234			1.97084	0			1.98046	0
1.97331	0			1.97249	0			1.98211	0
1.97496	0			1.97415	0			1.98377	0
1.97662	0			1.9758	0			1.98542	0
1.97827	0			1.97746	0			1.98708	0
1.97993	0			1.97911	0			1.98873	0
1.98158	0			1.98077	0			1.99039	0
1.98324	0			1.98242	0			1.99204	0
1.9849	0			1.98408	0			1.9937	0
1.98655	0			1.98573	0			1.99535	0
1.98821	0			1.98739	0			1.99701	0
1.98986	0			1.98904	0			1.99866	0
1.99151	0			1.9907	0			2.00032	0
1.99317	0			1.99236	54912			2.00197	0
1.99483	0			1.99401	0			2.00363	0
1.99648	0			1.99567	0			2.00528	0
1.99814	0			1.99732	0			2.00694	0
1.99979	0			1.99898	0			2.00859	0
2.00145	0			2.00063	0			2.01025	0
2.0031	0			2.00229	0			2.01191	0
2.00583	0			2.00394	0			2.01356	0
2.00748	0			2.00666	0			2.01522	0
2.00914	0			2.00831	0			2.01687	0
2.01079	0			2.00997	0			2.01853	0
2.01245	0			2.01162	0			2.02018	0
2.0141	0			2.01328	0			2.02184	0
2.01576	0			2.01493	0			2.02349	0
2.01741	0			2.01659	0			2.02515	0
2.01907	0			2.01824	0			2.0268	0
2.02072	0			2.0199	0			2.02846	0
2.02238	0			2.02156	0			2.03011	0
2.02403	0			2.02321	0			2.03177	0
2.02569	0			2.02487	0			2.03342	0
2.02734	0			2.02652	0			2.03508	0
2.029	0			2.02818	0			2.03673	0
2.03065	0			2.02983	0			2.03839	0
2.03231	0			2.03148	0			2.04004	0
2.03396	0			2.03314	0			2.0417	0
2.03562	0			2.0348	0			2.04335	0
2.03728	0			2.03645	0			2.04501	0
2.03893	0			2.03811	0			2.04666	0
2.04059	0			2.03976	0			2.04832	0
2.04224	0			2.04142	0			2.04997	0
2.0439	0			2.04307	0			2.05163	0
2.04555	0			2.04473	0			2.05328	0
2.04721	0			2.04638	0			2.05494	0
2.04886	0			2.04804	0			2.05659	0
2.05052	0			2.04969	0			2.05825	0
2.05217	0			2.05135	0			2.0599	0
2.05383	0			2.053	0			2.06156	0
2.05548	0			2.05466	0			2.06322	0
2.05714	0			2.05631	0			2.06487	0
2.05879	69133.8			2.05797	0			2.06653	0
2.06045	0			2.05962	0			2.06818	0
2.0621	51671.1			2.06128	0			2.06984	0
2.06376	0			2.06293	0			2.07149	0
2.06541	0			2.06459	0			2.07315	0
2.06707	0			2.06624	0			2.0748	0
2.06872	0			2.0679	0			2.07646	0
2.07038	0			2.06955	0			2.07811	0
2.07203	0			2.07121	0			2.07977	0
2.07369	0			2.07286	0			2.08142	0
2.07534	0			2.07452	0			2.08308	0
2.077	0			2.07618	0			2.08473	0
2.07865	0			2.07783	0			2.08639	0
2.08031	0			2.07949	0			2.08912	0
2.08196	0			2.08114	0			2.09077	0
2.08362	0			2.08279	0			2.09243	0
2.08528	0			2.08445	0			2.09408	0
2.08693	0			2.0861	0			2.09574	0
2.08859	0			2.08776	0			2.09739	0
2.09024	0			2.08942	0			2.09905	0
2.0919	0			2.09107	0			2.1007	0
2.09355	0			2.09273	0			2.10236	0
2.09521	0			2.09438	0			2.10401	0
2.09686	0			2.09604	0			2.10567	0
2.09852	0			2.09769	0			2.10732	0
2.10017	0			2.09935	0			2.10898	0
2.10183	0			2.101	0			2.11063	0
2.10348	0			2.10266	0			2.11229	0
2.10514	0			2.10431	0			2.11394	0
2.10679	0			2.10597	0			2.1156	0
2.10845	0			2.10762	0			2.11725	0
2.1101	0			2.10928	0			2.11891	0
2.11176	0			2.11093	0			2.12056	0
2.11341	0			2.11259	0			2.12222	0
2.11507	0			2.11424	0			2.12387	0
2.11672	0			2.1159	0			2.12553	0
2.11838	0			2.11755	0			2.12719	0
2.12003	0			2.11921	0			2.12884	0
2.12169	0			2.12086	0			2.1305	0
2.12334	0			2.12252	0			2.13215	0
2.125	0			2.12417	0			2.13381	0
2.12665	0			2.12583	0			2.13546	0
2.12831	0			2.12748	0			2.13712	0
2.12996	0			2.12914	0			2.13877	0
2.13162	0			2.13079	0			2.14043	0
2.13327	0			2.13245	0			2.14208	0
2.13493	0			2.1341	0			2.14374	0
2.13658	0			2.13576	0			2.14539	0
2.13824	0			2.13741	52561.7			2.14705	0
2.1399	0			2.13907	0			2.1487	0
2.14155	0			2.14073	0			2.15036	0
2.14321	0			2.14238	0			2.15201	0
2.14486	0			2.14404	0			2.15367	0
2.14652	0			2.14569	0			2.15532	0
2.14817	0			2.14735	0			2.15698	0
2.14983	0			2.149	0			2.15863	0
2.15148	0			2.15066	0			2.16029	0
2.15314	0			2.15231	0			2.16194	0
2.15479	0			2.15397	0			2.1636	0
2.15645	0			2.15562	0			2.16525	0
2.1581	0			2.15728	0			2.16691	0
2.15976	0			2.15893	0			2.16856	0
2.16141	0			2.16059	0			2.17022	0
2.16307	0			2.16224	0			2.17187	0
2.16472	0			2.1639	0			2.17353	0
2.16638	0			2.16555	0			2.17518	0
2.16803	0			2.16721	0			2.17684	0
2.16969	0			2.16886	0			2.17849	0
2.17134	0			2.17052	0			2.18015	0
2.17406	0			2.1732	0			2.1818	0
2.17571	0			2.17485	0			2.18346	0
2.17737	0			2.17651	0			2.18512	0
2.17903	0			2.17816	0			2.18677	0
2.18068	0			2.17982	0			2.18843	0
2.18234	0			2.18147	0			2.19008	0
2.18399	0			2.18313	0			2.19174	0
2.18565	0			2.18479	0			2.19339	0
2.1873	0			2.18644	0			2.19505	0
2.18896	0			2.1881	0			2.1967	0
2.19061	0			2.18975	0			2.19836	0
2.19227	0			2.19141	0			2.20001	0
2.19392	0			2.19306	0			2.20167	0
2.19558	0			2.19472	0			2.20332	0
2.19723	0			2.19637	0			2.20498	0
2.19889	0			2.19803	0			2.20663	0
2.20054	0			2.19968	0			2.20829	0
2.2022	0			2.20134	0			2.20994	0
2.20385	0			2.20299	0			2.2116	0
2.20551	0			2.20465	0			2.21325	0
2.20716	0			2.2063	0			2.21491	0
2.20882	0			2.20796	0			2.21656	0
2.21047	0			2.20961	0			2.21822	0
2.21213	0			2.21127	0			2.21987	0
2.21378	0			2.21292	0			2.22153	0
2.21544	0			2.21458	0			2.22318	0
2.21709	0			2.21623	0			2.22484	0
2.21875	0			2.21789	0			2.22649	0
2.2204	0			2.21954	0			2.22815	0
2.22206	0			2.2212	0			2.2298	0
2.22371	0			2.22285	0			2.23146	0
2.22537	0			2.22451	0			2.23311	0
2.22702	0			2.22616	0			2.23477	0
2.22868	0			2.22782	0			2.23642	0
2.23033	0			2.22947	0			2.23808	0
2.23199	0			2.23113	0			2.23974	0
2.23365	0			2.23278	0			2.24139	0
2.2353	0			2.23444	0			2.24305	0
2.23696	0			2.2361	0			2.2447	0
2.23861	0			2.23775	0			2.24636	0
2.24027	0			2.23941	0			2.24801	0
2.24192	0			2.24106	0			2.24967	0
2.24357	0			2.24272	0			2.25132	0
2.24523	0			2.24437	0			2.25298	0
2.24689	0			2.24602	0			2.25463	0
2.24854	0			2.24768	0			2.25735	0
2.2502	0			2.24934	0			2.259	0
2.25185	0			2.25099	0			2.26066	0
2.25351	0			2.25265	0			2.26231	0
2.25516	0			2.2543	0			2.26397	0
2.25682	0			2.25596	0			2.26562	0
2.25847	0			2.25761	0			2.26728	0
2.26013	0			2.25927	0			2.26893	0
2.26178	0			2.26092	0			2.27059	0
2.26344	0			2.26258	0			2.27224	0
2.26509	0			2.26423	0			2.2739	0
2.26675	0			2.26589	0			2.27555	0
2.2684	0			2.26754	0			2.27721	0
2.27006	0			2.2692	0			2.27886	0
2.27171	0			2.27085	0			2.28052	0
2.27337	0			2.27251	0			2.28217	0
2.27502	0			2.27416	0			2.28383	0
2.27668	0			2.27582	0			2.28548	0
2.27833	0			2.27747	0			2.28714	0
2.27999	0			2.27913	0			2.28879	0
2.28164	0			2.28078	0			2.29045	0
2.2833	0			2.28244	0			2.2921	0
2.28495	0			2.28409	0			2.29376	0
2.28661	0			2.28575	0			2.29541	0
2.28826	0			2.2874	0			2.29707	0
2.28992	0			2.28906	0			2.29872	0
2.29157	0			2.29071	0			2.30038	0
2.29323	0			2.29237	0			2.30203	0
2.29488	0			2.29402	0			2.30369	0
2.29654	0			2.29568	0			2.30534	0
2.2982	0			2.29733	0			2.307	0
2.29985	0			2.29899	0			2.30865	0
2.30151	0			2.30064	0			2.31031	0
2.30316	0			2.3023	0			2.31197	0
2.30482	0			2.30396	0			2.31362	0
2.30647	0			2.30561	0			2.31528	0
2.30813	0			2.30727	0			2.31693	0
2.30978	0			2.30892	0			2.31859	0
2.31144	0			2.31058	0			2.32024	0
2.31309	0			2.31223	0			2.3219	0
2.31475	0			2.31389	0			2.32355	0
2.3164	0			2.31554	0			2.32521	0
2.31806	0			2.3172	0			2.32686	0
2.31971	0			2.31885	0			2.32852	0
2.32137	0			2.32051	0			2.33017	0
2.32302	0			2.32216	0			2.33183	0
2.32468	0			2.32382	0			2.33348	0
2.32633	0			2.32547	0			2.33514	0
2.32799	0			2.32713	0			2.33679	0
2.32964	0			2.32878	0			2.33845	0
2.3313	0			2.33044	0			2.3401	0
2.33295	0			2.33209	0			2.34176	0
2.33461	0			2.33375	0			2.34341	0
2.33626	0			2.3354	0			2.34507	0
2.33792	0			2.33706	0			2.34672	0
2.34051	0			2.33968	0			2.34838	0
2.34217	0			2.34133	0			2.35003	0
2.34382	0			2.34299	0			2.35169	0
2.34547	0			2.34464	0			2.35334	0
2.34713	0			2.3463	0			2.355	0
2.34879	0			2.34795	0			2.35665	0
2.35044	0			2.34961	0			2.35831	0
2.3521	0			2.35126	0			2.35996	0
2.35375	0			2.35292	0			2.36162	0
2.35541	0			2.35457	0			2.36327	0
2.35706	0			2.35623	0			2.36493	0
2.35872	0			2.35788	0			2.36659	0
2.36037	0			2.35954	0			2.36824	0
2.36203	0			2.36119	0			2.3699	0
2.36368	0			2.36285	0			2.37155	0
2.36534	0			2.3645	0			2.37321	0
2.36699	0			2.36616	0			2.37486	0
2.36865	0			2.36781	0			2.37652	0
2.3703	0			2.36947	0			2.37817	0
2.37196	0			2.37112	0			2.37983	0
2.37361	0			2.37278	0			2.38148	0
2.37527	0			2.37443	0			2.38314	0
2.37692	0			2.37609	0			2.38479	0
2.37858	0			2.37774	0			2.38645	0
2.38023	0			2.3794	0			2.3881	0
2.38189	0			2.38105	0			2.38976	0
2.38354	0			2.38271	0			2.39141	0
2.3852	0			2.38436	0			2.39307	0
2.38685	0			2.38602	0			2.39472	0
2.38851	0			2.38768	0			2.39638	0
2.39016	0			2.38933	0			2.39803	0
2.39182	0			2.39099	0			2.39969	0
2.39347	0			2.39264	0			2.40134	0
2.39513	0			2.3943	0			2.403	0
2.39678	0			2.39595	0			2.40465	0
2.39844	0			2.39761	0			2.40631	0
2.40009	0			2.39926	0			2.40796	0
2.40175	0			2.40092	0			2.40962	0
2.4034	0			2.40257	0			2.41127	0
2.40506	0			2.40423	0			2.41293	0
2.40672	0			2.40588	0			2.41459	0
2.40837	0			2.40754	0			2.41624	0
2.41003	0			2.40919	0			2.4179	0
2.41168	0			2.41085	0			2.41955	0
2.41334	0			2.4125	0			2.42121	0
2.41499	0			2.41416	0			2.42393	0
2.41665	0			2.41581	0			2.42558	0
2.4183	0			2.41747	0			2.42724	0
2.41996	0			2.41912	0			2.42889	0
2.42161	0			2.42078	0			2.43055	0
2.42327	0			2.42243	0			2.4322	0
2.42492	0			2.42409	0			2.43386	0
2.42658	0			2.42574	0			2.43551	0
2.42823	0			2.4274	0			2.43717	0
2.42989	0			2.42905	0			2.43882	0
2.43154	0			2.43071	0			2.44048	0
2.4332	0			2.43236	0			2.44213	0
2.43485	0			2.43402	0			2.44379	0
2.43651	0			2.43567	0			2.44544	0
2.43816	0			2.43733	0			2.4471	0
2.43982	0			2.43899	0			2.44875	0
2.44147	0			2.44064	0			2.45041	0
2.44313	0			2.4423	0			2.45206	0
2.44478	0			2.44395	0			2.45372	0
2.44644	0			2.44561	0			2.45538	0
2.44809	0			2.44726	0			2.45703	0
2.44975	0			2.44892	0			2.45869	0
2.4514	0			2.45057	0			2.46034	0
2.45306	0			2.45223	0			2.462	0
2.45472	0			2.45388	0			2.46365	0
2.45637	0			2.45554	0			2.46531	0
2.45803	0			2.45719	0			2.46696	0
2.45968	0			2.45885	0			2.46862	0
2.46134	0			2.4605	0			2.47027	0
2.46299	0			2.46216	0			2.47193	0
2.46465	0			2.46381	0			2.47358	0
2.4663	0			2.46547	0			2.47524	0
2.46796	0			2.46712	0			2.47689	0
2.46961	0			2.46878	0			2.47855	0
2.47127	0			2.47043	0			2.4802	0
2.47292	0			2.47209	0			2.48186	0
2.47458	0			2.47374	0			2.48351	0
2.47623	0			2.4754	0			2.48517	0
2.47789	0			2.47705	0			2.48682	0
2.47954	0			2.47871	0			2.48848	0
2.4812	0			2.48036	0			2.49013	0
2.48285	0			2.48202	0			2.49179	0
2.48451	0			2.48367	0			2.49344	0
2.48616	0			2.48533	0			2.4951	0
2.48782	0			2.48698	0			2.49675	0
2.48947	0			2.48864	0			2.49841	0
2.49113	0			2.4903	0			2.50006	0
2.49278	0			2.49195	0			2.50172	0
2.49444	0			2.49361	0			2.50337	0
2.49609	0			2.49526	0			2.50503	0
2.49775	0			2.49691	0			2.50668	0
2.4994	0			2.49857	0			2.50834	0
2.50106	0			2.50022	0			2.50999	0
2.50271	0			2.50188	0			2.51165	0
2.50437	0			2.50354	0			2.51331	0
2.50675	0			2.50588	0			2.51496	0
2.50841	0			2.50753	0			2.51662	0
2.51006	0			2.50919	0			2.51827	0
2.51172	0			2.51084	0			2.51993	0
2.51337	0			2.5125	0			2.52158	0
2.51503	0			2.51416	0			2.52324	0
2.51668	0			2.51581	0			2.52489	0
2.51834	0			2.51747	0			2.52655	0
2.52	0			2.51912	0			2.5282	0
2.52165	0			2.52077	0			2.52986	0
2.52331	0			2.52243	0			2.53151	0
2.52496	0			2.52409	0			2.53317	0
2.52662	0			2.52574	0			2.53482	0
2.52827	0			2.5274	0			2.53648	0
2.52993	0			2.52905	0			2.53813	0
2.53158	0			2.53071	0			2.53979	0
2.53324	0			2.53236	0			2.54144	0
2.53489	0			2.53402	0			2.5431	0
2.53655	0			2.53567	0			2.54475	0
2.5382	0			2.53733	0			2.54641	0
2.53986	0			2.53898	0			2.54806	0
2.54151	0			2.54064	0			2.54972	0
2.54317	0			2.54229	0			2.55137	0
2.54482	0			2.54395	0			2.55303	0
2.54648	0			2.5456	0			2.55468	0
2.54813	0			2.54726	0			2.55634	0
2.54979	0			2.54891	0			2.55799	0
2.55144	0			2.55057	0			2.55965	0
2.5531	0			2.55222	0			2.5613	0
2.55475	0			2.55388	0			2.56296	0
2.55641	0			2.55553	0			2.56461	0
2.55806	0			2.55719	0			2.56627	0
2.55972	0			2.55884	0			2.56793	0
2.56137	0			2.5605	0			2.56958	0
2.56303	0			2.56215	0			2.57124	0
2.56468	0			2.56381	0			2.57289	0
2.56634	0			2.56546	0			2.57455	0
2.56799	0			2.56712	0			2.5762	0
2.56965	0			2.56878	0			2.57786	0
2.57131	0			2.57043	0			2.57951	0
2.57296	0			2.57208	0			2.58117	0
2.57462	0			2.57374	0			2.58282	0
2.57627	0			2.57539	0			2.58448	0
2.57793	0			2.57705	0			2.58613	0
2.57958	0			2.5787	0			2.58779	0
2.58123	0			2.58036	0			2.58985	0
2.58289	0			2.58202	0			2.5915	0
2.58455	0			2.58367	0			2.59316	0
2.5862	0			2.58533	0			2.59481	0
2.58786	0			2.58698	0			2.59647	0
2.58951	0			2.58864	0			2.59812	0
2.59117	0			2.59029	0			2.59978	0
2.59282	0			2.59195	0			2.60143	0
2.59448	0			2.5936	0			2.60309	0
2.59613	0			2.59526	0			2.60474	0
2.59779	0			2.59691	0			2.6064	0
2.59944	0			2.59857	0			2.60805	0
2.6011	0			2.60022	0			2.60971	0
2.60275	0			2.60188	0			2.61136	0
2.60441	0			2.60353	0			2.61302	0
2.60606	0			2.60519	0			2.61467	0
2.60772	0			2.60684	0			2.61633	0
2.60937	0			2.6085	0			2.61798	0
2.61103	0			2.61015	0			2.61964	0
2.61268	0			2.61181	0			2.62129	0
2.61434	0			2.61346	0			2.62295	0
2.61599	0			2.61512	0			2.6246	0
2.61765	0			2.61677	0			2.62626	0
2.6193	0			2.61843	0			2.62791	0
2.62096	0			2.62008	0			2.62957	0
2.62261	0			2.62174	0			2.63123	0
2.62427	0			2.62339	0			2.63288	0
2.62593	0			2.62505	0			2.63454	0
2.62758	0			2.6267	0			2.63619	0
2.62923	0			2.62836	0			2.63785	0
2.63089	0			2.63002	0			2.6395	0
2.63254	0			2.63167	0			2.64116	0
2.6342	0			2.63333	0			2.64281	0
2.63586	0			2.63498	0			2.64447	0
2.63751	0			2.63664	0			2.64612	0
2.63917	0			2.63829	0			2.64778	0
2.64082	0			2.63995	0			2.64943	0
2.64248	0			2.6416	0			2.65109	0
2.64413	0			2.64326	0			2.65274	0
2.64579	0			2.64491	0			2.6544	0
2.64744	0			2.64657	0			2.65605	0
2.6491	0			2.64822	0			2.65771	0
2.65075	0			2.64988	0			2.65936	0
2.65241	0			2.65153	0			2.66102	0
2.65406	0			2.65319	0			2.66267	0
2.65572	0			2.65484	0			2.66433	0
2.65737	0			2.6565	0			2.66598	0
2.65903	0			2.65815	0			2.66764	0
2.66068	0			2.65981	0			2.66929	0
2.66234	0			2.66146	0			2.67095	0
2.66399	0			2.66312	0			2.6726	0
2.66565	0			2.66477	0			2.67426	0
2.6673	0			2.66643	0			2.67591	0
2.66896	0			2.66808	0			2.67757	0
2.67061	0			2.66974	0			2.67922	0
2.67248	0			2.67139	0			2.68088	0
2.67413	0			2.67305	0			2.68253	0
2.67579	0			2.6747	0			2.68419	0
2.67745	0			2.67636	0			2.68585	0
2.6791	0			2.67801	0			2.6875	0
2.68075	0			2.67967	0			2.68916	0
2.68241	0			2.68133	0			2.69081	0
2.68406	0			2.68298	0			2.69247	0
2.68572	0			2.68464	0			2.69412	0
2.68738	0			2.68629	0			2.69578	0
2.68903	0			2.68795	0			2.69743	0
2.69069	0			2.6896	0			2.69909	0
2.69234	0			2.69126	0			2.70074	0
2.694	0			2.69291	0			2.7024	0
2.69565	0			2.69457	0			2.70405	0
2.69731	0			2.69622	0			2.70571	0
2.69896	0			2.69788	0			2.70736	0
2.70062	0			2.69953	0			2.70902	0
2.70227	0			2.70119	0			2.71067	0
2.70393	0			2.70284	0			2.71233	0
2.70558	0			2.7045	0			2.71398	0
2.70724	0			2.70615	0			2.71564	0
2.70889	0			2.70781	0			2.71729	0
2.71055	0			2.70946	0			2.71895	0
2.7122	0			2.71112	0			2.7206	0
2.71386	0			2.71277	0			2.72226	0
2.71551	0			2.71443	0			2.72391	0
2.71717	0			2.71608	0			2.72557	0
2.71882	0			2.71774	0			2.72722	0
2.72048	0			2.71939	0			2.72888	0
2.72213	0			2.72105	0			2.73053	0
2.72379	0			2.7227	0			2.73219	0
2.72544	0			2.72436	0			2.73384	0
2.7271	0			2.72601	0			2.7355	0
2.72875	0			2.72767	0			2.73715	0
2.73041	0			2.72932	0			2.73881	0
2.73206	0			2.73098	0			2.74047	0
2.73372	0			2.73263	0			2.74212	0
2.73537	0			2.73429	0			2.74378	0
2.73703	0			2.73595	0			2.74543	0
2.73868	0			2.7376	0			2.74709	0
2.74034	0			2.73925	0			2.74874	0
2.742	0			2.74091	0			2.7504	0
2.74365	0			2.74256	0			2.75205	0
2.74531	0			2.74422	0			2.75371	0
2.74696	0			2.74587	0			2.75541	0
2.74862	0			2.74753	0			2.75707	0
2.75027	0			2.74919	0			2.75872	0
2.75193	0			2.75084	0			2.76038	0
2.75358	0			2.7525	0			2.76203	0
2.75636	0			2.75415	0			2.76369	0
2.75802	0			2.75581	0			2.76534	0
2.75967	0			2.75746	0			2.767	0
2.76133	0			2.75912	0			2.76865	0
2.76298	0			2.76077	0			2.77031	0
2.76464	0			2.76243	0			2.77197	0
2.76629	0			2.76408	0			2.77362	0
2.76795	0			2.76574	0			2.77528	0
2.7696	0			2.76739	0			2.77693	0
2.77126	0			2.76905	0			2.77859	0
2.77291	0			2.7707	0			2.78024	0
2.77457	0			2.77236	0			2.7819	0
2.77623	0			2.77401	0			2.78355	0
2.77788	0			2.77567	0			2.78521	0
2.77954	0			2.77732	0			2.78686	0
2.78119	0			2.77898	0			2.78852	0
2.78285	0			2.78063	0			2.79017	0
2.7845	0			2.78229	0			2.79183	0
2.78616	0			2.78394	0			2.79348	0
2.78781	0			2.7856	0			2.79514	0
2.78947	0			2.78725	0			2.79679	0
2.79112	0			2.78891	0			2.79845	0
2.79278	0			2.79056	0			2.8001	0
2.79443	0			2.79222	0			2.80176	0
2.79609	0			2.79387	0			2.80341	0
2.79774	0			2.79553	0			2.80507	0
2.7994	0			2.79718	0			2.80672	0
2.80105	0			2.79884	0			2.80838	0
2.80271	0			2.8005	0			2.81003	0
2.80436	0			2.80215	0			2.81169	0
2.80602	0			2.80381	0			2.81334	0
2.80767	0			2.80546	0			2.815	0
2.80933	0			2.80712	0			2.81665	0
2.81098	0			2.80877	0			2.81831	0
2.81264	0			2.81043	0			2.81996	0
2.81429	0			2.81208	0			2.82162	0
2.81595	0			2.81374	0			2.82327	0
2.8176	0			2.81539	0			2.82493	0
2.81926	0			2.81705	0			2.82658	0
2.82091	0			2.8187	0			2.82824	0
2.82257	0			2.82036	0			2.8299	0
2.82423	0			2.82201	0			2.83155	0
2.82588	0			2.82367	0			2.83321	0
2.82754	0			2.82532	0			2.83486	0
2.82919	0			2.82698	0			2.83652	0
2.83085	0			2.82863	0			2.83929	0
2.8325	0			2.83029	0			2.84094	0
2.83415	0			2.83194	0			2.8426	0
2.83581	0			2.8336	0			2.84425	0
2.83746	0			2.83525	0			2.84591	0
2.83912	0			2.83691	0			2.84756	0
2.84078	0			2.83856	0			2.84922	0
2.84243	0			2.84022	0			2.85087	0
2.84409	0			2.84187	0			2.85253	0
2.84574	0			2.84353	0			2.85418	0
2.8474	0			2.84518	0			2.85584	0
2.84905	0			2.84684	0			2.85749	0
2.85071	0			2.8485	0			2.85915	0
2.85236	0			2.85015	0			2.8608	0
2.85402	0			2.85181	0			2.86246	0
2.85567	0			2.85346	0			2.86411	0
2.85733	0			2.85512	0			2.86577	0
2.85898	0			2.85677	0			2.86742	0
2.86064	0			2.85843	0			2.86908	0
2.86229	0			2.86008	0			2.87073	0
2.86395	0			2.86174	0			2.87239	0
2.8656	0			2.86339	0			2.87404	0
2.86726	0			2.86505	0			2.8757	0
2.86891	0			2.8667	0			2.87735	0
2.87057	0			2.86836	0			2.87901	0
2.87222	0			2.87001	0			2.88066	0
2.87388	0			2.87167	0			2.88232	0
2.87553	0			2.87332	0			2.88397	0
2.87719	0			2.87498	0			2.88563	0
2.87885	0			2.87663	0			2.88728	0
2.8805	0			2.87829	0			2.88894	0
2.88216	0			2.87994	0			2.8906	0
2.88381	0			2.8816	0			2.89225	0
2.88546	0			2.88325	0			2.89391	0
2.88712	0			2.88491	0			2.89556	0
2.88877	0			2.88656	0			2.89722	0
2.89043	0			2.88822	0			2.89887	0
2.89209	0			2.88987	0			2.90053	0
2.89374	0			2.89153	0			2.90218	0
2.8954	0			2.89318	0			2.90384	0
2.89705	0			2.89484	0			2.90549	0
2.89871	0			2.89649	0			2.90715	0
2.90036	0			2.89815	0			2.9088	0
2.90202	0			2.89981	0			2.91046	0
2.90367	0			2.90146	0			2.91211	0
2.90533	0			2.90312	0			2.91377	190703
2.90698	0			2.90477	0			2.91542	0
2.90864	0			2.90643	0			2.91708	0
2.91029	0			2.90808	0			2.91873	0
2.91195	0			2.90973	0			2.92039	0
2.9136	0			2.91139	0			2.92204	0
2.91526	0			2.91304	0			2.9237	0
2.91691	0			2.9147	0			2.92535	0
2.91857	0			2.91636	0			2.92701	0
2.92022	0			2.91801	0			2.92866	0
2.92277	0			2.91967	0			2.93032	0
2.92442	0			2.92132	0			2.93197	0
2.92608	0			2.92298	0			2.93363	0
2.92773	0			2.92463	0			2.93528	0
2.92939	0			2.92629	0			2.93694	0
2.93104	0			2.92794	0			2.93859	0
2.9327	0			2.9296	0			2.94025	0
2.93435	0			2.93125	0			2.9419	0
2.93601	0			2.93291	0			2.94356	0
2.93766	0			2.93456	0			2.94522	0
2.93932	0			2.93622	0			2.94687	0
2.94097	0			2.93787	0			2.94853	0
2.94263	0			2.93953	0			2.95018	0
2.94428	0			2.94118	0			2.95184	0
2.94594	0			2.94284	0			2.95349	0
2.94759	0			2.94449	0			2.95515	0
2.94925	0			2.94615	0			2.9568	0
2.9509	0			2.9478	0			2.95846	0
2.95256	0			2.94946	0			2.96011	0
2.95421	0			2.95111	0			2.96177	0
2.95587	0			2.95277	0			2.96342	0
2.95752	0			2.95443	0			2.96508	0
2.95918	0			2.95608	0			2.96673	0
2.96083	0			2.95774	0			2.96839	0
2.96249	0			2.95939	0			2.97004	0
2.96414	0			2.96104	0			2.9717	0
2.9658	0			2.9627	0			2.97335	0
2.96746	0			2.96435	0			2.97501	0
2.96911	0			2.96601	0			2.97666	0
2.97077	0			2.96767	0			2.97832	0
2.97242	0			2.96932	0			2.97997	0
2.97408	0			2.97098	0			2.98163	0
2.97573	0			2.97263	0			2.98328	0
2.97739	0			2.97429	0			2.98494	0
2.97904	0			2.97594	0			2.98659	0
2.9807	0			2.9776	0			2.98825	0
2.98235	0			2.97925	0			2.9899	0
2.98401	0			2.98091	0			2.99156	0
2.98566	0			2.98256	0			2.99321	0
2.98732	0			2.98422	0			2.99487	0
2.98897	0			2.98587	0			2.99653	0
2.99063	0			2.98753	0			2.99818	0
2.99228	0			2.98918	0			2.99984	0
2.99394	0			2.99084	0			3.00149	0
2.99559	0			2.99249	0			3.00315	0
2.99725	0			2.99415	0			3.00545	0
2.9989	0			2.9958	0			3.0071	0
3.00056	0			2.99746	0			3.00876	0
3.00221	0			2.99911	0			3.01041	0
3.00387	0			3.00077	0			3.01207	0
3.00552	0			3.00242	0			3.01372	0
3.00718	0			3.00408	0			3.01538	0
3.00883	0			3.00573	0			3.01703	0
3.01049	0			3.00739	0			3.01869	0
3.01214	0			3.00904	0			3.02034	0
3.0138	0			3.0107	0			3.022	0
3.01545	0			3.01235	0			3.02365	0
3.01711	0			3.01401	0			3.02531	0
3.01877	0			3.01566	0			3.02696	0
3.02042	0			3.01732	0			3.02862	0
3.02208	0			3.01898	0			3.03027	0
3.02373	0			3.02063	0			3.03193	0
3.02538	0			3.02229	0			3.03358	0
3.02704	0			3.02394	0			3.03524	0
3.02869	0			3.0256	0			3.03689	0
3.03035	0			3.02725	0			3.03855	0
3.03201	0			3.02891	0			3.0402	0
3.03366	0			3.03056	0			3.04186	0
3.03532	0			3.03222	0			3.04352	0
3.03697	0			3.03387	0			3.04517	0
3.03863	0			3.03553	0			3.04683	0
3.04028	0			3.03718	0			3.04848	0
3.04194	0			3.03884	0			3.05014	0
3.04359	0			3.04049	0			3.05179	0
3.04525	0			3.04215	0			3.05345	0
3.0469	0			3.0438	0			3.0551	0
3.04856	0			3.04546	0			3.05676	0
3.05021	0			3.04711	0			3.05841	0
3.05187	0			3.04877	0			3.06007	0
3.05352	0			3.05042	0			3.06172	0
3.05518	0			3.05208	0			3.06338	0
3.05683	0			3.05373	0			3.06503	0
3.05849	0			3.05539	0			3.06669	0
3.06014	0			3.05704	0			3.06834	0
3.0618	0			3.0587	0			3.07	0
3.06345	0			3.06035	0			3.07165	0
3.06511	0			3.06201	0			3.07331	0
3.06676	0			3.06366	0			3.07496	0
3.06842	0			3.06532	0			3.07662	0
3.07007	0			3.06697	0			3.07827	0
3.07173	0			3.06863	0			3.07993	0
3.07338	0			3.07029	0			3.08158	0
3.07504	0			3.07194	0			3.08324	0
3.07669	0			3.0736	0			3.08489	0
3.07835	0			3.07525	0			3.08655	0
3.08	0			3.07691	0			3.0882	0
3.08166	0			3.07856	0			3.08986	0
3.08331	0			3.08022	0			3.09151	0
3.08497	0			3.08187	0			3.09317	0
3.08663	0			3.08353	0			3.09482	0
3.08828	0			3.08518	0			3.09648	0
3.08994	0			3.08684	0			3.09814	0
3.09159	0			3.08849	0			3.09979	0
3.09325	0			3.09015	0			3.10145	0
3.0949	0			3.0918	0			3.1031	0
3.09656	0			3.09346	0			3.10476	0
3.09821	0			3.09511	0			3.10641	0
3.09987	0			3.09677	0			3.10807	0
3.10152	0			3.09842	0			3.10972	0
3.10318	0			3.10008	0			3.11138	0
3.10483	0			3.10173	0			3.11303	0
3.10649	0			3.10339	0			3.11469	0
3.10814	0			3.10504	0			3.11634	0
3.1098	0			3.1067	0			3.118	0
3.11145	0			3.10835	0			3.11965	0
3.11311	0			3.11001	0			3.12131	0
3.11476	0			3.11166	0			3.12296	0
3.11642	0			3.11332	0			3.12462	0
3.11807	0			3.11497	0			3.12627	0
3.11973	0			3.11663	0			3.12793	0
3.12138	0			3.11829	0			3.12958	0
3.12304	0			3.11994	0			3.13124	0
3.12469	0			3.1216	0			3.13289	0
3.12635	0			3.12325	0			3.13455	0
3.128	0			3.12491	0			3.1362	0
3.12966	0			3.12656	0			3.13786	0
3.13131	0			3.12821	0			3.13951	0
3.13297	0			3.12987	0			3.14117	0
3.13463	0			3.13153	0			3.14282	0
3.13628	0			3.13318	0			3.14448	0
3.13794	0			3.13484	0			3.14613	0
3.13959	0			3.13649	0			3.14779	0
3.14125	0			3.13815	0			3.14945	0
3.1429	0			3.1398	0			3.1511	0
3.14456	0			3.14146	0			3.15276	0
3.14621	0			3.14311	0			3.15441	0
3.14787	0			3.14477	0			3.15607	0
3.14952	0			3.14642	0			3.15772	0
3.15118	0			3.14808	0			3.15938	0
3.15283	0			3.14973	0			3.16103	0
3.15449	0			3.15139	0			3.16269	0
3.15614	0			3.15304	0			3.16434	0
3.1578	0			3.1547	0			3.166	0
3.15945	0			3.15635	0			3.16765	0
3.16111	0			3.15801	0			3.16931	0
3.16276	0			3.15966	0			3.17096	0
3.16442	0			3.16132	0			3.17262	0
3.16607	0			3.16297	0			3.17427	0
3.16773	0			3.16463	0			3.17593	0
3.16938	0			3.16628	0			3.17758	0
3.17104	0			3.16794	0			3.17924	0
3.17327	0			3.16959	0			3.18089	0
3.17492	0			3.17125	0			3.18255	0
3.17658	0			3.1729	0			3.1842	0
3.17823	0			3.17456	0			3.18586	0
3.17989	0			3.17622	0			3.18751	0
3.18154	0			3.17787	0			3.18917	0
3.1832	0			3.17952	0			3.19082	0
3.18485	0			3.18118	0			3.19248	0
3.18651	0			3.18283	0			3.19413	0
3.18816	0			3.18449	0			3.19579	0
3.18982	0			3.18614	0			3.19744	0
3.19148	0			3.1878	0			3.1991	0
3.19313	0			3.18946	0			3.20075	0
3.19478	0			3.19111	0			3.20241	0
3.19644	0			3.19277	0			3.20407	0
3.19809	0			3.19442	0			3.20572	0
3.19975	0			3.19608	0			3.20738	0
3.2014	0			3.19773	0			3.20903	0
3.20306	0			3.19939	0			3.21069	0
3.20472	0			3.20104	0			3.21234	0
3.20637	0			3.2027	0			3.214	0
3.20803	0			3.20435	0			3.21565	0
3.20968	0			3.20601	0			3.21731	0
3.21134	0			3.20766	0			3.21896	0
3.21299	0			3.20932	0			3.22062	0
3.21465	0			3.21097	0			3.22227	0
3.2163	0			3.21263	0			3.22393	0
3.21796	0			3.21428	0			3.22558	0
3.21961	0			3.21594	0			3.22724	0
3.22127	0			3.21759	0			3.22889	0
3.22292	0			3.21925	0			3.23055	0
3.22458	0			3.2209	0			3.2322	0
3.22623	0			3.22256	0			3.23386	0
3.22789	0			3.22421	0			3.23551	0
3.22954	0			3.22587	0			3.23717	0
3.2312	0			3.22752	0			3.23882	0
3.23285	0			3.22918	0			3.24048	0
3.23451	0			3.23083	0			3.24213	0
3.23616	0			3.23249	0			3.24379	0
3.23782	0			3.23414	0			3.24544	0
3.23947	0			3.2358	0			3.2471	0
3.24113	0			3.23746	0			3.24875	0
3.24279	0			3.23911	0			3.25041	0
3.24444	0			3.24077	0			3.25206	0
3.24609	0			3.24242	0			3.25372	0
3.24775	0			3.24408	0			3.25537	0
3.2494	0			3.24573	0			3.25703	0
3.25106	0			3.24739	0			3.25868	0
3.25271	0			3.24904	0			3.26034	0
3.25437	0			3.2507	0			3.262	0
3.25603	0			3.25235	0			3.26365	0
3.25768	0			3.25401	0			3.26531	0
3.25934	0			3.25616	0			3.26696	0
3.26099	0			3.25782	0			3.26862	0
3.26265	0			3.25947	0			3.27027	0
3.2643	0			3.26113	0			3.27193	0
3.26596	0			3.26278	0			3.27358	0
3.26761	0			3.26444	0			3.27524	0
3.26927	0			3.26609	0			3.27689	0
3.27092	0			3.26775	0			3.27855	0
3.27258	0			3.2694	0			3.2802	0
3.27423	0			3.27106	0			3.28186	0
3.27589	0			3.27271	0			3.28351	0
3.27754	0			3.27437	0			3.28517	0
3.2792	0			3.27602	0			3.28682	0
3.28085	0			3.27768	0			3.28848	0
3.28251	0			3.27933	0			3.29013	0
3.28416	0			3.28099	0			3.29179	0
3.28582	0			3.28264	0			3.29344	0
3.28747	0			3.2843	0			3.2951	0
3.28913	0			3.28595	0			3.29675	0
3.29078	0			3.28761	0			3.29841	0
3.29244	0			3.28926	0			3.30006	0
3.29409	0			3.29092	0			3.30172	0
3.29575	0			3.29258	0			3.30337	0
3.2974	0			3.29423	0			3.30503	0
3.29906	0			3.29589	0			3.30668	0
3.30071	0			3.29754	0			3.30834	0
3.30237	0			3.2992	0			3.30999	0
3.30403	0			3.30085	0			3.31165	0
3.30568	0			3.30251	0			3.3133	0
3.30734	0			3.30416	0			3.31496	0
3.30899	0			3.30582	0			3.31662	0
3.31065	0			3.30747	0			3.31827	0
3.3123	0			3.30913	0			3.31993	0
3.31396	0			3.31078	0			3.32158	0
3.31561	0			3.31244	0			3.32324	0
3.31727	0			3.31409	0			3.32489	0
3.31892	0			3.31575	0			3.32655	0
3.32058	0			3.3174	0			3.3282	0
3.32223	0			3.31906	0			3.32986	0
3.32389	0			3.32071	0			3.33151	0
3.32554	0			3.32237	0			3.33317	0
[truncated: 2,880 more rows]

## Sheet: 2e
ref				BurG				BurG, denat
Time	Intensity			Time	Intensity			Time	Intensity
0.033967	1877.95			0.0339567	2780.25			0.0341417	2319.21
0.03732	1993.82			0.03731	3209.26			0.037495	2187.64
0.040673	1982.68			0.0406633	3830.11			0.0408483	2006.04
0.044027	1547.44			0.0440167	3478.4			0.0442017	2074.35
0.047382	1793.63			0.0473717	2597.98			0.0475567	1659.82
0.050735	2007.92			0.050725	1796			0.05091	1868.04
0.054088	1892.77			0.0540783	1630.61			0.0542633	2512.74
0.057442	1712.61			0.0574317	2245.58			0.0576167	2409.55
0.060795	1277.58			0.060785	2191.26			0.06097	1663.2
0.064148	992.989			0.0641383	2390.73			0.0643233	1310.1
0.067503	1148.03			0.0674933	2414.53			0.0676783	1595.64
0.070857	1496.25			0.0708467	2012.58			0.0710317	2113.16
0.07421	1687.59			0.0742	1964.09			0.074385	2658.01
0.077563	1734.97			0.0775533	1665.54			0.0777383	2824.38
0.080917	1528.3			0.0809067	1664.34			0.0810917	2608.35
0.08427	1281.79			0.08426	1484.31			0.084445	2584.29
0.087623	1374.53			0.0876133	1426.45			0.0877983	2904.51
0.090978	1869.45			0.0909683	1615.82			0.0911533	2469.23
0.094332	1829.45			0.0943217	1734.61			0.0945067	1966.47
0.097685	1285.85			0.097675	2133.82			0.09786	1778.56
0.101038	1129.45			0.101028	2289.43			0.101213	1726.74
0.104392	1277.28			0.104382	2027.29			0.104567	1640.93
0.107745	1473.68			0.107735	2310.38			0.10792	1450.95
0.111098	1572.96			0.111088	2094.31			0.111273	1733.86
0.114453	1275.88			0.114443	1474.41			0.114628	2116.92
0.117807	1854.75			0.117797	1398.37			0.117982	1482.12
0.12116	2056.27			0.12115	1979.28			0.121335	1327.24
0.124513	1446.42			0.124503	1888.57			0.124688	2133.58
0.127867	907.624			0.127857	1539.53			0.128042	2502.43
0.13122	1187.33			0.13121	1673.34			0.131395	1720.84
0.134575	1588.86			0.134565	2140.83			0.13475	1171.24
0.137928	1511.23			0.137918	2373.94			0.138103	1371.92
0.141282	1335.44			0.141272	1860.22			0.141457	1071.51
0.144635	1066.63			0.144625	1064.09			0.14481	851.235
0.147988	1016.4			0.147978	1494.95			0.148163	984.019
0.151342	1578.52			0.151332	3157.03			0.151517	1408.77
0.154695	1854.61			0.154685	3357.57			0.15487	2174.68
0.15805	1610.16			0.15804	1167.56			0.158225	2543.94
0.161403	1880.65			0.161393	1435.99			0.161578	2189.92
0.164757	1993.48			0.164747	2424.73			0.164932	1373.84
0.16811	1500.97			0.1681	2149.55			0.168285	1156.98
0.171463	1221.52			0.171453	1216.8			0.171638	2032.57
0.174817	1641.17			0.174807	963.615			0.174992	2776.57
0.17817	1962.74			0.17816	1954.87			0.178345	2032.97
0.181525	1562.38			0.181515	2512.97			0.1817	1247.15
0.184878	1096.13			0.184868	2775.51			0.185053	1328.68
0.188232	1547.29			0.188222	3130.21			0.188407	1590.08
0.191585	2199.71			0.191575	1906.9			0.19176	1603.44
0.194938	1728.09			0.194928	1628.06			0.195113	1611.25
0.198292	960.705			0.198282	1658.84			0.198467	1481.1
0.201647	756.323			0.201637	1759.46			0.201822	1747.51
0.205	876.986			0.20499	1235.46			0.205175	2135.95
0.208353	466.871			0.208343	1549.34			0.208528	2875.05
0.211707	743.396			0.211697	2607.05			0.211882	3729.26
0.21506	989.422			0.21505	2877.6			0.215235	2867.66
0.218413	1194.08			0.218403	2048.06			0.218588	2179.04
0.221767	1686.89			0.221757	1312.71			0.221942	2166.04
0.225122	951.093			0.225112	1579.27			0.225297	1955.51
0.228475	936.628			0.228465	1753.89			0.22865	1828.28
0.231828	1343.98			0.231818	1377.27			0.232003	2042.68
0.235182	656.867			0.235172	1433.27			0.235357	2153.98
0.238535	566.56			0.238525	2088.83			0.23871	1865.9
0.241888	830.024			0.241878	2624.07			0.242063	1522.29
0.245242	902.432			0.245232	2294.31			0.245417	1958.07
0.248597	1673.32			0.248587	2874.13			0.248772	2439.77
0.25195	2035.82			0.25194	1995.06			0.252125	2340.25
0.255303	1442.5			0.255293	2653.6			0.255478	2023.54
0.258657	798.472			0.258647	1879.26			0.258832	1841.49
0.26201	874.849			0.262	1877.56			0.262185	2061.83
0.265363	1338.65			0.265353	2538.17			0.265538	2173.71
0.268718	1539.29			0.268708	3408.46			0.268893	2072.59
0.272072	1326.26			0.272062	2870.42			0.272247	2433.19
0.275425	1298.05			0.275415	1957.63			0.2756	2780.94
0.278778	1718.59			0.278768	1608.78			0.278953	2636.38
0.282132	2113.76			0.282122	1885.26			0.282307	2140.23
0.285485	1403.1			0.285475	2060.29			0.28566	1578.01
0.288838	911.142			0.288828	2261.87			0.289013	1369.66
0.292193	1387.78			0.292183	2138.2			0.292368	1701.83
0.295547	1849.86			0.295537	1686.96			0.295722	1828.59
0.2989	1397.92			0.29889	1391.99			0.299075	2438.95
0.302253	1432.19			0.302243	1392.13			0.302428	2416.88
0.305607	1993.1			0.305597	1560.39			0.305782	2014.53
0.30896	2052.52			0.30895	1360.15			0.309135	1964.26
0.312313	1911.88			0.312303	1318.93			0.312488	2037.63
0.315668	1494.73			0.315658	1554.3			0.315843	1814.09
0.319022	819.639			0.319012	1936.96			0.319197	1704.22
0.322375	785.177			0.322365	2155.67			0.32255	1824.74
0.325728	1016.7			0.325718	2419.01			0.325903	1810.19
0.329082	1295.41			0.329072	2428.18			0.329257	1934.52
0.332435	1542.86			0.332425	2398.49			0.33261	2275.82
0.33579	1096.07			0.33578	2175.41			0.335965	2847.23
0.339143	514.657			0.339133	2394.49			0.339318	3198.7
0.342497	667.973			0.342487	1890.27			0.342672	2802.52
0.34585	843.796			0.34584	2074.27			0.346025	2218.3
0.349203	852.865			0.349193	2192.47			0.349378	1687.9
0.352557	918.482			0.352547	1838.18			0.352732	1580.62
0.35591	1362.52			0.3559	1379.94			0.356085	1962.22
0.359265	1426.89			0.359255	1344.75			0.35944	2048.74
0.362618	1211.31			0.362608	2054.99			0.362793	2040.21
0.365972	1199.84			0.365962	2247.94			0.366147	2232.66
0.369325	1249.83			0.369315	1682.85			0.3695	1916.69
0.372678	1137.68			0.372668	1040.86			0.372853	1248.43
0.376032	933.588			0.376022	858.569			0.376207	1104.92
0.379385	1161.24			0.379375	1005.58			0.37956	2062.91
0.38274	1657.67			0.38273	1328.37			0.382915	3210.62
0.386093	2139.79			0.386083	1689.74			0.386268	3519.36
0.389447	2037.02			0.389437	2045.12			0.389622	2712.97
0.3928	1299.39			0.39279	2311.25			0.392975	1693.3
0.396153	1758.37			0.396143	2446.63			0.396328	1356.86
0.399507	1237.18			0.399497	2241.98			0.399682	2277.29
0.402862	965.516			0.402852	1860.46			0.403037	2726.98
0.406215	1216.68			0.406205	1780.67			0.40639	2349.74
0.409568	2067.1			0.409558	1491.98			0.409743	2424.11
0.412922	2062.27			0.412912	919.888			0.413097	2237.06
0.416275	1462.69			0.416265	1059.71			0.41645	1942.28
0.419628	1129.15			0.419618	1234.83			0.419803	2404.1
0.422982	1458.01			0.422972	1200.03			0.423157	2653.47
0.426337	849.132			0.426327	1228.72			0.426512	2213.02
0.42969	854.914			0.42968	1434.48			0.429865	1768.22
0.433043	793.097			0.433033	1807.48			0.433218	1758.01
0.436397	804.933			0.436387	2254.43			0.436572	1800.03
0.43975	1207.77			0.43974	2177.04			0.439925	1589.01
0.443103	1497.15			0.443093	1683.82			0.443278	1221.04
0.446457	1483.41			0.446447	1648.96			0.446632	1412.5
0.449812	1359.22			0.449802	1794.89			0.449987	1513.7
0.453165	1128.54			0.453155	1587.57			0.45334	1789.61
0.456518	1236.02			0.456508	1439.92			0.456693	1927.76
0.459872	1788.97			0.459862	1257.61			0.460047	2591.33
0.463225	2243.97			0.463215	1203.69			0.4634	3163.11
0.466578	1734.58			0.466568	1256.48			0.466753	3160.61
0.469933	1266.19			0.469923	1315.08			0.470108	2319.12
0.473287	1394.93			0.473277	1172.05			0.473462	1510.94
0.47664	1810.27			0.47663	978.761			0.476815	1181.72
0.479993	1694.57			0.479983	1082.72			0.480168	1356.78
0.483347	1041.78			0.483337	1405.82			0.483522	1667.83
0.4867	1115.41			0.48669	1400.36			0.486875	2517.24
0.490053	1219.04			0.490043	1626.94			0.490228	3059.48
0.493408	1801.38			0.493398	2034.3			0.493583	3300.32
0.496762	1562.26			0.496752	1863.73			0.496937	3301.12
0.500115	1175.5			0.500105	2000.56			0.50029	2532.25
0.503468	1434.71			0.503458	1543.4			0.503643	1884.32
0.506822	1752.72			0.506812	1447.26			0.506997	2188.82
0.510175	1431.73			0.510165	1435.19			0.51035	2997.6
0.513528	903.636			0.513518	1416.49			0.513703	3510.91
0.516883	951.048			0.516873	1414.76			0.517058	3504.65
0.520237	749.03			0.520227	1439.99			0.520412	3056.46
0.52359	1554.75			0.52358	1354.69			0.523765	2640.7
0.526943	941.063			0.526933	1369.97			0.527118	1685.29
0.530297	1168.66			0.530287	1652.97			0.530472	2088.59
0.53365	1348.56			0.53364	2348.79			0.533825	1995.93
0.537005	1394.15			0.536995	2143.64			0.53718	2581.98
0.540358	1308.41			0.540348	1828.72			0.540533	2435.04
0.543712	1473.39			0.543702	1764.21			0.543887	2000.55
0.547065	1424.06			0.547055	1358.03			0.54724	1467.62
0.550418	1321.28			0.550408	1176.44			0.550593	1183.21
0.553772	911.72			0.553762	1498.04			0.553947	1346.47
0.557125	1046.21			0.557115	1537.11			0.5573	2178.08
0.56048	1390.69			0.56047	1430.59			0.560655	1522.47
0.563833	1225.25			0.563823	1528.24			0.564008	759.904
0.567187	829.838			0.567177	1768.52			0.567362	1513.25
0.57054	778.837			0.57053	2134.86			0.570715	2073.21
0.573893	1235.05			0.573883	1794.53			0.574068	1786.66
0.577247	1502.87			0.577237	1792.71			0.577422	1582.33
0.5806	1144.83			0.58059	2432.98			0.580775	1317.49
0.583955	753.243			0.583945	2718.49			0.58413	1268.43
0.587308	1176			0.587298	2243.26			0.587483	1430.32
0.590662	1438.52			0.590652	1874.9			0.590837	1368.68
0.594015	1530.59			0.594005	1833.17			0.59419	2005.45
0.597368	1622.1			0.597358	1785.93			0.597543	1890.66
0.600722	1540.13			0.600712	2282.31			0.600897	1398.58
0.604075	1550.99			0.604067	2014.91			0.604252	1397.57
0.60743	1748.45			0.60742	1359.25			0.607605	1863.19
0.610783	2238.98			0.610773	1252.77			0.610958	2108.45
0.614137	756.647			0.614127	1485.79			0.614312	1761.08
0.61749	700.018			0.61748	1252.94			0.617665	1784
0.620843	1036.38			0.620833	1270.03			0.621018	2727.55
0.624197	1646.38			0.624187	1239.36			0.624372	1844.27
0.627552	1543.4			0.627542	933.3			0.627727	2337.21
0.630905	1561.75			0.630895	915.393			0.63108	2599.81
0.634258	1766.57			0.634248	1318.15			0.634433	2268.22
0.637612	1670.13			0.637602	1221.14			0.637787	2318.68
0.640965	1458.69			0.640955	747.107			0.64114	2646.16
0.644318	1165.05			0.644308	448.759			0.644493	2549.75
0.647672	835.956			0.647662	766.019			0.647847	1858.67
0.651027	682.191			0.651017	1587.52			0.651202	1602.43
0.65438	783.326			0.65437	2108.76			0.654555	1196.41
0.657733	1115.63			0.657723	1651.69			0.657908	1852.88
0.661087	1302.25			0.661077	1137.24			0.661262	1372.37
0.66444	1411.51			0.66443	2104.62			0.664615	1599.96
0.667793	1808.03			0.667783	3377.01			0.667968	2348.03
0.671147	1615.46			0.671138	2576.88			0.671323	2144.02
0.674502	790.209			0.674492	758.785			0.674677	1833.31
0.677855	842.802			0.677845	977.637			0.67803	2038.22
0.681208	1339.82			0.681198	1394.04			0.681383	2420.19
0.684562	1235.65			0.684552	1624.33			0.684737	2251.91
0.687915	1230.6			0.687905	974.262			0.68809	2214.03
0.691268	751.082			0.691258	944.149			0.691443	1958.92
0.694623	739.457			0.694613	1755.66			0.694798	1289.56
0.697977	703.106			0.697967	1907.04			0.698152	1029.4
0.70133	638.013			0.70132	1227.92			0.701505	1541.92
0.704683	1054.89			0.704673	1632.64			0.704858	1796.35
0.708037	1298.68			0.708027	2541.69			0.708212	1340.82
0.71139	1398.77			0.71138	2589.69			0.711565	1238.78
0.714743	1484.9			0.714733	1999.1			0.714918	1539.04
0.718098	1150.49			0.718088	1846.91			0.718273	1610.8
0.721452	811.042			0.721442	1959.8			0.721627	1972.33
0.724805	1145.87			0.724795	1977.98			0.72498	1773.49
0.728158	1230.46			0.728148	1631.48			0.728333	1113.11
0.731512	974.281			0.731502	1783.53			0.731687	1282.54
0.734865	1282.16			0.734855	2392.9			0.73504	2151.01
0.738218	1374.44			0.73821	2629.99			0.738395	2254.24
0.741573	897.898			0.741563	2266.05			0.741748	2266.4
0.744927	953.228			0.744917	2119.51			0.745102	1907.28
0.74828	1109.02			0.74827	2108.84			0.748455	1893.8
0.751633	1116.92			0.751623	2606.57			0.751808	2238.25
0.754987	1081.66			0.754977	3107.65			0.755162	2290.27
0.75834	1281.77			0.75833	2755.77			0.758515	3102.35
0.761695	1513.51			0.761685	2086.14			0.76187	2532.24
0.765048	1301.19			0.765038	1867.02			0.765223	2691.66
0.768402	943.566			0.768392	2373.97			0.768577	2138.09
0.771755	884.238			0.771745	2712.22			0.77193	2094.47
0.775108	1216.84			0.775098	2544.66			0.775283	2279.96
0.778462	1441.97			0.778452	2084.93			0.778637	2079.07
0.781815	1159.37			0.781805	1616.19			0.78199	1945.95
0.78517	1413.91			0.78516	2038.7			0.785345	2122.46
0.788523	1804.28			0.788513	2326.24			0.788698	1751.43
0.791877	1606.45			0.791867	1841.5			0.792052	1393.14
0.79523	1476.88			0.79522	1826.93			0.795405	1279.06
0.798583	1198.94			0.798573	2475.34			0.798758	1585.33
0.801937	797.531			0.801927	2849.54			0.802112	1681.35
0.80529	808.063			0.805282	2588.6			0.805467	2458.65
0.808645	911.236			0.808635	1914.45			0.80882	2690.94
0.811998	1028.97			0.811988	1759.05			0.812173	1976.52
0.815352	1108.62			0.815342	1459.59			0.815527	1516.73
0.818705	823.029			0.818695	1547.08			0.81888	1716.91
0.822058	525.115			0.822048	2239.47			0.822233	1922.93
0.825412	558.572			0.825402	2536.35			0.825587	2268.87
0.828767	743.786			0.828757	1888.74			0.828942	2622.3
0.83212	960.772			0.83211	1345.64			0.832295	2143.35
0.835473	792.778			0.835463	1927.03			0.835648	2069.1
0.838827	739.721			0.838817	2728.09			0.839002	1833.75
0.84218	782.452			0.84217	2976.47			0.842355	2346.81
0.845533	1083.9			0.845523	2600.11			0.845708	2549.89
0.848887	1450.45			0.848877	2152.47			0.849062	1632.59
0.852242	1448.08			0.852232	1906.75			0.852417	1247.76
0.855595	2151.41			0.855585	2388.55			0.85577	1393.77
0.858948	2063.93			0.858938	2039.02			0.859123	1995.49
0.862302	2219.25			0.862292	1103.4			0.862477	2179.48
0.865655	1881.71			0.865645	883.765			0.86583	1990.04
0.869008	1572.8			0.868998	1289.29			0.869183	2411.05
0.872362	1154.26			0.872353	1399.98			0.872538	2706.8
0.875717	609.992			0.875707	1261.09			0.875892	2226.48
0.87907	814.125			0.87906	1019.35			0.879245	1790.47
0.882423	1335.64			0.882413	1304.3			0.882598	3552.76
0.885777	1074.39			0.885767	1348.76			0.885952	2318.02
0.88913	715.214			0.88912	1583.25			0.889305	1989.79
0.892483	884.173			0.892473	1805.33			0.892658	2045.65
0.895838	933.277			0.895828	1475.07			0.896013	1912.17
0.899192	885.648			0.899182	1268.47			0.899367	1903.13
0.902545	1218.37			0.902535	1116.61			0.90272	1618.63
0.905898	1598.43			0.905888	2138.08			0.906073	1502.3
0.909252	1676.87			0.909242	3325.91			0.909427	1933.47
0.912605	1386.62			0.912595	3685.48			0.91278	2883.69
0.915958	1037.37			0.915948	3228.59			0.916133	3376.75
0.919313	912.421			0.919303	2085.13			0.919488	2312.99
0.922667	1033.06			0.922657	1291.19			0.922842	1799.27
0.92602	1140.01			0.92601	1540.52			0.926195	2298.85
0.929373	1343.59			0.929363	2038.09			0.929548	1605.04
0.932727	1622.63			0.932717	1883.53			0.932902	1610.88
0.93608	1724.67			0.93607	1762.97			0.936255	1580.82
0.939433	1461.22			0.939425	1579.18			0.93961	1738.04
0.942788	1132.16			0.942778	1967.94			0.942963	1645.03
0.946142	1418.76			0.946132	2520.66			0.946317	1854.26
0.949495	1512.13			0.949485	2453.7			0.94967	2193.89
0.952848	1445.66			0.952838	1938.14			0.953023	1890.59
0.956202	1705.88			0.956192	1826.91			0.956377	1253.9
0.959555	2226.26			0.959545	1510.72			0.95973	578.573
0.96291	2267.79			0.9629	614.157			0.963085	999.003
0.966263	1421.15			0.966253	1046.44			0.966438	1290.93
0.969617	1235.53			0.969607	2506.59			0.969792	1057.52
0.97297	1877.54			0.97296	2930.39			0.973145	1114.02
0.976323	1964.26			0.976313	2596.43			0.976498	1724.84
0.979677	1731.7			0.979667	2130.93			0.979852	2505.62
0.98303	1387.93			0.98302	1980.32			0.983205	2259.21
0.986385	1210.51			0.986375	1879.74			0.98656	1898.66
0.989738	1782.42			0.989728	1023.57			0.989913	1867.69
0.993092	1920.19			0.993082	1388.67			0.993267	1974.81
0.996445	1934.45			0.996435	2547.82			0.99662	2326.58
0.999798	1973.24			0.999788	3014.16			0.999973	2016.41
1.00315	1638.42			1.00314	2287.27			1.00333	1652.77
1.0065	1862.92			1.0065	1249.86			1.00668	1421.54
1.00986	1269.46			1.00985	2123.1			1.01004	1735.09
1.01321	1734.75			1.0132	2201.56			1.01339	2306.43
1.01657	1394.22			1.01656	1633.05			1.01674	2200.16
1.01992	1061.43			1.01991	895.977			1.02009	2609.27
1.02327	1318.6			1.02326	963.276			1.02345	2847.58
1.02663	1499.61			1.02662	2018.6			1.0268	1886.18
1.02998	1008.71			1.02997	2759.46			1.03016	1436.91
1.03333	815.093			1.03333	2402.96			1.03351	1790.75
1.03669	1041.15			1.03668	2197.05			1.03686	2092.91
1.04004	1025.53			1.04003	2337.31			1.04022	2160.51
1.0434	1364.79			1.04339	2055.77			1.04357	2207.7
1.04675	1705.86			1.04674	1540.74			1.04692	2249.74
1.0501	1358.59			1.05009	1210.29			1.05028	2047.48
1.05346	1217.69			1.05345	877.129			1.05363	1929.84
1.05681	1629.07			1.0568	727.211			1.05699	1794.72
1.06016	2029.17			1.06015	1218.46			1.06034	1483.26
1.06352	1858.31			1.06351	1824.01			1.06369	1531.4
1.06687	1616.74			1.06686	1997.38			1.06705	1466.86
1.07022	1192.96			1.07021	2277.24			1.0704	1494.46
1.07358	962.981			1.07357	2457.29			1.07375	1969.68
1.07693	1163.98			1.07692	2259.97			1.07711	2394.29
1.08028	1125.08			1.08028	2165.26			1.08046	2566.77
1.08364	743.63			1.08363	1909.07			1.08381	2278.46
1.08699	629.36			1.08698	1609.37			1.08717	1487.99
1.09034	756.579			1.09034	1809.22			1.09052	1319.87
1.0937	599.184			1.09369	1871.26			1.09387	1550.81
1.09705	311.252			1.09704	1542.24			1.09723	1669.36
1.10041	833.208			1.1004	2213.55			1.10058	1888.46
1.10376	1585			1.10375	2192.23			1.10394	2239.02
1.10711	1566.17			1.1071	1311.83			1.10729	2116.67
1.11047	1370.1			1.11046	1318.89			1.11064	2096.56
1.11382	1134.02			1.11381	1954.88			1.114	2175.05
1.11717	1573.99			1.11716	1952.37			1.11735	1818.79
1.12053	2391.66			1.12052	1622.71			1.1207	1400.83
1.12388	2442.16			1.12387	1452.63			1.12406	1254.29
1.12723	1624.65			1.12722	1363.44			1.12741	1030.36
1.13059	1151.2			1.13058	1155.56			1.13076	1116.92
1.13394	1581.77			1.13393	1280.76			1.13412	1660.77
1.13729	1418.06			1.13729	1264.69			1.13747	1965.69
1.14065	1451.97			1.14064	1086.16			1.14082	1946.23
1.144	1449.3			1.14399	1431.76			1.14418	2646.04
1.14736	1281.46			1.14735	2306.25			1.14753	2740.02
1.15071	1131.39			1.1507	2582.87			1.15088	2608.61
1.15406	858.783			1.15405	2398.23			1.15424	2068.82
1.15742	1641.51			1.15741	2295.06			1.15759	1848.94
1.16077	1668.06			1.16076	2268.26			1.16094	1746.47
1.16413	1077.4			1.16412	2339.39			1.1643	1607.64
1.16748	1145.25			1.16747	2425.32			1.16765	1676.39
1.17083	1355.08			1.17082	1956.9			1.17101	1918.37
1.17419	1600.53			1.17417	1708.41			1.17436	1644.44
1.17754	1337.73			1.17753	1597.7			1.17771	1448.54
1.18089	1419.11			1.18088	1767.83			1.18107	2079.14
1.18424	1180.93			1.18423	2011.27			1.18442	2534.35
1.1876	1153.42			1.18759	1905.32			1.18778	2794.11
1.19095	881.553			1.19094	1843.59			1.19113	3068.52
1.19431	1208.6			1.1943	1630.47			1.19448	3137.98
1.19766	515.986			1.19765	1351.6			1.19783	2588.91
1.20101	708.466			1.201	1399.08			1.20119	1654.05
1.20437	660.138			1.20436	1533.25			1.20454	1069.08
1.20772	1403.64			1.20771	1946.99			1.2079	1417.99
1.21107	1947.6			1.21107	2375.86			1.21125	2452.62
1.21443	1357.94			1.21442	2275.05			1.2146	2591.57
1.21778	681.595			1.21777	1720.3			1.21796	2110.62
1.22114	620.635			1.22113	1082.76			1.22131	1504.49
1.22449	861.588			1.22448	957.118			1.22466	1524.58
1.22784	931.236			1.22783	1100.58			1.22802	2276.03
1.2312	1626.09			1.23119	984.243			1.23137	1491.57
1.23455	2401.2			1.23454	946.403			1.23473	2021.7
1.2379	1984.86			1.23789	1310.1			1.23808	2362.58
1.24126	1132.81			1.24125	1287.57			1.24143	2324.96
1.24461	851.489			1.2446	1056.77			1.24479	2071.3
1.24796	1464.73			1.24795	1037.91			1.24814	1684.95
1.25132	2101.95			1.25131	891.677			1.25149	1677.58
1.25467	1665.53			1.25466	737.834			1.25485	1587.81
1.25802	959.07			1.25802	938.642			1.2582	1680.78
1.26138	1158.4			1.26137	1136.28			1.26155	2118.81
1.26473	1301.48			1.26472	985.977			1.26491	1734.49
1.26808	998.544			1.26808	1008.35			1.26826	1821.13
1.27144	1164.42			1.27143	1359.05			1.27161	1720.72
1.27479	2156.7			1.27478	1622.01			1.27497	1801.92
1.27815	2350.46			1.27814	1745.19			1.27832	2034.33
1.2815	1632.01			1.28149	1473.45			1.28167	2027.42
1.28485	1189.59			1.28484	609.016			1.28503	1667.22
1.28821	917.692			1.2882	749.627			1.28838	1434.94
1.29156	842.584			1.29155	436.061			1.29174	1813.95
1.29491	752.934			1.2949	569.669			1.29509	2359.19
1.29827	631.178			1.29826	1607.74			1.29844	2100.24
1.30162	387.243			1.30161	2434.62			1.3018	1548.47
1.30497	751.032			1.30496	2102.21			1.30515	2443.6
1.30833	1520.25			1.30832	1174.66			1.3085	2646.89
1.31168	1820.13			1.31167	660.304			1.31186	2096.51
1.31503	1382.58			1.31503	883.112			1.31521	1336.44
1.31839	1169.98			1.31838	1273			1.31856	1601.36
1.32174	1532.9			1.32173	1415.89			1.32192	2454.53
1.3251	1706.76			1.32509	1817.55			1.32527	2530.99
1.32845	1578.76			1.32844	1528.39			1.32862	2175.91
1.3318	1187.91			1.33179	1212.23			1.33198	2155.24
1.33516	1294.47			1.33515	1464.34			1.33533	2116.82
1.33851	1174.01			1.3385	1393.19			1.33868	2201
1.34186	875.092			1.34186	1330.43			1.34204	2095.88
1.34522	442.3			1.34521	1016.28			1.34539	1453.97
1.34857	412.553			1.34856	1182.15			1.34875	1091.08
1.35193	643.958			1.35191	779.91			1.3521	1662.82
1.35528	599.613			1.35527	1622.26			1.35545	2107.4
1.35863	645.075			1.35862	1709.93			1.35881	1976.29
1.36199	955.321			1.36197	2146.34			1.36216	2059.33
1.36534	1182.61			1.36533	2487.96			1.36552	2026.59
1.36869	1294.35			1.36868	1981.03			1.36887	1922.48
1.37205	2028.26			1.37204	1504.95			1.37222	1991.3
1.3754	1785.58			1.37539	1688.4			1.37557	1909.41
1.37875	993.264			1.37874	1774.76			1.37893	2009.68
1.38211	1124.45			1.3821	1768.18			1.38228	1804.36
1.38546	1675.62			1.38545	1604.89			1.38563	1136.24
1.38881	1318.89			1.38881	1248.51			1.38899	896.873
1.39217	862.69			1.39216	1270.62			1.39234	1273.01
1.39552	0			1.39551	1734.07			1.3957	1676.02
1.39888	1501.86			1.39887	2270.87			1.39905	1810.95
1.40223	2062.16			1.40222	2347			1.4024	1641.8
1.40558	1672.59			1.40557	2367.72			1.40576	1732.43
1.40894	851.378			1.40893	2244.54			1.40911	2165.84
1.41229	1427.52			1.41228	1352.31			1.41247	3347.42
1.41564	1381.36			1.41563	899.217			1.41582	1895.62
1.419	1200.37			1.41899	1304.93			1.41917	1838.7
1.42235	1786.46			1.42234	1546.28			1.42253	1813.23
1.4257	2024.22			1.42569	2176.08			1.42588	1886.91
1.42906	1390.01			1.42905	2489.02			1.42923	2270.64
1.43241	942.576			1.4324	2340.75			1.43259	2683.95
1.43576	918.903			1.43575	1865.31			1.43594	1781.06
1.43912	1173.08			1.43911	1586.72			1.43929	822.932
1.44247	1056.68			1.44246	1599.57			1.44265	828.974
1.44582	840.952			1.44582	1285.3			1.446	1537.21
1.44918	748.328			1.44917	1104.29			1.44935	2097.01
1.45253	1150.38			1.45252	1342.23			1.45271	1583.22
1.45589	1552.4			1.45588	1702.55			1.45606	1182.5
1.45924	1468.33			1.45923	1870.27			1.45941	1523.71
1.46259	1134.9			1.46258	1618.1			1.46277	1588.86
1.46595	1209.76			1.46594	1883.33			1.46612	1719.49
1.4693	1580.97			1.46929	1710.54			1.46948	2205.57
1.47265	1395.07			1.47264	1300.57			1.47283	1614.12
1.47601	734.959			1.476	1484.71			1.47618	1473.05
1.47936	466.1			1.47935	1875.77			1.47954	2014.16
1.48272	1248.28			1.4827	1677.32			1.48289	1843.78
1.48607	1614.08			1.48606	1283.68			1.48624	1658.22
1.48942	1579.42			1.48941	1108.58			1.4896	1646.83
1.49277	1192.3			1.49276	1399.07			1.49295	1083.19
1.49613	1203.42			1.49612	1628.9			1.4963	878.148
1.49948	1203.84			1.49947	2084.46			1.49966	1028.38
1.50284	1128.4			1.50283	2405.87			1.50301	1598.12
1.50619	1653.59			1.50618	2235.39			1.50636	1784.44
1.50954	1970.95			1.50953	2020.55			1.50972	1466.63
1.5129	2186.88			1.51289	1758.07			1.51307	1197.28
1.51625	2452.34			1.51624	1279			1.51642	1454.88
1.5196	1461.54			1.51959	1336.11			1.51978	2490.07
1.52296	873.056			1.52295	1346.67			1.52313	2664.97
1.52631	896.723			1.5263	1283.84			1.52649	1992.73
1.52967	1118.68			1.52965	1882.06			1.52984	1722.93
1.53302	1391.77			1.53301	2523.21			1.53319	2070.17
1.53637	1397.1			1.53636	2406.36			1.53655	2673.17
1.53973	1299.23			1.53971	1539.37			1.5399	2368.53
1.54308	1774.81			1.54307	1396.07			1.54326	2053.13
1.54643	1577.05			1.54642	1940.03			1.54661	2588.15
1.54979	1401.42			1.54978	1978.33			1.54996	2920.08
1.55314	1119.62			1.55313	1434.88			1.55332	2633.53
1.55649	1334.75			1.55648	794.506			1.55667	1886.81
1.55985	1619.78			1.55984	488.105			1.56002	1694.43
1.5632	1393.27			1.56319	1004.59			1.56337	1546.65
1.56655	1323.65			1.56655	1803.77			1.56673	1462.74
1.56991	1532.74			1.5699	2002.07			1.57008	1679.64
1.57326	1575.57			1.57325	1680.6			1.57344	1985.18
1.57662	1344.51			1.57661	1363.16			1.57679	2336.1
1.57997	1213.88			1.57996	925.372			1.58014	2035.63
1.58332	1776.25			1.58331	737.387			1.5835	2315.12
1.58668	1873.31			1.58666	1193.65			1.58685	2458.31
1.59003	1167.59			1.59002	1766.29			1.59021	2204.59
1.59338	1137.27			1.59337	1946.37			1.59356	2430.08
1.59674	2290.09			1.59673	930.048			1.59691	3041.65
1.60009	2645.43			1.60008	1677.31			1.60027	3202.29
1.60344	1804.08			1.60343	1862.38			1.60362	2661.25
1.6068	1543.04			1.60679	1673.64			1.60697	1992.51
1.61015	1694.62			1.61014	1108.28			1.61033	2084.41
1.6135	1604.25			1.61349	1270.8			1.61368	1312.32
1.61686	1959.13			1.61685	1612.66			1.61703	1805.59
1.62021	1821.68			1.6202	1455.29			1.62039	1723.81
1.62356	1147.51			1.62356	1202.78			1.62374	1232.02
1.62692	1187.98			1.62691	1984.44			1.62709	1055.19
1.63027	1462.57			1.63026	2127.04			1.63045	1657.97
1.63363	828.762			1.63362	2415.23			1.6338	2602.79
1.63698	687.907			1.63697	2852.38			1.63715	3032.54
1.64033	1576.97			1.64032	2531.39			1.64051	2892.31
1.64369	2023.04			1.64368	2063.4			1.64386	1837.54
1.64704	1200.47			1.64703	1538.87			1.64722	1710.98
1.65039	581.384			1.65038	1093.76			1.65057	2249.02
1.65375	830.495			1.65374	1030.2			1.65392	3111.15
1.6571	1151.31			1.65709	1278.87			1.65728	1649.63
1.66046	1030.95			1.66044	0			1.66063	2318.65
1.66381	700.057			1.6638	0			1.66398	2395.13
1.66716	703.653			1.66715	877.076			1.66734	1875.11
1.67051	1175.52			1.6705	932.011			1.67069	3059.32
1.67387	1483.46			1.67386	1031.45			1.67404	3174.17
1.67722	1287.83			1.67721	1926.74			1.6774	2500.54
1.68058	1075.87			1.68057	2052.02			1.68075	1577.76
1.68393	638.275			1.68392	1723.91			1.6841	1737.08
1.68728	927.867			1.68727	1410.12			1.68746	1278.28
1.69064	1158.53			1.69063	1357.61			1.69081	1883.17
1.69399	1519.6			1.69398	1486.72			1.69416	2124.42
1.69734	2080.88			1.69733	1443.6			1.69752	1883.04
1.7007	2368.11			1.70069	1338.77			1.70087	2311.48
1.70405	1928.59			1.70404	1889.63			1.70423	1918.15
1.70741	1262.4			1.70739	2505.18			1.70758	1658.14
1.71076	989.733			1.71075	2605.84			1.71093	2599.62
1.71411	776.111			1.7141	2420.01			1.71429	2081.78
1.71747	934.01			1.71745	2201.25			1.71764	2419.85
1.72082	799.453			1.72081	2274.31			1.72099	3001.92
1.72417	1276.38			1.72416	1828.81			1.72435	2929.42
1.72753	1210.86			1.72752	1038.11			1.7277	2123.65
1.73088	764.127			1.73087	1080.12			1.73106	1663.81
1.73423	624.562			1.73422	1167.17			1.73441	1876.47
1.73759	808.003			1.73758	1149.76			1.73776	2050.69
1.74094	1134.09			1.74093	1515.51			1.74111	2467.7
1.74429	1393.46			1.74428	2014.94			1.74447	3031.9
1.74765	1184.03			1.74764	2528.06			1.74782	1868.4
1.751	748.039			1.75099	2632.28			1.75118	1487.04
1.75436	1264.35			1.75435	2234.6			1.75453	1927.17
1.75771	2408.66			1.7577	1708.99			1.75788	2332.88
1.76106	2345.08			1.76105	1712.06			1.76124	2348.96
1.76442	1846.36			1.76441	1756.85			1.76459	2259.46
1.76777	1624.11			1.76776	1537.17			1.76795	1737.77
1.77112	1253.66			1.77111	1486.32			1.7713	1216.78
1.77448	2057.39			1.77447	2549.27			1.77465	1514.21
1.77783	2603.02			1.77782	2004.57			1.77801	1967.82
1.78118	2323.37			1.78117	1489.41			1.78136	2050.1
1.78454	847.407			1.78453	1589.3			1.78471	1335.26
1.78789	723.398			1.78788	1586.9			1.78807	1213.36
1.79124	569.441			1.79123	1274.78			1.79142	1040.74
1.7946	1099.38			1.79459	1333.3			1.79477	1641.94
1.79795	1172.57			1.79794	1964.33			1.79813	1913.85
1.8013	1224.96			1.8013	2472.36			1.80148	1712.29
1.80466	1421.83			1.80465	1931.24			1.80483	1409.71
1.80801	1541.53			1.808	1505.9			1.80819	2027.17
1.81136	1091.82			1.81136	1520.52			1.81154	1806.87
1.81472	1265.11			1.81471	2566.98			1.81489	1734.13
1.81807	1322.43			1.81806	3640.98			1.81825	2178.39
1.82143	1018.56			1.82142	3851.34			1.8216	1491.58
1.82478	1136.98			1.82477	2237.25			1.82496	860.153
1.82813	1728.94			1.82812	735.932			1.82831	1070.42
1.83149	1284.67			1.83148	392.434			1.83166	1449.8
1.83484	1894.35			1.83483	840.591			1.83502	1591.55
1.8382	2080.83			1.83818	1433.26			1.83837	1276.41
1.84155	1575.47			1.84154	1870.44			1.84172	1296.15
1.8449	1342.96			1.84489	1888.62			1.84508	1403.12
1.84825	1398.91			1.84824	1372.3			1.84843	1586.44
1.85161	1108.99			1.8516	833.743			1.85178	1883.46
1.85496	1374.73			1.85495	1100.16			1.85514	1690.06
1.85832	2031.5			1.85831	1561.53			1.85849	1265.31
1.86167	1566.96			1.86166	1377.08			1.86184	1407.17
1.86502	905.683			1.86501	853.27			1.8652	1449.36
1.86838	818.838			1.86837	835.568			1.86855	1440.22
1.87173	1739.64			1.87172	1065.35			1.8719	1966.41
1.87508	2264.14			1.87507	1298.95			1.87526	2760.9
1.87844	1423.14			1.87843	1249.51			1.87861	3241.09
1.88179	1026.4			1.88178	1240.29			1.88197	2320.21
1.88515	1423.24			1.88514	1125.25			1.88532	1805.93
1.8885	1191.88			1.88849	1277.06			1.88867	1577.14
1.89185	863.52			1.89184	974.784			1.89203	1633.82
1.89521	1519.99			1.89519	921.392			1.89538	1378.16
1.89856	2569.23			1.89855	997.989			1.89873	952.809
1.90191	2014.79			1.9019	1020.23			1.90209	1293.65
1.90527	984.885			1.90526	1252.12			1.90544	1839.9
1.90862	564.901			1.90861	1655.3			1.9088	1510.15
1.91197	763.603			1.91196	1747.57			1.91215	1375.98
1.91533	1150.32			1.91532	1696.08			1.9155	2126.17
1.91868	1401.52			1.91867	1366.41			1.91885	2524.54
1.92203	1627.64			1.92202	1345.28			1.92221	2850.6
1.92539	1129.37			1.92538	1654.69			1.92556	2746.14
1.92874	755.362			1.92873	1721.21			1.92892	1506.61
1.93209	1146.91			1.93209	1647.83			1.93227	1428.67
1.93545	1840.1			1.93544	1500.18			1.93562	2682.69
1.9388	1783.46			1.93879	1323.91			1.93898	2547.43
1.94216	981.577			1.94215	1430.85			1.94233	2088.73
1.94551	1256.65			1.9455	1098.07			1.94568	2362
1.94886	1727.65			1.94885	887.233			1.94904	2059.47
1.95222	2355.17			1.95221	704.848			1.95239	1842.24
1.95557	1891.56			1.95556	1446.8			1.95575	1524.35
1.95892	1829.2			1.95891	1919.55			1.9591	1423.15
1.96228	1834.5			1.96227	882.132			1.96245	1734.77
1.96563	1464.5			1.96562	1347.47			1.96581	1965.03
1.96898	1536.54			1.96897	1421.84			1.96916	3061.51
1.97234	2015.93			1.97233	1216.7			1.97251	2632.21
1.97569	1949.08			1.97568	979.256			1.97587	2355.64
1.97904	1453.19			1.97904	1586.21			1.97922	2079.6
1.9824	1218.95			1.98239	1877.37			1.98257	1678.74
1.98575	1107.46			1.98574	1468.46			1.98593	1434.01
1.9891	1059.26			1.9891	925.78			1.98928	1433.26
1.99246	1048.56			1.99245	939.011			1.99263	2330.3
1.99581	577			1.9958	1157.46			1.99599	2340.4
1.99917	455.544			1.99916	1586.92			1.99934	1377.48
2.00252	1821.74			2.00251	1522.36			2.0027	927.21
2.00587	2683.69			2.00586	1082.61			2.00605	1100.4
2.00923	2178.48			2.00922	1474.33			2.0094	1526.53
2.01258	2035.68			2.01257	2014.18			2.01275	2146.5
2.01593	1731.23			2.01593	1345.34			2.01611	1863.21
2.01929	1051.22			2.01928	2708.8			2.01946	1563.83
2.02264	1003.36			2.02263	1697.94			2.02282	1562.13
2.02599	874.635			2.02598	1637.64			2.02617	1897.79
2.02935	1100.64			2.02934	1901.52			2.02952	2135.74
2.0327	1365.54			2.03269	1687.72			2.03288	1803.01
2.03606	1909.52			2.03605	1770.47			2.03623	1266.82
2.03941	1881.61			2.0394	1934.38			2.03959	1242.57
2.04276	1477.43			2.04275	1575.16			2.04294	1403.99
2.04612	1382.29			2.04611	1361.24			2.04629	1930.72
2.04947	1106.29			2.04946	1709.91			2.04964	1866.36
2.05282	1046.91			2.05281	829.882			2.053	797.782
2.05618	876.685			2.05617	510.297			2.05635	2207.16
2.05953	737.993			2.05952	804.733			2.05971	2093.47
2.06289	902.894			2.06288	1499.93			2.06306	1258.62
2.06624	1306.8			2.06623	2133.49			2.06641	1277.61
2.06959	1346.45			2.06958	2227.58			2.06977	1894.87
2.07294	1073.62			2.07294	1941.1			2.07312	1995.63
2.0763	1777.85			2.07629	2041.92			2.07647	1553.3
2.07965	1270.99			2.07964	866.083			2.07983	1610.82
2.08301	1784.21			2.083	1398.9			2.08318	2366.04
2.08636	1313.74			2.08635	785.458			2.08654	2433.22
2.08971	951.66			2.0897	807.048			2.08989	1997.5
2.09307	615.594			2.09306	1883.64			2.09324	2018.93
2.09642	355.934			2.09641	1775.29			2.0966	2534.9
2.09977	660.513			2.09976	1109.9			2.09995	2182.05
2.10313	810.011			2.10312	1117.21			2.1033	1458.29
2.10648	458.495			2.10647	1041.09			2.10666	1355.58
2.10983	181.667			2.10982	1199.08			2.11001	1528.32
2.11319	368.594			2.11318	1308.57			2.11336	2196.36
2.11654	534.282			2.11653	1559.11			2.11672	2125.28
2.1199	747.75			2.11989	1601.86			2.12007	2075.86
2.12325	1108.15			2.12324	1584.39			2.12342	1070.31
2.1266	1290.28			2.12659	1975.43			2.12678	336.862
2.12996	1620.21			2.12995	2071.4			2.13013	480.589
2.13331	1780.54			2.1333	1436.32			2.13348	1141.74
2.13666	1724.87			2.13665	940.914			2.13684	2257.13
2.14002	1728.45			2.14001	838.833			2.14019	2660.25
2.14337	1370.65			2.14336	866.669			2.14355	1719.08
2.14672	1081.43			2.14671	1267.03			2.1469	927.285
2.15008	1128.44			2.15007	1759.55			2.15025	709.877
2.15343	1234.13			2.15342	2507.41			2.15361	1223.59
2.15679	1146.73			2.15678	2256.04			2.15696	1750.69
2.16014	949.299			2.16013	1637.43			2.16031	1809.71
2.16349	678.838			2.16348	964.025			2.16367	1212.14
2.16684	443.235			2.16683	919.557			2.16702	973.372
2.1702	484.455			2.17019	1219.58			2.17037	868.597
2.17355	790.661			2.17354	1233.29			2.17373	1622.17
2.17691	769.09			2.1769	1633.58			2.17708	2452.88
2.18026	1177.29			2.18025	1993.14			2.18044	2566.13
2.18361	1570.65			2.1836	2534.76			2.18379	2522.63
2.18697	1119.3			2.18696	2950.72			2.18714	2381.32
2.19032	602.816			2.19031	2584.92			2.19049	1913.53
2.19367	1916.19			2.19367	1986.54			2.19385	2406.3
2.19703	2519			2.19702	1945.43			2.1972	2960.93
2.20038	2109.93			2.20037	2721.9			2.20056	2918.77
2.20373	1422.98			2.20372	3711.71			2.20391	2857.74
2.20709	1812.58			2.20708	3396.4			2.20726	2756.79
2.21044	2536.83			2.21043	3428.2			2.21062	3276.57
2.2138	2459.5			2.21379	3074.37			2.21397	3363.72
2.21715	2681.07			2.21714	3239.04			2.21733	2927.46
2.2205	2880.3			2.22049	3525.89			2.22068	3081.8
2.22386	2490.64			2.22385	3663.39			2.22403	3568.06
2.22721	2304.05			2.2272	3440.01			2.22738	3617.42
2.23056	2200.09			2.23055	3105.24			2.23074	4143.02
2.23392	2492.05			2.23391	2439.12			2.23409	4733.67
2.23727	2329.62			2.23726	1639.63			2.23745	4186.18
2.24063	1532.48			2.24062	1922.49			2.2408	3128.87
2.24398	1399.36			2.24397	3027.67			2.24415	3046
2.24733	1997.28			2.24732	2927.3			2.24751	3376.26
2.25068	2365.39			2.25068	2292.73			2.25086	3262.2
2.25404	2068.73			2.25403	2706.45			2.25421	2290.96
2.25739	2181.78			2.25738	3226.12			2.25757	2826.1
2.26075	2692.07			2.26074	2943.04			2.26092	3415.93
2.2641	2976.73			2.26409	2559.31			2.26428	3519.03
2.26745	2623.22			2.26744	2341.48			2.26763	3056.35
2.27081	3184.15			2.2708	1847.48			2.27098	3410.22
2.27416	3366.32			2.27415	2055.45			2.27434	4701.05
2.27751	2535.97			2.2775	2014.1			2.27769	3400.71
2.28087	1660.55			2.28086	2581.78			2.28104	1861.37
2.28422	1890.36			2.28421	2124.93			2.2844	2396.82
2.28757	2603.16			2.28756	1432.86			2.28775	3371.95
2.29093	2195.37			2.29092	2201.08			2.2911	3307.56
2.29428	1236.52			2.29427	3345.02			2.29446	2975.73
2.29764	1449.09			2.29763	3407.85			2.29781	2614.4
2.30099	1720.74			2.30098	2845.25			2.30116	2414.23
2.30434	1244.29			2.30433	3061.23			2.30452	2164.31
2.3077	1012			2.30769	3459.49			2.30787	2460.63
2.31105	976.939			2.31104	3148.89			2.31122	2243.15
2.3144	1416.61			2.31439	2484.77			2.31458	3227.54
2.31776	1651.39			2.31775	1941.58			2.31793	2917.22
2.32111	1350.18			2.3211	2255.89			2.32129	1711.39
2.32446	1356.74			2.32445	2714.32			2.32464	1835.45
2.32782	1592.89			2.32781	2519.45			2.32799	2701.77
2.33117	1827.17			2.33116	1647.74			2.33135	2172.77
2.33453	2476.95			2.33452	938.534			2.3347	1381.49
2.33788	3091.26			2.33787	822.735			2.33805	2163.94
2.34123	2527.22			2.34122	1231.02			2.34141	2637.13
2.34458	1424.43			2.34457	2023.22			2.34476	1982.39
2.34794	1166.54			2.34793	2538.09			2.34811	1231.95
2.35129	1763.47			2.35128	2189.57			2.35147	1113.11
2.35465	1706.19			2.35464	2149.46			2.35482	1622.8
2.358	1325.21			2.35799	2228.24			2.35818	2234.59
2.36135	1698.12			2.36134	3127.56			2.36153	2231.9
2.36471	1720.99			2.3647	2085.58			2.36488	2485.15
2.36806	1401.47			2.36805	1907.49			2.36823	2766.09
2.37141	1424.63			2.37141	2090.21			2.37159	2934
2.37477	1177.59			2.37476	2254.83			2.37494	2610.76
2.37812	1016.85			2.37811	1848.2			2.3783	1911.76
2.38148	1334.82			2.38146	1675.51			2.38165	1509.34
2.38483	1413.23			2.38482	1715.46			2.385	1627.37
2.38818	1409.8			2.38817	2317.06			2.38836	1433.78
2.39154	1310.78			2.39153	2492.14			2.39171	1481.04
2.39489	1490.7			2.39488	1796.27			2.39507	1510.13
2.39824	1820.16			2.39823	1373.96			2.39842	2418.31
2.4016	1559.46			2.40159	1484.22			2.40177	3163.97
2.40495	1052.02			2.40494	1516.6			2.40512	2782.88
2.4083	1211.57			2.40829	1813.67			2.40848	2632.25
2.41166	1324.83			2.41165	2724.1			2.41183	2827.71
2.41501	1286.53			2.415	2803.75			2.41519	2959.7
2.41837	1241.94			2.41836	2691.41			2.41854	3284.94
2.42172	1151.45			2.42171	2356.79			2.42189	2702.87
2.42507	1193.96			2.42506	2189.7			2.42525	1708.29
2.42842	1618.73			2.42842	2391.09			2.4286	1748.63
2.43178	1999.06			2.43177	2466.8			2.43195	2453.71
2.43513	2084.97			2.43512	2101.69			2.43531	2825.91
2.43849	1644.2			2.43847	2287.64			2.43866	2368.58
2.44184	1230.34			2.44183	1756.33			2.44202	1832.47
2.44519	1382.25			2.44518	1521.83			2.44537	1715.54
2.44855	1415			2.44854	1876.27			2.44872	2652.87
2.4519	1462.72			2.45189	1650.2			2.45207	3022.51
2.45525	1291.04			2.45524	1728.75			2.45543	2836.08
2.45861	1170.15			2.4586	2259.66			2.45878	2607.01
2.46196	1216.76			2.46195	2047.76			2.46214	2952.96
2.46531	1759.97			2.4653	1974.59			2.46549	2783.32
2.46867	2574.35			2.46866	2362.66			2.46884	2431.15
2.47202	2024.87			2.47201	1781.94			2.4722	2911.07
2.47538	1576.56			2.47537	1525.31			2.47555	2907.07
2.47873	2011			2.47872	1718.1			2.4789	1919.96
2.48208	1895.02			2.48207	1939.45			2.48226	1643.22
2.48544	1441.43			2.48543	2308.47			2.48561	1969.6
2.48879	1360.34			2.48878	2302			2.48896	2244.4
2.49214	1599.94			2.49213	1826.38			2.49232	2323.51
2.4955	1482.13			2.49549	1477.28			2.49567	2123.17
2.49885	1724.58			2.49884	1621.15			2.49903	2202.14
2.5022	2245.4			2.50219	1652.11			2.50238	2550.64
2.50556	2151.45			2.50555	1973.81			2.50573	2562.86
2.50891	1179.05			2.5089	1603.29			2.50909	2357.14
2.51227	1121.65			2.51226	944.432			2.51244	1861.07
2.51562	1787.19			2.51561	595.979			2.51579	2213.83
2.51897	1694.8			2.51896	809.726			2.51915	2100.6
2.52232	1293.84			2.52231	1360.51			2.5225	1860.76
2.52568	1188.27			2.52567	1484.69			2.52585	2079.45
2.52903	1156.53			2.52902	1797.49			2.52921	2487.17
2.53239	1174.78			2.53238	1793.84			2.53256	2585.88
2.53574	1481.69			2.53573	3224.39			2.53592	2325.58
2.53909	1843.85			2.53908	4146.29			2.53927	1776.77
2.54245	2271.68			2.54244	1797.49			2.54262	1579.55
2.5458	1711.07			2.54579	1445.64			2.54597	1829.32
2.54915	1245.84			2.54914	2267.29			2.54933	2435.09
2.55251	1400.77			2.5525	2305.21			2.55268	3302.32
2.55586	1526.44			2.55585	2515.83			2.55604	3052.67
2.55922	1837.09			2.5592	2222.98			2.55939	2002.77
2.56257	2279.3			2.56256	1754.48			2.56274	2456.25
2.56592	2588.4			2.56591	2219.14			2.5661	1589.47
2.56928	2467.34			2.56927	3367.97			2.56945	2359.23
2.57263	1879.64			2.57262	3355.95			2.5728	2474.72
2.57598	1445.54			2.57597	2811.11			2.57616	2738.63
2.57934	1768.12			2.57933	2361.17			2.57951	3086.19
2.58269	1804.62			2.58268	1566.66			2.58286	2549.37
2.58604	1551.87			2.58603	1005.7			2.58622	2104.12
2.5894	1177.73			2.58939	1791.56			2.58957	2353.61
2.59275	941.832			2.59274	2068.59			2.59293	2328.38
2.59611	1143.23			2.5961	2326.71			2.59628	3124.13
2.59946	1138.12			2.59945	2598.29			2.59963	2555.08
2.60281	740.24			2.6028	2620.29			2.60299	1551.02
2.60616	650.964			2.60616	2240.71			2.60634	1440.33
2.60952	866.934			2.60951	2124.62			2.60969	1716.48
2.61287	1317.27			2.61286	2329.28			2.61305	2003.87
2.61623	1608.2			2.61621	2437.93			2.6164	2252.3
2.61958	1337.72			2.61957	2288.99			2.61976	1714.76
2.62293	1396.53			2.62292	1563.41			2.62311	1675.96
2.62629	1665.87			2.62628	1335.45			2.62646	2023.78
2.62964	1558.11			2.62963	1675.22			2.62981	2082.19
2.63299	1336.03			2.63298	1892.57			2.63317	2170.16
2.63635	949.86			2.63634	1926.78			2.63652	2511.64
2.6397	609.429			2.63969	1779.78			2.63988	2821.43
2.64305	1001.54			2.64304	1861.44			2.64323	2571.47
2.64641	1432.62			2.6464	2137.39			2.64658	2845.5
2.64976	1647.65			2.64975	2056.01			2.64994	3008.92
2.65312	1951.26			2.65311	1872.8			2.65329	1120.52
2.65647	2096.07			2.65646	1405.79			2.65664	1699.9
2.65982	2352.92			2.65981	888.382			2.66	2525.43
2.66318	1902.13			2.66317	1274.79			2.66335	2929.01
2.66653	1372.05			2.66652	1826.72			2.6667	2765.16
2.66988	1524.55			2.66987	1788.66			2.67006	3487.22
2.67324	1709.27			2.67323	1714.29			2.67341	3985.29
2.67659	1191.25			2.67658	1394.6			2.67677	3034.46
2.67994	1343.66			2.67993	1146.64			2.68012	2355.9
2.6833	2725.2			2.68329	1588.18			2.68347	2902.12
2.68665	2777.28			2.68664	1755.11			2.68683	3208.68
2.69001	1957.78			2.69	1527.71			2.69018	2663.73
2.69336	1353.98			2.69335	457.723			2.69353	2198.45
2.69671	887.786			2.6967	2039.68			2.69689	2193.1
2.70006	730.612			2.70005	1988.98			2.70024	2359.31
2.70342	824.712			2.70341	2384.76			2.70359	2653.93
2.70677	1165.15			2.70676	2599.08			2.70695	2474.21
2.71013	2002.42			2.71012	2995.44			2.7103	2467.19
2.71348	2093.67			2.71347	3503			2.71366	2738.02
2.71683	1295.52			2.71682	2597.26			2.71701	2631.94
2.72019	1182.88			2.72018	2809.51			2.72036	2548.3
2.72354	1774.51			2.72353	2186.68			2.72371	2850.19
2.72689	2434.11			2.72688	2125.01			2.72707	2452.92
2.73025	1689.76			2.73024	2241.55			2.73042	1636.35
2.7336	1912.73			2.73359	2356.92			2.73378	957.745
2.73696	1918.84			2.73694	2594.49			2.73713	2077.06
2.74031	1412.11			2.7403	2409.3			2.74048	3070.44
2.74366	895.789			2.74365	1867.52			2.74384	3311.68
2.74702	710.951			2.74701	2580.82			2.74719	2879.89
2.75037	962.057			2.75036	3513.92			2.75054	2156.29
2.75372	1107.47			2.75371	2950.86			2.7539	1798.06
2.75708	1064.72			2.75707	2467.57			2.75725	2029.36
2.76043	1523.35			2.76042	2380.94			2.7606	2596.5
2.76378	1211.48			2.76377	2280.19			2.76396	3386.13
2.76714	1295.81			2.76713	2070.27			2.76731	3693.65
2.77049	1279.86			2.77048	1799.19			2.77067	3161.65
2.77384	1386.66			2.77383	1806.95			2.77402	2516.91
2.7772	1599.66			2.77719	1472.18			2.77737	2655.99
2.78055	1750.32			2.78054	615.2			2.78073	2945.56
2.7839	1830.01			2.78389	721.367			2.78408	2604.33
2.78726	1922.22			2.78725	1232.27			2.78743	1986.48
2.79061	1829.93			2.7906	1560.04			2.79079	1678.43
2.79397	1457.92			2.79395	2237.19			2.79414	1999.27
2.79732	2405.43			2.79731	4634.04			2.7975	2277.81
2.80067	1531.08			2.80066	11299			2.80085	2221.33
2.80403	1902.96			2.80402	27831.4			2.8042	1557.05
2.80738	4700.83			2.80737	67672			2.80755	1883.57
2.81073	12615			2.81072	146094			2.81091	1490.71
2.81409	30041.2			2.81408	291285			2.81426	1417.55
2.81744	65368.5			2.81743	567716			2.81761	1904.47
2.82079	136616			2.82078	1.04814e+06			2.82097	2351.69
2.82415	275824			2.82414	1.79372e+06			2.82432	2011.92
2.8275	528153			2.82749	3006180			2.82768	2929.46
2.83086	958223			2.83085	4881910			2.83103	3881.96
2.83421	1647143			2.8342	7.52257e+06			2.83438	4250.74
2.83756	2610579			2.83755	10942001			2.83774	4785.48
2.84091	4137305			2.8409	14865047			2.84109	6537.27
2.84427	6409678			2.84426	19398310			2.84444	9249.02
2.84762	9022832			2.84761	24414772			2.8478	12057.3
2.85098	11732047			2.85097	29974254			2.85115	13601.7
2.85433	15406257			2.85432	34931864			2.85451	15338
2.85768	19760590			2.85767	38451172			2.85786	15699.9
2.86104	24040026			2.86103	40980252			2.86121	18899.7
2.86439	27946062			2.86438	42427660			2.86457	21958.3
2.86775	31645328			2.86774	44096840			2.86792	23916.9
2.8711	35067388			2.87109	46139240			2.87127	25240.5
2.87445	37957852			2.87444	47757056			2.87463	26057.2
2.8778	40313596			2.87779	48439700			2.87798	25902.4
2.88116	40599732			2.88115	48737520			2.88133	25754.8
2.88451	39643452			2.8845	47883272			2.88469	27247.3
2.88787	39168288			2.88786	45224280			2.88804	27902.1
2.89122	39947768			2.89121	42761980			2.8914	26302.6
2.89457	40080876			2.89456	42092112			2.89475	24900.1
2.89793	39415392			2.89792	42719836			2.8981	21183
2.90128	38565188			2.90127	41884888			2.90145	18325
2.90463	37516800			2.90462	40685416			2.90481	17045.7
2.90799	34607936			2.90798	39018420			2.90816	18434.4
2.91134	31711722			2.91133	36536544			2.91152	17999.1
2.9147	29568126			2.91468	33680628			2.91487	15705.2
2.91805	28368774			2.91804	31568032			2.91822	14153.6
2.9214	26944050			2.92139	29625286			2.92158	12674.8
2.92476	25285830			2.92475	28528824			2.92493	11814.5
2.92811	23842736			2.9281	27392564			2.92828	10973.8
2.93146	22391974			2.93145	25612348			2.93164	10407.2
2.93482	20773620			2.93481	23978830			2.93499	10613.1
2.93817	19520020			2.93816	22733764			2.93834	10360.9
2.94152	18828690			2.94151	22205280			2.9417	9359.48
2.94488	18301610			2.94487	21695748			2.94505	9423.15
2.94823	17443190			2.94822	21124608			2.94841	9651.85
2.95158	16489550			2.95157	20292006			2.95176	9310.92
2.95494	15986320			2.95493	19544384			2.95511	9238.78
2.95829	15899855			2.95828	19163762			2.95847	9877.35
2.96164	15820099			2.96163	18677292			2.96182	9513.15
2.965	15319711			2.96499	18282042			2.96517	7630.85
2.96835	14626671			2.96834	17956688			2.96853	7132.33
2.97171	14109062			2.97169	17505786			2.97188	8846.33
2.97506	13704325			2.97505	17014958			2.97524	9526.72
2.97841	13297027			2.9784	16918592			2.97859	9127.83
2.98177	13013800			2.98176	16823632			2.98194	8770.65
2.98512	13063961			2.98511	16540012			2.98529	8946.08
2.98847	13058867			2.98846	16406060			2.98865	8914.18
2.99183	12619000			2.99182	16020489			2.992	8813.18
2.99518	12154296			2.99517	15717749			2.99535	7967.87
2.99853	11985787			2.99852	15436350			2.99871	7010.46
3.00189	11762469			3.00188	14882455			3.00206	7222.27
3.00524	11362844			3.00523	14472486			3.00542	7619.62
3.0086	11070652			3.00859	14125944			3.00877	7530.71
3.01195	10826096			3.01194	14170140			3.01212	6407.55
3.0153	10581140			3.01529	14088090			3.01548	5427.54
3.01865	10383156			3.01864	13695246			3.01883	6469.44
3.02201	10019557			3.022	13350048			3.02218	7976.51
3.02536	9831179			3.02535	12969953			3.02554	7442.99
3.02872	9582583			3.02871	12623983			3.02889	6353.5
3.03207	9323397			3.03206	12267353			3.03225	6424.32
3.03542	9038905			3.03541	11957184			3.0356	6613.46
3.03878	8765489			3.03877	11752259			3.03895	6632.76
3.04213	8682029			3.04212	11573846			3.04231	6759.72
3.04549	8714803			3.04548	11269799			3.04566	5964.46
3.04884	8482066			3.04883	11046282			3.04901	4615.64
3.05219	8103188			3.05218	10781465			3.05237	5260.19
3.05554	7996610			3.05553	10385947			3.05572	5408.02
3.0589	7849670			3.05889	9831807			3.05907	6302.47
3.06225	7351341			3.06224	9519839			3.06243	5813.57
3.06561	6986342			3.0656	9419502			3.06578	5042.42
3.06896	6977430			3.06895	9368478			3.06914	4469.69
3.07231	7104633			3.0723	9045153			3.07249	3829.55
3.07567	7072929			3.07566	8857579			3.07584	4354.07
3.07902	6785421			3.07901	8599406			3.07919	4316.96
3.08237	6718250			3.08236	8108598			3.08255	4806.24
3.08573	6580435			3.08572	7559849			3.0859	5646.96
3.08908	6273607			3.08907	7183873			3.08926	5753.66
3.09244	6237036			3.09242	6.79702e+06			3.09261	5249.5
3.09579	6254119			3.09578	6.3328e+06			3.09596	4989.66
3.09914	6119931			3.09913	5738166			3.09932	4760.77
3.10249	5902553			3.10249	5.1676e+06			3.10267	4374.61
3.10585	5668603			3.10584	4527680			3.10602	3533.94
3.1092	5417258			3.10919	3.94921e+06			3.10938	3482.52
3.11256	5243093			3.11255	3.59021e+06			3.11273	3339.26
3.11591	5068353			3.1159	3260932			3.11608	2835.94
3.11926	4805298			3.11925	3.03586e+06			3.11944	2611.73
3.12262	4451614			3.12261	2.83703e+06			3.12279	3294.72
3.12597	3957016			3.12596	2637441			3.12615	3370.14
3.12932	3449459			3.12931	2.41912e+06			3.1295	2809.4
3.13268	3114336			3.13267	2202113			3.13285	2803.16
3.13603	2845426			3.13602	2043653			3.13621	2696.04
3.13938	2502170			3.13937	1.97669e+06			3.13956	2210.32
3.14274	2277392			3.14273	1.91876e+06			3.14291	2733.92
3.14609	2048490			3.14608	1845311			3.14627	2460.47
3.14945	1819924			3.14943	1.7468e+06			3.14962	2398.55
3.1528	1699397			3.15279	1.66434e+06			3.15297	2530.81
3.15615	1652346			3.15614	1.61639e+06			3.15633	2779.04
3.15951	1553024			3.1595	1.56702e+06			3.15968	2961.76
3.16286	1430137			3.16285	1.50795e+06			3.16303	3304.81
3.16621	1338456			3.1662	1.43188e+06			3.16639	2939.18
3.16957	1319788			3.16956	1361137			3.16974	2246.53
3.17292	1331858			3.17291	1.31988e+06			3.17309	2002.88
3.17627	1298781			3.17626	1.29865e+06			3.17645	1973.77
3.17963	1248735			3.17962	1.28927e+06			3.1798	2812.29
3.18298	1211273			3.18297	1284675			3.18316	3264.95
3.18634	1168883			3.18633	1.27369e+06			3.18651	3302.04
3.18969	1136734			3.18968	1253079			3.18986	3754.25
3.19304	1113938			3.19303	1.23036e+06			3.19322	3457.71
3.19639	1049608			3.19638	1.20675e+06			3.19657	3227.26
3.19975	1008674			3.19974	1.17389e+06			3.19992	2759.16
3.2031	971119			3.20309	1.17029e+06			3.20328	2770.78
3.20646	947529			3.20645	1.16877e+06			3.20663	2506.27
3.20981	924463			3.2098	1.11169e+06			3.20999	2593.93
3.21316	895061			3.21315	1.04859e+06			3.21334	3501.62
3.21652	871110			3.21651	1.03649e+06			3.21669	2858.81
3.21987	837113			3.21986	1.07524e+06			3.22004	2615.1
3.22322	812766			3.22322	1.1086e+06			3.2234	2990
3.22658	818354			3.22657	1.09411e+06			3.22675	2878.73
3.22993	812534			3.22992	1.03254e+06			3.23011	2933.42
3.23328	800320			3.23327	998709			3.23346	3037.99
3.23664	791242			3.23663	1.01188e+06			3.23681	2672.17
3.23999	771505			3.23998	1.02676e+06			3.24017	3272.62
3.24335	751480			3.24334	1.04707e+06			3.24352	4278.51
3.2467	741147			3.24669	1.02592e+06			3.24688	3612.27
3.25005	757335			3.25004	1.00555e+06			3.25023	2400.61
3.25341	744142			3.2534	1.01184e+06			3.25358	1878.83
3.25676	720978			3.25675	1.0205e+06			3.25693	1881.19
3.26011	698521			3.2601	981713			3.26029	2029.33
3.26347	688875			3.26346	952571			3.26364	3028.28
3.26682	697882			3.26681	960802			3.267	3238.77
3.27018	709259			3.27016	964178			3.27035	2904.1
3.27353	707509			3.27352	957410			3.2737	3432.47
3.27688	695508			3.27687	965247			3.27706	3103.45
3.28023	695365			3.28023	961185			3.28041	3108.95
3.28359	699330			3.28358	939557			3.28376	3195.7
3.28694	693452			3.28693	921687			3.28712	3654.58
3.2903	693740			3.29029	905432			3.29047	4323.09
3.29365	691378			3.29364	894732			3.29383	3151.8
3.297	690858			3.29699	902885			3.29718	2899.17
3.30036	694150			3.30035	887254			3.30053	3094.53
3.30371	685409			3.3037	871930			3.30389	2910.37
3.30706	666262			3.30705	866328			3.30724	2162.78
3.31042	650897			3.31041	869852			3.31059	1805.24
3.31377	641339			3.31376	876345			3.31395	2940.87
3.31712	637227			3.31711	868046			3.3173	4226.23
3.32048	645288			3.32047	858740			3.32065	4395.65
3.32383	651296			3.32382	851906			3.32401	3363.79
3.32719	645585			3.32717	863089			3.32736	3454.44
3.33054	641084			3.33053	877955			3.33071	3428.55
3.33389	633867			3.33388	846860			3.33407	3799.11
3.33725	623326			3.33724	785115			3.33742	4020.68
3.3406	619415			3.34059	754763			3.34077	3593.45
3.34395	621447			3.34394	754631			3.34413	3893.65
3.34731	620067			3.3473	793756			3.34748	3933.19
3.35066	609282			3.35065	814060			3.35084	2673.44
3.35401	613821			3.354	797503			3.35419	2112.09
3.35737	613832			3.35736	784866			3.35754	2461.38
3.36072	604555			3.36071	789496			3.3609	3548.18
3.36408	592216			3.36407	786594			3.36425	3874.91
3.36743	563282			3.36742	760440			3.3676	2787.06
3.37078	538735			3.37077	750289			3.37096	1904.42
3.37413	536936			3.37412	752622			3.37431	2207.22
3.37749	558876			3.37748	746216			3.37766	3352.27
3.38084	565243			3.38083	751266			3.38102	3641.07
3.3842	554025			3.38419	741237			3.38437	3178.63
3.38755	528458			3.38754	722960			3.38773	2547.64
3.3909	504789			3.39089	732807			3.39108	2816.71
3.39426	496694			3.39425	737554			3.39443	3108.98
3.39761	502360			3.3976	722080			3.39778	2691.03
3.40096	508313			3.40096	720461			3.40114	2752.61
3.40432	510258			3.40431	717649			3.40449	3209.81
3.40767	506479			3.40766	700128			3.40785	2261.78
3.41102	498515			3.41101	697340			3.4112	2741.25
3.41438	500686			3.41437	698193			3.41455	3009.11
3.41773	515061			3.41772	689027			3.41791	2673.13
3.42109	530356			3.42108	689744			3.42126	2450.75
3.42444	524368			3.42443	698602			3.42462	3236.91
3.42779	509233			3.42778	703173			3.42797	2163.94
3.43115	502086			3.43114	714473			3.43132	2557.27
3.4345	504896			3.43449	720919			3.43467	3445.77
3.43785	510291			3.43784	699575			3.43803	3127.87
3.44121	503694			3.4412	704702			3.44138	2437.37
3.44456	493144			3.44455	703126			3.44474	2714.16
3.44792	485062			3.4479	693439			3.44809	3103.13
3.45127	479187			3.45126	673604			3.45144	3202.9
3.45462	469886			3.45461	659747			3.4548	2931.11
3.45797	472148			3.45797	662220			3.45815	2657.73
3.46133	473622			3.46132	669163			3.4615	2956.71
3.46468	477665			3.46467	671163			3.46486	2721.73
3.46804	484530			3.46803	659987			3.46821	2104.97
3.47139	476748			3.47138	634719			3.47157	2659.48
3.47474	478563			3.47473	613749			3.47492	3148.53
3.4781	483415			3.47809	624230			3.47827	4034.01
3.48145	465274			3.48144	624245			3.48163	3834.84
3.4848	446143			3.48479	601545			3.48498	3156.68
3.48816	440835			3.48815	580108			3.48833	3472.18
3.49151	445487			3.4915	585317			3.49169	3325.27
3.49486	443262			3.49485	600021			3.49504	2686.19
3.49822	423916			3.49821	598184			3.49839	2841.27
3.50157	412881			3.50156	593287			3.50175	3009.15
3.50493	422181			3.50492	597807			3.5051	3867.41
3.50828	423718			3.50827	602413			3.50845	4692.59
3.51163	410018			3.51162	611407			3.51181	5307.64
3.51499	406136			3.51498	621365			3.51516	4354.32
3.51834	405862			3.51833	611092			3.51851	2921.58
3.52169	409272			3.52168	588535			3.52187	2863.47
3.52505	416755			3.52504	580684			3.52522	3133.34
3.5284	427826			3.52839	573263			3.52858	2925.29
3.53175	437883			3.53174	571301			3.53193	2447.17
3.53511	438983			3.5351	581525			3.53528	2274.82
3.53846	436247			3.53845	590243			3.53864	2208.77
3.54182	439388			3.54181	578721			3.54199	2260
3.54517	440490			3.54516	569635			3.54534	2903.35
3.54852	428212			3.54851	555983			3.5487	3262.93
3.55187	410734			3.55186	545144			3.55205	2968.64
3.55523	408077			3.55522	556704			3.5554	2432.53
3.55858	416337			3.55857	547985			3.55876	2687.08
3.56194	411867			3.56193	540093			3.56211	3102.92
3.56529	400920			3.56528	548656			3.56547	2784.54
3.56864	398188			3.56863	543720			3.56882	1950.74
3.572	402208			3.57199	549443			3.57217	1675.53
3.57535	391650			3.57534	560223			3.57552	2287.7
3.5787	382485			3.57869	566980			3.57888	2360.35
3.58206	381673			3.58205	559777			3.58223	2528.34
3.58541	384814			3.5854	557942			3.58559	2357.17
3.58876	398710			3.58875	564519			3.58894	1904.61
3.59212	400548			3.59211	559194			3.59229	2254.01
3.59547	388417			3.59546	559917			3.59565	2293.53
3.59883	381782			3.59882	557111			3.599	1738.69
3.60218	382030			3.60217	541528			3.60236	1501.72
3.60553	382554			3.60552	535485			3.60571	1553.9
3.60889	387024			3.60888	548404			3.60906	1686.52
3.61224	389010			3.61223	552854			3.61241	2499.54
3.61559	382590			3.61558	550819			3.61577	3134.46
3.61895	376245			3.61894	536996			3.61912	3122.03
3.6223	382384			3.62229	514084			3.62248	3732.83
3.62566	385518			3.62565	492897			3.62583	3852.1
3.62901	372485			3.629	489213			3.62918	3058.92
3.63236	362984			3.63235	489111			3.63254	2614.7
3.63571	360078			3.63571	495969			3.63589	2639.19
3.63907	363773			3.63906	508811			3.63924	2791.83
3.64242	358983			3.64241	506761			3.6426	2791.66
3.64577	361654			3.64576	503261			3.64595	2247.53
3.64913	367651			3.64912	503505			3.64931	1687.21
3.65248	361719			3.65247	494952			3.65266	1750.67
3.65584	354536			3.65583	482891			3.65601	2615.72
3.65919	350372			3.65918	474417			3.65937	3262.42
3.66254	337766			3.66253	480329			3.66272	2971.27
3.6659	337210			3.66589	488564			3.66607	3127.1
3.66925	344984			3.66924	481530			3.66943	3425.16
3.6726	338617			3.67259	459530			3.67278	3069.98
3.67596	339996			3.67595	455563			3.67613	2662.81
3.67931	341176			3.6793	475271			3.67949	2263.75
3.68267	338444			3.68266	481226			3.68284	2063.71
3.68602	334630			3.68601	477518			3.68619	2201.58
3.68937	326643			3.68936	479970			3.68955	3085.44
3.69273	321837			3.69272	476526			3.6929	3844.88
3.69608	326537			3.69607	477463			3.69625	3753.17
3.69943	332758			3.69942	482054			3.69961	3823.92
3.70279	332746			3.70278	489373			3.70296	3339.71
3.70614	325820			3.70613	480781			3.70632	2340.93
3.70949	323119			3.70948	467282			3.70967	2423.42
3.71285	324248			3.71284	461129			3.71302	2802.42
3.7162	315662			3.71619	456912			3.71638	2928.4
3.71956	320363			3.71955	449908			3.71973	2433.21
3.72291	338651			3.7229	447597			3.72308	1895.82
3.72626	342894			3.72625	443937			3.72644	1578.21
3.72961	322977			3.7296	440450			3.72979	1809.89
3.73297	312685			3.73296	436704			3.73314	2264.83
3.73632	320616			3.73631	442188			3.7365	2282.33
3.73968	329102			3.73967	451288			3.73985	1906.83
3.74303	327980			3.74302	450302			3.74321	1937.28
3.74638	320639			3.74637	444311			3.74656	2506.59
3.74974	313798			3.74973	457788			3.74991	2604.13
3.75309	312859			3.75308	470183			3.75326	2329.55
3.75644	310736			3.75643	453649			3.75662	2639.69
3.7598	315456			3.75979	432473			3.75997	2836.09
3.76315	315900			3.76314	427722			3.76333	3019.52
3.7665	313286			3.76649	426743			3.76668	2755.97
3.76986	304191			3.76985	436732			3.77003	1992.67
3.77321	291024			3.7732	434832			3.77339	1873.82
3.77657	286658			3.77656	415404			3.77674	2224.81
3.77992	284926			3.77991	407004			3.78009	2396.36
3.78327	291136			3.78326	414840			3.78345	2108.07
3.78663	296158			3.78662	413874			3.7868	2409.24
3.78998	285245			3.78997	401973			3.79015	3411.97
3.79333	281022			3.79332	404992			3.79351	2846.85
3.79669	287645			3.79668	406702			3.79686	2021.29
3.80004	288825			3.80003	393796			3.80022	1988.61
3.80339	290060			3.80338	386535			3.80357	2658.92
3.80675	291852			3.80674	394088			3.80692	3262.14
3.8101	283568			3.81009	404322			3.81028	3665.34
3.81345	276860			3.81345	420477			3.81363	2562.23
3.81681	284546			3.8168	419549			3.81698	2327.07
3.82016	294110			3.82015	416458			3.82034	2676.26
3.82351	293178			3.8235	406132			3.82369	3228.73
3.82687	286709			3.82686	401834			3.82705	3330.89
3.83022	288285			3.83021	404206			3.8304	2976.93
3.83358	300047			3.83357	407527			3.83375	3494.11
3.83693	303744			3.83692	394618			3.83711	2714.18
3.84028	293408			3.84027	388651			3.84046	2602.42
3.84364	287272			3.84363	394225			3.84381	2633.03
3.84699	279536			3.84698	399341			3.84716	1829.23
3.85034	274773			3.85033	403339			3.85052	1724.6
3.8537	261948			3.85369	396854			3.85387	2484.02
3.85705	257121			3.85704	384659			3.85723	2248.3
3.86041	267536			3.8604	387872			3.86058	1919.64
3.86376	274260			3.86375	397013			3.86393	1956.41
3.86711	266953			3.8671	396911			3.86729	2322.63
3.87046	269931			3.87046	383288			3.87064	2695.14
3.87382	271030			3.87381	372611			3.87399	2557.43
3.87717	259277			3.87716	371578			3.87735	1924.34
3.88053	254016			3.88052	373566			3.8807	1798.43
3.88388	258200			3.88387	373220			3.88406	2406.48
3.88723	257349			3.88722	372385			3.88741	2523.28
3.89059	259193			3.89058	372224			3.89076	2379.79
3.89394	260433			3.89393	373177			3.89412	2361.15
3.8973	259610			3.89729	369914			3.89747	2663.29
3.90065	261648			3.90064	361934			3.90082	2642.78
3.904	269659			3.90399	360492			3.90418	2638.72
3.90735	274629			3.90734	359341			3.90753	2318.42
3.91071	270120			3.9107	350720			3.91088	1869.57
3.91406	262458			3.91405	352037			3.91424	1394.3
3.91742	259513			3.91741	360420			3.91759	1354.89
3.92077	269859			3.92076	370203			3.92095	1307
3.92412	277782			3.92411	364613			3.9243	1911.53
3.92748	273356			3.92747	351316			3.92765	1993.95
3.93083	260051			3.93082	348370			3.931	2172.95
3.93418	246356			3.93417	356661			3.93436	2405.2
3.93754	238749			3.93753	354732			3.93771	2294.53
3.94089	240179			3.94088	347899			3.94107	2038.35
3.94425	249283			3.94423	340786			3.94442	2138.48
3.9476	256338			3.94759	337497			3.94777	2231.3
3.95095	247149			3.95094	341478			3.95113	2181.9
3.95431	235774			3.9543	339875			3.95448	2313.53
3.95766	230178			3.95765	337576			3.95783	2726.97
3.96101	223753			3.961	342095			3.96119	2461.63
3.96437	219756			3.96436	343440			3.96454	1844.48
3.96772	228162			3.96771	346316			3.96789	1570.56
3.97107	232970			3.97106	350241			3.97125	1874.31
3.97443	234229			3.97442	349660			3.9746	1465.51
3.97778	229770			3.97777	348486			3.97796	1294.67
3.98113	225918			3.98112	337712			3.98131	1623.3
3.98449	228951			3.98448	334481			3.98466	1924.51
3.98784	228420			3.98783	340304			3.98802	1641.53
3.99119	231829			3.99119	341660			3.99137	1456.86
3.99455	237392			3.99454	344376			3.99472	1595.41
3.9979	237723			3.99789	348613			3.99808	1904.91
4.00125	235129			4.00124	336612			4.00143	1993.63
4.00461	229011			4.0046	330820			4.00479	1991.92
4.00796	223436			4.00795	338131			4.00814	1907.07
4.01132	235595			4.01131	347857			4.01149	1782.67
4.01467	247100			4.01466	343719			4.01485	1740.06
4.01802	236404			4.01801	330467			4.0182	1634.86
4.02138	221510			4.02137	326785			4.02155	1676.17
4.02473	216904			4.02472	325309			4.02491	1777.64
4.02808	222351			4.02808	325499			4.02826	2199.03
4.03144	222821			4.03143	322233			4.03161	3256
4.03479	217248			4.03478	319591			4.03497	4194.32
4.03815	226877			4.03813	309836			4.03832	4008.37
4.0415	238575			4.04149	307982			4.04167	2125.74
4.04485	238971			4.04484	305114			4.04503	2051.24
4.04821	238594			4.04819	298688			4.04838	2348.71
4.05156	240866			4.05155	298061			4.05173	2622.03
4.05491	238812			4.0549	305942			4.05509	1858.45
4.05827	235269			4.05826	312000			4.05844	1620.1
4.06162	235946			4.06161	314760			4.0618	2548.12
4.06497	229900			4.06496	310317			4.06515	3458.6
4.06833	223753			4.06832	301386			4.0685	2509.33
4.07168	226708			4.07167	304003			4.07186	1765.83
4.07503	226537			4.07503	313237			4.07521	1800.24
4.07839	218314			4.07838	316999			4.07856	1829.11
4.08174	212446			4.08173	310554			4.08192	1751.54
4.08509	208710			4.08509	304225			4.08527	1795.78
4.08845	206960			4.08844	311130			4.08862	1837.14
4.0918	198136			4.09179	321554			4.09198	1986.38
4.09516	186421			4.09515	315362			4.09533	2483.63
4.09851	192344			4.0985	304750			4.09868	2823
4.10186	206154			4.10185	297210			4.10204	2747.78
4.10522	205942			4.10521	293432			4.10539	3168.69
4.10857	204489			4.10856	299377			4.10874	3670.31
4.11192	207750			4.11191	307982			4.1121	2680.12
4.11528	211014			4.11527	306149			4.11545	2193.68
4.11863	212463			4.11862	298940			4.11881	2490.55
4.12198	212398			4.12197	289701			4.12216	2349.15
4.12534	216983			4.12533	287933			4.12551	2232.08
4.12869	218454			4.12868	299388			4.12887	2531.27
4.13204	220690			4.13204	297376			4.13222	2638.85
4.1354	223341			4.13539	296122			4.13557	2519.22
4.13875	224659			4.13874	302219			4.13893	2111.88
4.14211	230855			4.1421	307899			4.14228	2580.89
4.14546	231035			4.14545	310815			4.14564	2118.88
4.14881	223908			4.1488	304794			4.14899	1069.18
4.15217	220604			4.15216	289474			4.15234	639.18
4.15552	219919			4.15551	288257			4.15569	3473.7
4.15887	218016			4.15886	293550			4.15905	2869.02
4.16223	213589			4.16222	284758			4.1624	3082.84
4.16558	206535			4.16557	279862			4.16576	3500.87
4.16894	202885			4.16892	277011			4.16911	3958.73
4.17229	200850			4.17228	275444			4.17246	3654.73
4.17564	202581			4.17563	284803			4.17582	2892.55
4.17899	206011			4.17898	296468			4.17917	2494.34
4.18235	209237			4.18234	298177			4.18252	2604.93
4.1857	211865			4.18569	296081			4.18588	2824.22
4.18906	209813			4.18905	294106			4.18923	2704.97
4.19241	203495			4.1924	288468			4.19259	2363.05
4.19576	200380			4.19575	285150			4.19594	1912.04
4.19912	200644			4.19911	281844			4.19929	2036.9
4.20247	198106			4.20246	276486			4.20265	2016.2
4.20582	197729			4.20581	275983			4.206	2014.81
4.20918	198006			4.20917	278096			4.20935	1710.03
4.21253	205480			4.21252	279323			4.21271	1638.31
4.21589	213944			4.21587	284455			4.21606	1998.31
4.21924	212714			4.21923	286334			4.21941	1948.52
4.22259	204048			4.22258	282763			4.22277	1993.47
4.22595	201262			4.22593	281972			4.22612	2557.97
4.2293	200314			4.22929	287954			4.22947	2621.13
4.23265	197319			4.23264	285572			4.23283	2416.12
4.23601	192732			4.236	281313			4.23618	2824.76
4.23936	190361			4.23935	281868			4.23954	2661.15
4.24271	190126			4.2427	282044			4.24289	1942.72
4.24607	188330			4.24606	275543			4.24624	2292.39
4.24942	186096			4.24941	271008			4.2496	2789.51
4.25277	181758			4.25277	271673			4.25295	2648.66
4.25613	180089			4.25612	274608			4.2563	2138.13
4.25948	181100			4.25947	276981			4.25966	1805.02
4.26283	185256			4.26283	276886			4.26301	1967.33
4.26619	188244			4.26618	269997			4.26636	2415.08
4.26954	186053			4.26953	268052			4.26972	2581.25
4.2729	185825			4.27288	265393			4.27307	2693.55
4.27625	180881			4.27624	263879			4.27642	3268.03
4.2796	184595			4.27959	272516			4.27978	3115.99
4.28296	187965			4.28295	283284			4.28313	2584.14
4.28631	187681			4.2863	281074			4.28648	1885.7
4.28966	183064			4.28965	273135			4.28984	1634.26
4.29302	185898			4.29301	271529			4.29319	1953.6
4.29637	193887			4.29636	269322			4.29655	1962.81
4.29972	199693			4.29971	267500			4.2999	2182.58
4.30308	198147			4.30307	258374			4.30325	2638.51
4.30643	187418			4.30642	260101			4.30661	2986.29
4.30978	183183			4.30978	265988			4.30996	2333.34
4.31314	180895			4.31313	268347			4.31331	1332.1
4.31649	178113			4.31648	272101			4.31667	1061.93
4.31985	180380			4.31984	274961			4.32002	1009.73
4.3232	187060			4.32319	275671			4.32338	1420.12
4.32655	189617			4.32654	270027			4.32673	2100.73
4.32991	181754			4.3299	256775			4.33008	2684.59
4.33326	180889			4.33325	259485			4.33343	2986.51
4.33661	189991			4.3366	264865			4.33679	2401.44
4.33997	191635			4.33996	258588			4.34014	1552.72
4.34332	184158			4.34331	244681			4.3435	1631.69
4.34668	179443			4.34666	243940			4.34685	2028.47
4.35003	178601			4.35002	249373			4.3502	1554.9
4.35338	180837			4.35337	253978			4.35356	1538.03
4.35673	181692			4.35672	253576			4.35691	1534.87
4.36009	174772			4.36008	248984			4.36026	1741.45
4.36344	168725			4.36343	249636			4.36362	2219.35
4.3668	171628			4.36679	247844			4.36697	2675.66
4.37015	177639			4.37014	245352			4.37033	3298.58
4.3735	178350			4.37349	238723			4.37368	3446.44
4.37686	173363			4.37685	237805			4.37703	2503.88
4.38021	169324			4.3802	249908			4.38039	1709.18
4.38356	175089			4.38355	255535			4.38374	1967.9
4.38692	179848			4.38691	245113			4.38709	2448.89
4.39027	174638			4.39026	228545			4.39045	1964.13
4.39363	164636			4.39361	228046			4.3938	1340.55
4.39698	160266			4.39697	237478			4.39715	2078.78
4.40033	166296			4.40032	243702			4.40051	2106.3
4.40369	165642			4.40367	245581			4.40386	1932.6
4.40704	160908			4.40703	236707			4.40721	2131.84
4.41039	165825			4.41038	231272			4.41057	2620.04
4.41375	168485			4.41374	234963			4.41392	3050.67
4.4171	157809			4.41709	238199			4.41728	1924.44
4.42045	154705			4.42044	237664			4.42063	1568.02
4.42381	161000			4.4238	232382			4.42398	2521.68
4.42716	165056			4.42715	230416			4.42734	2877.92
4.43051	162820			4.43051	230750			4.43069	2444.21
4.43387	162648			4.43386	231226			4.43404	2374.95
4.43722	166936			4.43721	236655			4.4374	2604.51
4.44057	168032			4.44057	237649			4.44075	2215.51
4.44393	160218			4.44392	230040			4.4441	2162.47
4.44728	153944			4.44727	226665			4.44746	2933.57
4.45064	155202			4.45062	231229			4.45081	3642.25
4.45399	159844			4.45398	232698			4.45416	3142.81
4.45734	165371			4.45733	238900			4.45752	2505.64
4.4607	168120			4.46069	242518			4.46087	2111.25
4.46405	166367			4.46404	231189			4.46422	1800.37
4.4674	160614			4.46739	226473			4.46758	2464.5
4.47076	159186			4.47075	229394			4.47093	2787.78
4.47411	164254			4.4741	230278			4.47429	2345.48
4.47746	166350			4.47745	232297			4.47764	2288.85
4.48082	161218			4.48081	230275			4.48099	1707.14
4.48417	155923			4.48416	227872			4.48435	1330.51
4.48752	158069			4.48752	226746			4.4877	1678.96
4.49088	163912			4.49087	221967			4.49105	2841.95
4.49423	158798			4.49422	209843			4.49441	3234.18
4.49759	152961			4.49758	202219			4.49776	2682.29
4.50094	151817			4.50093	203550			4.50112	1854.19
4.50429	151979			4.50428	210776			4.50447	1333.98
4.50765	150283			4.50764	217141			4.50782	1477.79
4.511	149953			4.51099	215077			4.51117	1654.69
4.51435	152406			4.51434	209211			4.51453	1971.79
4.51771	153474			4.5177	208542			4.51788	2634.63
4.52106	151757			4.52105	220085			4.52124	3016.27
4.52442	155494			4.5244	226288			4.52459	3196.15
4.52777	157201			4.52776	224115			4.52794	3208.24
4.53112	150933			4.53111	224381			4.5313	2664.86
4.53447	144622			4.53446	221093			4.53465	2340.11
4.53783	143890			4.53782	210448			4.538	2187.66
4.54118	147235			4.54117	206812			4.54136	1747.89
4.54454	143457			4.54453	210664			4.54471	1867.41
4.54789	142852			4.54788	207519			4.54807	1791.2
4.55124	145542			4.55123	214410			4.55142	1576.14
4.5546	145870			4.55459	217856			4.55477	1566.68
4.55795	146678			4.55794	210757			4.55813	1731.49
4.5613	151757			4.56129	208272			4.56148	2157.8
4.56466	151160			4.56465	213041			4.56483	2530.82
4.56801	142551			4.568	213974			4.56819	2213.26
4.57137	137131			4.57135	213091			4.57154	1827.81
4.57472	137737			4.57471	213763			4.57489	2317.07
4.57807	140687			4.57806	212274			4.57825	3050.87
4.58143	144349			4.58141	208611			4.5816	2728.06
4.58478	141345			4.58477	206668			4.58495	1877.94
4.58813	136648			4.58812	205348			4.58831	1865.16
4.59149	139116			4.59148	201843			4.59166	2316.65
4.59484	140046			4.59483	198124			4.59502	2672.94
4.59819	138665			4.59818	196880			4.59837	2194.83
4.60155	140191			4.60154	193895			4.60172	1648.4
4.6049	139188			4.60489	188018			4.60508	2366.27
4.60825	138430			4.60824	184403			4.60843	3719.26
4.61161	136673			4.6116	182986			4.61178	3698.98
4.61496	132910			4.61495	183633			4.61514	2663.48
4.61831	132290			4.61831	193898			4.61849	2534.07
4.62167	132585			4.62166	198320			4.62184	2723.87
4.62502	131968			4.62501	195724			4.6252	2174.48
4.62838	135398			4.62836	191748			4.62855	1815.27
4.63173	141224			4.63172	193043			4.6319	2151.04
4.63508	139773			4.63507	198372			4.63526	1857.4
4.63844	138596			4.63843	198247			4.63861	1401
4.64179	139768			4.64178	199432			4.64196	1928.24
4.64514	142479			4.64513	202398			4.64532	2720.87
4.6485	141874			4.64849	200067			4.64867	2996.98
4.65185	142264			4.65184	202163			4.65203	2595.97
4.6552	142803			4.65519	201526			4.65538	2365.01
4.65856	144133			4.65855	195411			4.65873	2409.34
4.66191	144247			4.6619	189830			4.66209	2617.18
4.66526	136063			4.66526	187374			4.66544	2635.94
4.66862	127510			4.66861	192062			4.66879	2517.85
4.67197	124202			4.67196	190167			4.67215	2402.82
4.67532	126935			4.67532	184434			4.6755	1939.47
4.67868	132366			4.67867	183938			4.67886	1843.86
4.68203	129823			4.68202	187553			4.68221	2443.84
4.68539	121515			4.68538	191647			4.68556	2775.4
4.68874	115723			4.68873	184794			4.68891	2492.92
4.69209	115218			4.69208	180247			4.69227	1864.13
4.69545	119293			4.69544	177526			4.69562	2031.83
4.6988	126558			4.69879	176508			4.69898	2484.94
4.70216	130332			4.70214	181813			4.70233	1850.07
4.70551	128665			4.7055	188304			4.70568	1751.85
4.70886	125480			4.70885	191175			4.70904	2821.95
4.71221	129590			4.7122	190621			4.71239	2812.04
4.71557	134668			4.71556	182921			4.71574	2570.88
4.71892	135208			4.71891	178008			4.7191	2308.79
4.72228	132019			4.72227	177956			4.72245	2617.85
4.72563	124810			4.72562	178252			4.72581	1934.8
4.72898	117212			4.72897	173878			4.72916	2442.58
4.73234	120194			4.73233	170188			4.73251	3428.2
4.73569	134158			4.73568	171661			4.73587	3070.53
4.73904	136334			4.73903	178146			4.73922	2339.76
4.7424	129447			4.74239	180801			4.74257	1767.89
4.74575	121431			4.74574	176681			4.74593	1809.55
4.74911	114668			4.74909	173438			4.74928	1904.04
4.75246	113975			4.75245	172584			4.75263	2263.98
4.75581	117341			4.7558	172353			4.75599	2600.31
4.75917	123996			4.75915	174446			4.75934	2117.63
4.76252	122414			4.76251	175929			4.76269	1573.31
4.76587	118268			4.76586	171518			4.76605	2492.65
4.76923	120819			4.76922	174214			4.7694	1633.49
4.77258	121221			4.77257	178329			4.77276	3418.55
4.77593	115225			4.77592	171728			4.77611	4124.07
4.77929	115961			4.77928	162190			4.77946	3351.48
4.78264	121244			4.78263	159408			4.78282	2055.19
4.78599	120198			4.78598	167335			4.78617	1978.07
4.78935	112595			4.78934	168388			4.78952	2435.53
4.7927	106127			4.79269	161656			4.79288	2475.67
4.79605	108572			4.79605	161058			4.79623	2325.16
4.79941	117183			4.7994	169202			4.79958	2573.18
4.80276	117094			4.80275	168769			4.80294	3025.9
4.80612	109262			4.8061	159601			4.80629	3193.36
4.80947	104476			4.80946	153893			4.80964	2727.61
4.81282	107181			4.81281	148747			4.813	2079.9
4.81618	109314			4.81617	148457			4.81635	2290.43
4.81953	110621			4.81952	151428			4.8197	2737.72
4.82288	115104			4.82287	156447			4.82306	2645.93
4.82624	111449			4.82623	157419			4.82641	2315.43
4.82959	102973			4.82958	155166			4.82977	2543.04
4.83294	106299			4.83293	158403			4.83312	2990.64
4.8363	113340			4.83629	161680			4.83647	2760.56
4.83965	111766			4.83964	160004			4.83983	2569.47
4.843	106456			4.843	160622			4.84318	2271.35
4.84636	103577			4.84635	160739			4.84653	2060.63
4.84971	104425			4.8497	154267			4.84989	2257.63
4.85306	107070			4.85306	150359			4.85324	2539.93
4.85642	115098			4.85641	152347			4.8566	3223.97
4.85977	118360			4.85976	160525			4.85995	3162.02
4.86313	109601			4.86312	167605			4.8633	3005.18
4.86648	101433			4.86647	164987			4.86665	3086.91
4.86983	100530			4.86982	161225			4.87001	2975.82
4.87319	102212			4.87318	158642			4.87336	2685.92
4.87654	103940			4.87653	145408			4.87672	2638.57
4.8799	104879			4.87988	135255			4.88007	2173.63
4.88325	108427			4.88324	142913			4.88342	1832
4.8866	111744			4.88659	149288			4.88678	2823.73
4.88995	108778			4.88994	145064			4.89013	3758.92
4.89331	103612			4.8933	139612			4.89348	3327.12
4.89666	103348			4.89665	142148			4.89684	2684.59
4.90002	100655			4.90001	145586			4.90019	2546.49
4.90337	96464.2			4.90336	144759			4.90355	2193.13
4.90672	96080.3			4.90671	140200			4.9069	1819.69
4.91008	97986.4			4.91007	139210			4.91025	2163.92
4.91343	102168			4.91342	137808			4.9136	2838.7
4.91678	103912			4.91677	137814			4.91696	3664.8
4.92014	101389			4.92013	140765			4.92031	4048.14
4.92349	100335			4.92348	139162			4.92367	3186.82
4.92685	102374			4.92683	135777			4.92702	2460.15
4.9302	97530.2			4.93019	139584			4.93037	3026.55
4.93355	91023.1			4.93354	137498			4.93373	3501.85
4.93691	90568.2			4.93689	130648			4.93708	3579.36
4.94026	95580.8			4.94025	130363			4.94043	3010.66
4.94361	97816.1			4.9436	128538			4.94379	2503
4.94697	93877.1			4.94696	125970			4.94714	3410.52
4.95032	87134.8			4.95031	132350			4.9505	3341.38
4.95367	86904.7			4.95366	141099			4.95385	2316.43
4.95703	91118.4			4.95702	145654			4.9572	1328.59
4.96038	91035.2			4.96037	146059			4.96056	1536.71
4.96373	91723.7			4.96372	136864			4.96391	2423.64
4.96709	96662			4.96708	129358			4.96726	2932.87
4.97044	94849.8			4.97043	133107			4.97062	3551.47
4.97379	89825.6			4.97379	139169			4.97397	3818.79
4.97715	88655			4.97714	137669			4.97732	3710.47
4.9805	91229.8			4.98049	135443			4.98068	3106.17
4.98386	92026.8			4.98384	135446			4.98403	2629
4.98721	90316.8			4.9872	132132			4.98738	2752.92
4.99056	86803.9			4.99055	128830			4.99074	2495.03
4.99392	84396.8			4.99391	128519			4.99409	2596.7
4.99727	89176.9			4.99726	134419			4.99744	2498.16
5.00062	95849.6			5.00061	137895			5.0008	2085.95
5.00398	95408.7			5.00397	136198			5.00415	1946.58
5.00733	90880.4			5.00732	130750			5.00751	1735.45
5.01068	89349.1			5.01067	123178			5.01086	2039.75
5.01404	93092.4			5.01403	123655			5.01421	2993.33
5.01739	95405			5.01738	129165			5.01757	3552.21
5.02074	93604.8			5.02074	127664			5.02092	3450.46
5.0241	91269.5			5.02409	127456			5.02427	3051.77
5.02745	88560.3			5.02744	131942			5.02763	2864.22
5.0308	85400.8			5.0308	126957			5.03098	2620.22
5.03416	83442.8			5.03415	125207			5.03433	2590.04
5.03751	82149.7			5.0375	124267			5.03769	2317.89
5.04087	82455.1			5.04086	119463			5.04104	2469.01
5.04422	80174.7			5.04421	118040			5.04439	3275.67
5.04757	81357.2			5.04756	123020			5.04775	3235.52
5.05093	83351			5.05092	124863			5.0511	3182.17
5.05428	81685			5.05427	119595			5.05445	3256.68
5.05764	79792.6			5.05762	115340			5.05781	2461.88
5.06099	84408.1			5.06098	116073			5.06116	1654.87
5.06434	89835.4			5.06433	118154			5.06452	1512.1
5.06769	87257.7			5.06768	118380			5.06787	2301.48
5.07105	83640.2			5.07104	117792			5.07122	2605
5.0744	82784.4			5.07439	120244			5.07458	2490.12
5.07775	80025.1			5.07775	121682			5.07793	2266.01
5.08111	76643.6			5.0811	119809			5.08129	1942.75
5.08446	78450			5.08445	120189			5.08464	2135.26
5.08782	80481.2			5.08781	123355			5.08799	2351.06
5.09117	81447.2			5.09116	122137			5.09134	2404.95
5.09452	81509.3			5.09451	118481			5.0947	2560.47
5.09788	81974.7			5.09787	113594			5.09805	3305.71
5.10123	79149.5			5.10122	114718			5.10141	3195.07
5.10459	76441.8			5.10457	120314			5.10476	2514.74
5.10794	75769.2			5.10793	122565			5.10811	2377.59
5.11129	74168.8			5.11128	117826			5.11147	2073.57
5.11465	75708.6			5.11463	115626			5.11482	2045.83
5.118	76780.3			5.11799	118838			5.11817	2917.69
5.12135	76458.4			5.12134	118176			5.12153	3615.42
5.12471	78265.3			5.1247	111760			5.12488	3568.75
5.12806	82687.3			5.12805	110033			5.12824	2781.66
5.13141	84372.9			5.1314	113376			5.13159	2511.49
5.13477	85928.2			5.13476	113993			5.13494	2847.93
5.13812	86905.3			5.13811	109705			5.1383	3304.99
5.14147	81590.5			5.14146	103715			5.14165	3571.64
5.14483	77706.7			5.14482	102685			5.145	2488.44
5.14818	78208.9			5.14817	106623			5.14836	1700.31
5.15153	77083.7			5.15153	106928			5.15171	1794.58
5.15489	76502.1			5.15488	106118			5.15506	2197.64
5.15824	76962.2			5.15823	104940			5.15842	2249.51
5.1616	75064.1			5.16158	102729			5.16177	2131.07
5.16495	69117.2			5.16494	104110			5.16512	2390.28
5.1683	61935.7			5.16829	110110			5.16848	2854.81
5.17166	60495.6			5.17165	109685			5.17183	2866.78
5.17501	63426.7			5.175	104792			5.17518	2422.94
5.17836	66099.8			5.17835	105506			5.17854	2929.19
5.18172	67650.2			5.18171	105987			5.18189	4072.45
5.18507	71706			5.18506	103372			5.18525	3646.57
5.18842	72584.1			5.18841	99175.8			5.1886	3154.17
5.19178	70093.1			5.19177	93104.5			5.19195	2619.75
5.19513	71286.2			5.19512	93313.4			5.19531	2072.09
5.19848	71932.1			5.19848	101005			5.19866	1321.08
5.20184	69150			5.20183	105789			5.20201	1580.04
5.20519	66475			5.20518	107307			5.20537	2915.24
5.20854	66135.7			5.20854	106681			5.20872	3649.18
5.2119	68089.7			5.21189	104298			5.21207	2762.15
5.21525	69773.2			5.21524	101500			5.21543	1585.5
5.21861	71339.7			5.2186	103148			5.21878	1890.96
5.22196	72309			5.22195	106023			5.22213	2686.83
5.22531	73946.7			5.2253	104961			5.22549	2988.97
5.22867	72443.5			5.22866	103054			5.22884	2611.39
5.23202	68145.3			5.23201	101755			5.23219	2618.86
5.23538	66627			5.23536	99890.8			5.23555	3692.13
5.23873	67498.9			5.23872	95840.4			5.2389	4584.3
5.24208	68392.7			5.24207	94478.6			5.24226	4042.57
5.24543	63398.1			5.24543	93217.1			5.24561	2913.7
5.24879	60177.5			5.24878	89504.3			5.24896	2842.2
5.25214	60853.2			5.25213	88505.4			5.25232	2883.49
5.25549	61268.7			5.25549	94703.9			5.25567	2279.43
5.25885	62108.8			5.25884	100799			5.25903	2136.74
5.2622	64992.7			5.26219	102085			5.26238	2513.31
5.26556	67371.2			5.26555	98354.9			5.26573	2758.96
5.26891	69026			5.2689	94430.1			5.26908	2757.02
5.27226	66147.1			5.27225	92612.8			5.27244	3452.39
5.27562	64867.1			5.27561	89113.2			5.27579	11845
5.27897	70686.6			5.27896	87517.3			5.27915	38791.7
5.28233	87391			5.28231	96246.1			5.2825	86302.5
5.28568	108090			5.28567	111707			5.28585	145506
5.28903	129010			5.28902	145705			5.28921	202046
5.29239	158001			5.29237	208402			5.29256	231433
5.29574	179597			5.29573	265427			5.29591	220992
5.29909	176067			5.29908	307633			5.29927	198108
5.30244	162490			5.30244	324166			5.30262	167657
5.3058	156127			5.30579	309480			5.30598	139567
5.30915	146721			5.30914	277372			5.30933	116695
5.31251	130808			5.3125	236826			5.31268	92581.2
5.31586	115357			5.31585	208237			5.31604	73476.9
5.31921	106837			5.3192	192051			5.31939	62561.6
5.32257	103250			5.32256	175647			5.32274	53510.7
5.32592	103717			5.32591	157697			5.3261	47025.9
5.32927	102400			5.32927	143365			5.32945	42128.1
5.33263	100190			5.33262	131655			5.3328	38870.6
5.33598	96139.8			5.33597	121664			5.33616	35824
5.33934	88092.7			5.33932	118786			5.33951	30964.2
5.34269	84865.8			5.34268	121192			5.34286	27771.3
5.34604	86759			5.34603	119759			5.34622	27772.3
5.3494	89140.5			5.34939	112763			5.34957	26301
5.35275	87640.8			5.35274	108252			5.35292	23033.9
5.3561	81755.6			5.35609	107693			5.35628	21026.9
5.35946	78535.8			5.35945	105423			5.35963	20378.7
5.36281	77376.8			5.3628	104484			5.36299	19344.7
5.36616	75799.3			5.36615	102380			5.36634	17543.8
5.36952	74253			5.36951	100466			5.36969	16232.9
5.37287	72151			5.37286	101241			5.37305	15005.7
5.37622	69427.5			5.37622	99411			5.3764	14604.6
5.37958	65853.3			5.37957	93036.5			5.37975	14571.3
5.38293	63684.8			5.38292	92421.4			5.38311	12297.1
5.38628	64496.2			5.38628	91100.8			5.38646	11171.4
5.38964	65949.4			5.38963	86640.6			5.38981	11407
5.39299	65399.4			5.39298	86830.4			5.39317	11005.2
5.39635	66611.4			5.39634	91345.3			5.39652	11571.5
5.3997	65597.9			5.39969	91665.4			5.39987	13863.6
5.40305	62653.5			5.40304	87768.3			5.40323	13849.6
5.40641	58251.9			5.4064	91312.5			5.40658	10229
5.40976	55513.5			5.40975	93401.7			5.40993	7675.18
5.41311	60767.8			5.4131	89004.1			5.41329	7167.87
5.41647	64996			5.41646	85298.6			5.41664	7181.78
5.41982	63214.8			5.41981	84191.1			5.42	8001.75
5.42317	60616.6			5.42317	85174.3			5.42335	9034.71
5.42653	58403.8			5.42652	80826.1			5.4267	9612.66
5.42988	58481.5			5.42987	73093.4			5.43006	8892.62
5.43323	60202.8			5.43323	73907.6			5.43341	7307.49
5.43659	59924			5.43658	79189.9			5.43677	5944.58
5.43994	58106.9			5.43993	79981.4			5.44012	5395.21
5.4433	54906.9			5.44329	82329.2			5.44347	6396.9
5.44665	54339			5.44664	87119.9			5.44682	5890.86
5.45	55889.9			5.44999	86342.7			5.45018	4992.39
5.45336	56822			5.45335	81138.9			5.45353	5856.92
5.45671	58030.8			5.4567	79652.6			5.45688	6405.12
5.46007	57341.9			5.46005	79594.4			5.46024	6617.35
5.46342	55953			5.46341	81973.3			5.46359	6935.61
5.46677	54834.6			5.46676	81451.9			5.46695	6585.4
5.47013	53179.6			5.47011	78630.1			5.4703	5214.43
5.47348	53525.1			5.47347	77095			5.47365	4173.06
5.47683	53510.9			5.47682	78489.3			5.47701	4507.29
5.48018	51706.7			5.48018	77570.2			5.48036	5626.3
5.48354	51599.4			5.48353	76924.4			5.48372	6441.17
5.48689	53754.6			5.48688	77931			5.48707	6569.67
5.49025	55698.2			5.49024	76245.5			5.49042	6179.52
5.4936	54660.9			5.49359	74583			5.49378	5633.86
5.49695	52645.6			5.49694	72917.8			5.49713	5487.13
5.50031	50810.5			5.5003	69556.5			5.50048	5185.4
5.50366	49373.3			5.50365	69489			5.50384	4637.8
5.50701	51165.4			5.50701	71739.9			5.50719	5216.61
5.51037	55712.8			5.51036	71440.7			5.51054	5336.83
5.51372	56777.7			5.51371	74164.1			5.5139	4862.41
5.51708	53852.4			5.51706	77457.7			5.51725	4910.54
5.52043	51659.7			5.52042	75625.3			5.5206	5532.18
5.52378	48591.2			5.52377	69910.7			5.52396	5876.06
5.52714	45977.1			5.52713	67740.6			5.52731	5548.63
5.53049	49610.7			5.53048	72991.8			5.53066	5365.55
5.53384	53074.3			5.53383	76655			5.53402	5492.84
5.5372	50032			5.53719	75206.7			5.53737	4957.26
5.54055	44610.2			5.54054	71998.5			5.54073	3982.79
5.5439	47260.8			5.54389	68810.5			5.54408	4004.21
5.54726	49783.5			5.54725	66904.5			5.54743	5090.27
5.55061	47823.4			5.5506	67023.9			5.55079	7035.47
5.55396	49279.8			5.55396	64737.5			5.55414	8261.76
5.55732	51417.3			5.55731	61119.3			5.55749	6443.7
5.56067	48798.4			5.56066	64375.9			5.56085	3773.8
5.56402	45510.8			5.56402	71472.3			5.5642	2944.42
5.56738	44618.7			5.56737	73731.8			5.56755	4410.4
5.57073	44992.5			5.57072	69007			5.57091	6526.38
5.57409	44754.1			5.57408	66068.2			5.57426	6180.3
5.57744	44162.4			5.57743	65752.2			5.57761	4457.59
5.58079	47243.9			5.58078	63655			5.58097	4250.66
5.58415	50605.4			5.58414	64513.9			5.58432	5149.56
5.5875	47959.8			5.58749	71436.8			5.58767	6079.94
5.59085	44513.2			5.59084	73771.5			5.59103	5362.6
5.59421	44961.2			5.5942	67348.7			5.59438	3709.55
5.59756	45506.4			5.59755	59900.1			5.59774	3497.22
5.60091	47282.7			5.60091	57755.4			5.60109	4659.2
5.60427	48502.5			5.60426	61615.4			5.60444	4718.79
5.60762	47152.8			5.60761	65754.3			5.6078	4215.87
5.61097	46742.9			5.61097	64415.4			5.61115	4080.39
5.61433	46017.4			5.61432	60272.4			5.61451	3549.04
5.61768	45192.2			5.61767	59830.8			5.61786	3377.78
5.62104	44913.1			5.62103	61639.1			5.62121	4150.49
5.62439	45642.5			5.62438	59977.6			5.62456	4816.68
5.62774	47529.2			5.62773	58598.1			5.62792	5570.45
5.6311	43638.6			5.63109	61122.7			5.63127	5918.54
5.63445	38969.6			5.63444	64167.1			5.63462	4912.12
5.6378	38361.7			5.63779	64937.8			5.63798	4406.33
5.64116	39988.3			5.64115	62899			5.64133	5092.58
5.64451	40467.3			5.6445	60988.9			5.64469	4855.82
5.64787	40598.6			5.64785	62063.5			5.64804	4412.24
5.65122	38916.6			5.65121	62281			5.65139	4091.75
5.65457	42024.3			5.65456	60468.1			5.65475	3744.22
5.65792	47771.2			5.65792	61679			5.6581	4137.17
5.66128	49299.6			5.66127	63882.1			5.66146	4941.54
5.66463	46231.3			5.66462	61563.8			5.66481	5190.23
5.66799	41697			5.66798	57550			5.66816	5060.55
5.67134	37584.4			5.67133	56175.8			5.67152	4363.9
5.67469	35187.1			5.67468	58274			5.67487	3582.77
5.67805	37014.8			5.67804	61327.1			5.67822	3896.34
5.6814	40780.3			5.68139	60552			5.68157	5013.29
5.68476	42571.6			5.68475	57310.1			5.68493	4414.55
5.68811	43886.8			5.6881	55183.3			5.68828	4408.4
5.69146	42994.4			5.69145	58647.3			5.69164	4596.59
5.69482	39057.4			5.6948	61326.4			5.69499	4162.69
5.69817	39640.4			5.69816	60559.1			5.69834	3731.14
5.70152	41423.6			5.70151	59899.6			5.7017	4184.14
5.70488	40886.1			5.70486	61735.7			5.70505	4792.59
5.70823	40430.3			5.70822	60345			5.7084	4763.97
5.71158	41022.6			5.71157	58412.4			5.71176	4816.81
5.71494	39605			5.71493	57479.7			5.71511	3904.9
5.71829	38482.2			5.71828	57385.9			5.71847	3428.1
5.72164	37960.8			5.72163	58296.7			5.72182	3776.34
5.725	36260.9			5.72499	58708.5			5.72517	4206.32
5.72835	37330.8			5.72834	55880.9			5.72853	4737.12
5.7317	39461.2			5.7317	51639.1			5.73188	4358.75
5.73506	38269.8			5.73505	51083.8			5.73523	3525.07
5.73841	37667			5.7384	49664.2			5.73859	3132.9
5.74177	37877.1			5.74176	50346.9			5.74194	2924.37
5.74512	37187.4			5.74511	55028.5			5.74529	2836.65
5.74847	36238.6			5.74846	55722.8			5.74865	3343.71
5.75183	35419.6			5.75182	53088.9			5.752	3824.43
5.75518	36633.8			5.75517	52115.7			5.75535	3888.46
5.75853	38228			5.75852	52500			5.75871	3954.13
5.76189	37581.8			5.76188	51930.8			5.76206	3673.47
5.76524	34813.5			5.76523	52275.4			5.76541	3152.03
5.76859	31460.7			5.76858	51914.1			5.76877	3113.35
5.77195	31224.9			5.77194	52058.3			5.77212	3553.06
5.7753	33583.6			5.77529	51258.8			5.77548	3583.05
5.77865	35735.9			5.77865	52002.2			5.77883	3936.45
5.78201	36310.9			5.782	52746.3			5.78218	4043.34
5.78536	37004.2			5.78535	50720.9			5.78554	3843.38
5.78871	38269.2			5.78871	49434.4			5.78889	3316.44
5.79207	40004.5			5.79206	52883.1			5.79224	3142.99
5.79542	40386			5.79541	53821.7			5.7956	3341.51
5.79878	39408.8			5.79877	51014.4			5.79895	3586.99
5.80213	37515.9			5.80212	49350.1			5.8023	3490.16
5.80548	34592.6			5.80547	47789.2			5.80566	2840.34
5.80884	36872.4			5.80883	46089.4			5.80901	2973.9
5.81219	40151.8			5.81218	45817.5			5.81236	3863.92
5.81554	37372.9			5.81553	48033.2			5.81572	4761.31
5.8189	36103.6			5.81889	51056.6			5.81907	4446.77
5.82225	41507.2			5.82224	50081			5.82243	3575.73
5.82561	45487.2			5.82559	47251.3			5.82578	3874.25
5.82896	43146.7			5.82895	46343.2			5.82913	3914.63
5.83231	40262.5			5.8323	45060.4			5.83249	2965.6
5.83566	39015.9			5.83566	41933.5			5.83584	2372.08
5.83902	37386.5			5.83901	42169.7			5.8392	3894.41
5.84237	36690.8			5.84236	47400.4			5.84255	4225.7
5.84573	37455.4			5.84572	51838.4			5.8459	4535.2
5.84908	37031.6			5.84907	51187			5.84926	3777.85
5.85243	34315.9			5.85242	48533			5.85261	3045.42
5.85579	34368.2			5.85578	48852.5			5.85596	2665.61
5.85914	33516.4			5.85913	47175.4			5.85931	2967.11
5.8625	31380.3			5.86249	45594.3			5.86267	3953.52
5.86585	32510.8			5.86584	48726.5			5.86602	4006.21
5.8692	33299.4			5.86919	50699.4			5.86938	3774.12
5.87256	31539.5			5.87254	48802.4			5.87273	3864.87
5.87591	32603.3			5.8759	45060.2			5.87608	3917.27
5.87926	33325.3			5.87925	41927.9			5.87944	4254.12
5.88262	30393.1			5.8826	42597.8			5.88279	4861.54
5.88597	29117.1			5.88596	46952.8			5.88614	4596.22
5.88932	31182.7			5.88931	46536			5.8895	3476.28
5.89268	33227.6			5.89267	40846.9			5.89285	3666.96
5.89603	33021			5.89602	39035.8			5.89621	4640
5.89938	32275			5.89937	39326.1			5.89956	3861.66
5.90274	34164.5			5.90273	41044			5.90291	2692.2
5.90609	36522.7			5.90608	44512.3			5.90627	2732.65
5.90944	35799.9			5.90944	46608.3			5.90962	3086.34
5.9128	33439			5.91279	44730.5			5.91297	2820.25
5.91615	33031.9			5.91614	42289.7			5.91633	2907.07
5.91951	33105.7			5.9195	41837.6			5.91968	3701.22
5.92286	33518.3			5.92285	42138.1			5.92303	3612.79
5.92621	34469.1			5.9262	45007.2			5.92639	3179.75
5.92957	32634.3			5.92956	47783.7			5.92974	2853.8
5.93292	30649.1			5.93291	45112.7			5.93309	2011.35
5.93627	31013.1			5.93626	42567.1			5.93645	2783.39
5.93963	31843.6			5.93962	43022.6			5.9398	4343.07
5.94298	31876			5.94297	42221.8			5.94315	4608.46
5.94633	32924.5			5.94632	40113.2			5.94651	3503.74
5.94969	34108.6			5.94968	38789.6			5.94986	3198.66
5.95304	33677.4			5.95303	40918.6			5.95322	3438.42
5.95639	32969.3			5.95639	44111.9			5.95657	3529.36
5.95975	31540.8			5.95974	45777			5.95992	4088.46
5.9631	29448.3			5.96309	44164.7			5.96328	4521.03
5.96645	27949.1			5.96645	41766.4			5.96663	3714.4
5.96981	26322.3			5.9698	39146.2			5.96998	2848.88
5.97316	25870			5.97315	38245.2			5.97334	3186.68
5.97652	26830.9			5.97651	38709.4			5.97669	4510.8
5.97987	26771.8			5.97986	40347.2			5.98004	5459.73
5.98322	26325.2			5.98321	40811.7			5.9834	5439.23
5.98658	27027.4			5.98657	39028.7			5.98675	4674.26
5.98993	29290.7			5.98992	35503.5			5.9901	3475.73
5.99328	32430.6			5.99327	35835.1			5.99346	3059.2
5.99664	33594.5			5.99663	38633.1			5.99681	3009.05
5.99999	32097.3			5.99998	39314.8			6.00017	2563.74
6.00335	29665.3			6.00333	38382			6.00352	2942.37
6.0067	28187.5			6.00669	37949.4			6.00687	4198.74
6.01005	28338.6			6.01004	38099.9			6.01023	3496.52
6.0134	29385.7			6.0134	37496.7			6.01358	3318.69
6.01676	30387.1			6.01675	36442.7			6.01693	4039.35
6.02011	30223.1			6.0201	40757.6			6.02029	4048.04
6.02347	29747.5			6.02346	41191			6.02364	4307.89
6.02682	30299.2			6.02681	40954.6			6.027	5202.42
6.03017	30455.8			6.03016	41325.1			6.03035	5041.89
6.03353	28277.6			6.03352	40979.8			6.0337	4626.35
6.03688	27889.6			6.03687	40202.4			6.03705	5572.31
6.04023	29208			6.04022	37507.2			6.04041	6173.5
6.04359	30539.1			6.04358	34952.1			6.04376	4764.98
6.04694	31487.4			6.04693	35879.1			6.04712	3729.92
6.0503	31340.1			6.05028	37766.8			6.05047	3514.27
6.05365	31035.7			6.05364	37591.8			6.05382	4108.91
6.057	29707			6.05699	35960.1			6.05718	5007.53
6.06036	29080.5			6.06034	35532.6			6.06053	4176.03
6.06371	29436			6.0637	37440.3			6.06388	3294.81
6.06706	29028.1			6.06705	39381.3			6.06724	3837.93
6.07042	28645.1			6.07041	41297.5			6.07059	3900.96
6.07377	25766.6			6.07376	41336.3			6.07395	3761.24
6.07712	23035.7			6.07711	38954.5			6.0773	3034.68
6.08048	22134			6.08047	38361.9			6.08065	3128.67
6.08383	23605.5			6.08382	37048.6			6.08401	4122.51
6.08718	27065.2			6.08718	32617			6.08736	4200.31
6.09054	26623.5			6.09053	30702.9			6.09071	2805.93
6.09389	23282.1			6.09388	31493.7			6.09407	2197.15
6.09725	21836.2			6.09724	34279.1			6.09742	3596.81
6.1006	21648			6.10059	37202.7			6.10077	4812.14
6.10395	22041.5			6.10394	38891.9			6.10413	5922.65
6.10731	22832.7			6.10729	38036.6			6.10748	6509.93
6.11066	24704.8			6.11065	36262.8			6.11083	7069.36
6.11401	26899.8			6.114	38188.9			6.11419	9512.5
6.11737	27853.8			6.11736	42974.2			6.11754	12371.8
6.12072	28778.8			6.12071	43970.8			6.12089	12007.2
6.12407	28713.1			6.12406	43551.9			6.12425	11754.5
6.12743	29369.5			6.12742	42716.3			6.1276	13813.8
6.13078	32480.5			6.13077	37052.2			6.13096	14419.7
6.13413	32187.2			6.13413	33677.6			6.13431	11656.3
6.13749	29295.6			6.13748	36198.5			6.13766	8888.7
6.14084	30178.3			6.14083	39385.1			6.14102	7495
6.14419	30381			6.14419	37606			6.14437	7747.98
6.14755	28303.8			6.14754	37279.8			6.14772	8392
6.1509	28931.6			6.15089	38201			6.15108	7660.52
6.15426	27593.5			6.15425	36786.8			6.15443	5911.59
6.15761	26355.2			6.1576	35006.3			6.15778	5184.69
6.16096	25597.5			6.16095	32995			6.16114	4966.44
6.16432	27736.7			6.16431	32225.2			6.16449	4442.9
6.16767	28199			6.16766	33678.2			6.16784	4063.65
6.17102	24500			6.17101	34276.4			6.1712	3992
6.17438	20850			6.17437	33740.8			6.17455	4223.47
6.17773	21159.8			6.17772	32273.6			6.17791	4305.96
6.18109	21850			6.18107	30956.1			6.18126	3707.81
6.18444	21388.9			6.18443	32968.6			6.18461	3563.81
6.18779	19848			6.18778	34926.2			6.18797	4376.76
6.19114	20221.5			6.19114	34174.2			6.19132	4379.93
6.1945	20262			6.19449	32997			6.19467	3822.72
6.19785	19160.3			6.19784	32052.1			6.19803	2856.9
6.20121	19211.1			6.2012	30715.2			6.20138	3546.73
6.20456	20666.6			6.20455	31755.2			6.20474	2954.46
6.20791	21430.6			6.2079	31945.5			6.20809	3826.08
6.21127	22418			6.21126	28091.6			6.21144	5225.77
6.21462	24597.9			6.21461	26778.9			6.21479	5282.05
6.21797	23114.4			6.21796	29398.5			6.21815	4039.07
6.22133	18933.6			6.22132	29530.1			6.2215	3445.91
6.22468	18581			6.22467	28673.2			6.22486	3705.03
6.22804	20175.8			6.22802	29788			6.22821	3434.24
6.23139	21835.6			6.23138	28661.5			6.23156	3216.89
6.23474	22634.9			6.23473	26831.4			6.23492	3616.78
6.2381	22457.4			6.23808	26831			6.23827	3498.47
6.24145	20457.4			6.24144	27768.8			6.24162	3084.23
6.2448	18426.7			6.24479	30492.7			6.24498	3387.87
6.24816	18551.4			6.24815	31287.5			6.24833	4050.93
6.25151	18956.2			6.2515	28855.9			6.25169	3936.15
6.25486	18028.2			6.25485	26263.1			6.25504	3751.62
6.25822	16722.5			6.25821	25684.4			6.25839	3259.13
6.26157	15715.9			6.26156	28750.4			6.26175	3344.67
6.26492	15942.1			6.26491	30710.1			6.2651	4172.43
6.26828	17234.7			6.26827	28902.4			6.26845	4600.48
6.27163	17842.7			6.27162	25688.3			6.27181	4688.69
6.27499	18588.2			6.27498	22368.5			6.27516	4544.99
6.27834	19441.2			6.27833	19458.8			6.27851	3335.7
6.28169	18469			6.28168	17232.5			6.28187	2130.05
6.28505	15859.7			6.28503	15124.6			6.28522	1887.25
6.2884	12680.6			6.28839	13280.4			6.28857	2973.98
6.29175	9419.9			6.29174	10939.2			6.29193	4213.97
6.29511	7913.48			6.2951	9675.83			6.29528	5355.34
6.29846	8070.73			6.29845	8286.19			6.29863	5024.66
6.30181	7085.88			6.3018	6367.63			6.30199	4063.99
6.30517	5420.39			6.30516	5558.44			6.30534	2876.83
6.30852	3857.05			6.30851	5020.8			6.3087	2665.88
6.31187	3181.39			6.31187	5376			6.31205	3331.57
6.31523	3917.08			6.31522	5445.69			6.3154	4208.03
6.31858	3915.95			6.31857	4413.07			6.31876	4253.82
6.32193	5603.91			6.32193	3894.66			6.32211	4406.23
6.32529	5500.77			6.32528	4082.87			6.32546	4256.75
6.32864	5553.86			6.32863	4656.63			6.32882	4289.06
6.332	6377.36			6.33199	4643.83			6.33217	4392
6.33535	5835.04			6.33534	4313.82			6.33552	3967.11
6.3387	4490.15			6.33869	4336.44			6.33888	3043.52
6.34206	4653.76			6.34205	3188.27			6.34223	2298.1
6.34541	5398.29			6.3454	4040.38			6.34558	2175.87
6.34876	5464			6.34875	4601.49			6.34894	3125.68
6.35212	5261.56			6.35211	4864.31			6.35229	3491.9
6.35547	5114.23			6.35546	5373.74			6.35565	3898.79
6.35883	4375.12			6.35881	5680.88			6.359	4677.86
6.36218	4999.94			6.36217	5285.11			6.36235	4737.35
6.36553	5514.82			6.36552	5772			6.36571	3680.99
6.36888	5056.61			6.36888	4664.3			6.36906	3098.18
6.37224	4997.15			6.37223	4009.75			6.37241	2488.69
6.37559	5214.88			6.37558	5170.39			6.37577	2191.42
6.37895	5033.28			6.37894	5702.58			6.37912	2679.27
6.3823	5018.82			6.38229	5252.64			6.38248	4304.62
6.38565	4787.43			6.38564	5037.32			6.38583	5120.25
6.38901	4254.43			6.389	4941.03			6.38918	4124.85
6.39236	4699.4			6.39235	4625.1			6.39253	2928.4
6.39571	5155.44			6.3957	4587.22			6.39589	2483.24
6.39907	4903.48			6.39906	4709.62			6.39924	2510.19
6.40242	5490.74			6.40241	3984.74			6.4026	3300.91
6.40578	6286			6.40576	3283.52			6.40595	3565.55
6.40913	5497.27			6.40912	3541.57			6.4093	2978.61
6.41248	4994.36			6.41247	4282.5			6.41266	2710.55
6.41584	6190.08			6.41582	4967.11			6.41601	4297.41
6.41919	5298.32			6.41918	4992.42			6.41936	5924.72
6.42254	5143.88			6.42253	5214.37			6.42272	5685.38
6.4259	6545.97			6.42589	6001.49			6.42607	5476.66
6.42925	5869.83			6.42924	5867.24			6.42943	5406.91
6.4326	4962.86			6.43259	5411.47			6.43278	5534.16
6.43596	5129.08			6.43595	5518.2			6.43613	5599.2
6.43931	5208.03			6.4393	5670.31			6.43949	6058.27
6.44266	5031.33			6.44265	5316.03			6.44284	5636.27
6.44602	4617.38			6.44601	4220.37			6.44619	5435.32
6.44937	3992.95			6.44936	5672.03			6.44955	5482.75
6.45273	4299.3			6.45272	7439.31			6.4529	4982.19
6.45608	6588.11			6.45607	6867.56			6.45625	4368.89
6.45943	5247.53			6.45942	5641.7			6.45961	4250.53
6.46279	5070.26			6.46277	5121.82			6.46296	4279.59
6.46614	4840.97			6.46613	5435.44			6.46631	3991.94
6.46949	5127.89			6.46948	5672.06			6.46967	3741.22
6.47285	4552.92			6.47284	5643.36			6.47302	3410.81
6.4762	5212.13			6.47619	5497.45			6.47637	3072.48
6.47955	5093.39			6.47954	5647.14			6.47973	3039.4
6.48291	5048.27			6.4829	6008.52			6.48308	2754.82
6.48626	4726.12			6.48625	4883.42			6.48644	2570.44
6.48961	4776.87			6.48961	3359.76			6.48979	3451.08
6.49297	5144.44			6.49296	3349.99			6.49314	3358.89
6.49632	3843.27			6.49631	4562.62			6.4965	2903.93
6.49967	6308.95			6.49967	4815.62			6.49985	3303.81
6.50303	6349.27			6.50302	3880.01			6.5032	3148.53
6.50638	4988.61			6.50637	2744.95			6.50656	3265.8
6.50974	4356.79			6.50973	3370.16			6.50991	3446.43
6.51309	4480.93			6.51308	4217.4			6.51326	3953.94
6.51644	4761.18			6.51643	4874.37			6.51662	4471.79
6.5198	5024.41			6.51979	6184.38			6.51997	4714.31
6.52315	6325.97			6.52314	7313.41			6.52332	4631.37
6.5265	8492.39			6.52649	7622.7			6.52668	5078.43
6.52986	9318.78			6.52985	8256.87			6.53003	6258.08
6.53321	8327.21			6.5332	7697.95			6.53339	7154.78
6.53657	6887.23			6.53655	6152.17			6.53674	7535.28
6.53992	6015.85			6.53991	5574.3			6.54009	7136.23
6.54327	5184.6			6.54326	5585.37			6.54345	6079.93
6.54662	5382.86			6.54662	5016.18			6.5468	5398.89
6.54998	6749.77			6.54997	4705.87			6.55015	6092.78
6.55333	6676.18			6.55332	5405.63			6.55351	6330.29
6.55669	5301.93			6.55668	5419.49			6.55686	6438.03
6.56004	4194.47			6.56003	4631.82			6.56022	4184.65
6.56339	4343.43			6.56338	3982.16			6.56357	2485.82
6.56675	4910.63			6.56674	3671.58			6.56692	2227.4
6.5701	4990.71			6.57009	3600.41			6.57027	3586.99
6.57345	5238.29			6.57344	3602.24			6.57363	4796.76
6.57681	5641.52			6.5768	4333.44			6.57698	3817.42
6.58016	5736.6			6.58015	5262.81			6.58034	2744.11
6.58352	5787.92			6.5835	5600.13			6.58369	3056.47
6.58687	5240.73			6.58686	4579.62			6.58704	3680.08
6.59022	4017.21			6.59021	3107.79			6.5904	4143.38
6.59358	4084.29			6.59356	4199.7			6.59375	4381.29
6.59693	5387.08			6.59692	4295.13			6.5971	3714.43
6.60028	6402.75			6.60027	4463.13			6.60046	3192.26
6.60364	5613.95			6.60363	4754.76			6.60381	3469.45
6.60699	4321.47			6.60698	4679.94			6.60717	4189.92
6.61034	4461.65			6.61033	3845.75			6.61052	4394.28
6.6137	5373.05			6.61369	3122.02			6.61387	4132.54
6.61705	5211.82			6.61704	3248.16			6.61723	4466.94
6.6204	4459.96			6.62039	4023.74			6.62058	4638.08
6.62376	4762.03			6.62375	3926.85			6.62393	4313.17
6.62711	6004.69			6.6271	3034.36			6.62729	3596.5
6.63047	5548.73			6.63046	3022.95			6.63064	3172.73
6.63382	3682.59			6.63381	3575.72			6.63399	3616.06
6.63717	3713.59			6.63716	4663.74			6.63735	3327.35
6.64053	3765.82			6.64051	5446.21			6.6407	3038.35
6.64388	4515.24			6.64387	5254.56			6.64405	4004.01
6.64723	5991.99			6.64722	4601.34			6.64741	4516.35
6.65059	7028.88			6.65058	4018.57			6.65076	3615.43
6.65394	6657.43			6.65393	3643.28			6.65412	3089.23
6.65729	5947.35			6.65728	4212.21			6.65747	2977.46
6.66065	4989.58			6.66064	4183.2			6.66082	3416.07
6.664	4420.51			6.66399	4944.5			6.66418	3691.75
6.66735	4514.82			6.66734	5129.49			6.66753	3714.06
6.67071	4909.61			6.6707	4349.84			6.67088	4992.04
6.67406	4504.87			6.67405	4670.37			6.67424	4997.03
6.67741	4469.02			6.67741	6855.87			6.67759	4346.17
6.68077	4935.68			6.68076	9071.09			6.68094	3912.41
6.68412	6675.95			6.68411	11800			6.6843	5125.68
6.68748	8499.26			6.68747	13762.7			6.68765	8330.13
6.69083	10343.6			6.69082	14722.9			6.691	12704
6.69418	11486.2			6.69417	15979			6.69436	14542.8
6.69754	16245.5			6.69753	16156.7			6.69771	12553.4
6.70089	16917.8			6.70088	14917			6.70106	10105.9
6.70424	15450.2			6.70423	13453.8			6.70442	9366.03
6.7076	11960.9			6.70759	11393.9			6.70777	8347.44
6.71095	9728.92			6.71094	9401.25			6.71113	6638.79
6.71431	8301.93			6.71429	8616.21			6.71448	6133.85
6.71766	8016.78			6.71765	7889.17			6.71783	5793.16
6.72101	7230.05			6.721	6537.73			6.72119	6164.85
6.72436	7952.73			6.72436	5240.46			6.72454	6418.56
6.72772	7447.04			6.72771	4895.92			6.72789	6228.78
6.73107	5320.03			6.73106	5825.98			6.73125	5521.48
[truncated: 973 more rows]

## Sheet: 2f
m/z	rel. Intensity
125	0.015874
126	3.46977
127	1.80563
128	4.09377
129	6.21096
130	1.24764
131	12.5337
132	0.850009
133	31.3811
134	16.4359
135	47.2476
136	5.26657
137	19.4295
138	1.72171
139	1.48492
140	0.936562
141	2.09831
142	0.862176
143	4.75641
144	1.09296
145	100
146	14.0565
147	9.39518
148	24.7746
149	2.47956
150	0.20571
151	1.40004
152	0.462643
153	1.33886
154	4.42047
155	4.43838
156	14.6844
157	2.55997
158	14.9427
159	10.5221
160	5.91812
161	32.7188
162	3.00575
163	27.8357
164	2.46895
165	15.9349
166	23.7432
167	2.84101
168	1.26889
169	0.79307
170	1.63775
171	4.95168
172	1.10037
173	3.43928
174	1.72942
175	7.28942
176	1.54207
177	2.58326
178	10.2323
179	1.2587
180	11.6551
181	9.95702
182	4.59222
183	1.77224
184	9.35377
185	1.61567
186	7.22044
187	3.12672
188	1.49146
189	2.74007
190	3.96897
191	12.8271
192	1.66617
193	2.43363
194	27.6012
195	30.5564
125	-0.01495
126	-3.12405
127	-1.72781
128	-3.55178
129	-5.96921
130	-1.10533
131	-3.1694
132	-0.28251
133	-30.0638
134	-14.2241
135	-41.9263
136	-4.76857
137	-17.0408
138	-1.53115
139	-1.24759
140	-0.9997
141	-1.96373
142	-0.65102
143	-4.74421
144	-0.90373
145	-100
146	-13.8977
147	-8.89748
148	-18.3523
149	-1.94318
150	-0.15106
151	-1.3271
152	-0.36256
153	-1.28572
154	-3.98679
155	-4.4525
156	-11.8983
157	-2.42175
158	-13.0436
159	-8.80164
160	-5.13551
161	-33.2739
162	-2.97603
163	-28.8986
164	-2.5022
165	-16.0246
166	-17.5435
167	-2.34339
168	-0.886
169	-0.58168
170	-1.31393
171	-4.01883
172	-0.8809
173	-2.84237
174	-1.62913
175	-7.32967
176	-1.46061
177	-2.43842
178	-9.92606
179	-1.67778
180	-10.9078
181	-8.72034
182	-4.16933
183	-1.47985
184	-7.79475
185	-1.53635
186	-5.42759
187	-2.96411
188	-1.3331
189	-1.87818
190	-3.3462
191	-10.64
192	-1.37376
193	-2.34525
194	-23.563
195	-21.2638

## Sheet: 2h
ref				+isol. -5				+rac-anti-5				+rac-syn-5
Time	Intensity			Time	Intensity			Time	Intensity			Time	Intensity
0.011681	409998			0.00924097	578662			0.012547	291003			0.009242	409308
0.026848	490368			0.0235617	458023			0.027658	344652			0.023565	466426
0.040417	364059			0.037128	522929			0.04123	263320			0.037132	351186
0.054003	400486			0.0507107	557714			0.054834	194888			0.050706	383506
0.067591	479883			0.0642999	400394			0.068436	226959			0.064273	398115
0.08117	497921			0.0778712	447335			0.082024	188942			0.077849	427186
0.095812	392517			0.0914618	479639			0.096739	311992			0.09143	319265
0.110305	359584			0.105043	512472			0.110338	317704			0.105007	428014
0.123868	387311			0.118615	450767			0.123929	246620			0.118594	299029
0.137441	455482			0.13218	492478			0.137524	391926			0.132172	322424
0.151028	485438			0.145758	403547			0.1511	329362			0.145742	284158
0.164593	389724			0.159334	636880			0.164677	287971			0.159316	421695
0.178168	443866			0.172907	519693			0.179523	246048			0.17289	443001
0.19175	499368			0.186512	439481			0.19402	255926			0.186535	447221
0.206223	392887			0.201007	498846			0.207617	318205			0.201019	388354
0.219781	577385			0.214584	553012			0.221209	231539			0.214603	330846
0.233364	410466			0.228168	494774			0.234797	294051			0.228184	390323
0.246966	468440			0.241739	500197			0.24842	192890			0.241771	384300
0.261809	425035			0.255312	540518			0.262002	258555			0.255354	391457
0.275387	577517			0.268896	467711			0.275595	239255			0.268945	383199
0.28896	258690			0.283367	397923			0.289201	267778			0.282529	333088
0.30252	419279			0.296962	501324			0.302789	310381			0.296123	408150
0.3161	523426			0.310544	455085			0.316371	274437			0.309696	346634
0.329698	460155			0.324121	542509			0.329967	277278			0.323274	346268
0.344689	474474			0.337692	459553			0.345023	260976			0.336876	331266
0.358276	457048			0.351367	450921			0.358613	331389			0.350611	327747
0.37276	383862			0.36497	364225			0.373114	270729			0.365103	366352
0.386341	426309			0.378556	445412			0.386725	223227			0.378682	267168
0.39992	454813			0.392143	498246			0.400329	231569			0.39226	409502
0.413523	515638			0.405712	452455			0.413948	328771			0.405856	408676
0.427104	414841			0.419287	399100			0.427538	274464			0.419447	392142
0.44069	405588			0.432883	472060			0.441127	360709			0.433068	303617
0.454267	415931			0.447365	485748			0.454727	196513			0.446666	433038
0.467851	523982			0.460945	395595			0.468273	245277			0.460212	364133
0.481439	473395			0.474456	420346			0.481769	268865			0.4737	296698
0.495048	419989			0.487921	500921			0.495227	0			0.48716	0
0.510037	425396			0.501363	425347			0.508669	0			0.5006	0
0.523654	304716			0.514815	520165			0.522103	0			0.514032	324972
0.538181	385362			0.528244	459568			0.535562	0			0.527494	0
0.551804	476759			0.541669	0			0.54898	453198			0.540913	322069
0.565431	401050			0.555093	301924			0.562403	299838			0.554332	601940
0.57905	516187			0.568507	0			0.575823	619954			0.567757	657133
0.592632	509611			0.581918	566668			0.589233	875567			0.581171	0
0.606222	532979			0.595333	0			0.602638	1589818			0.594576	1751929
0.620709	303766			0.608732	0			0.616044	3018804			0.608053	3453468
0.634286	480860			0.622146	0			0.629439	3958135			0.621454	3991264
0.647872	616052			0.635581	0			0.642833	5042073			0.63485	5236587
0.661452	482077			0.648972	0			0.656234	3459859			0.648246	3921864
0.675059	429123			0.662364	0			0.669626	3277233			0.661639	3931922
0.688852	421529			0.675764	0			0.683021	3383219			0.675034	3992217
0.702419	462545			0.689166	758389			0.696454	1626432			0.688439	2707518
0.715989	491694			0.702715	498412			0.709855	1015579			0.701846	749005
0.729571	545149			0.716132	793533			0.723264	0			0.715249	0
0.743128	711407			0.729538	0			0.736676	693105			0.72866	588146
0.756681	459050			0.742942	484144			0.75008	0			0.742066	0
0.770243	501088			0.756356	0			0.763485	631556			0.755486	0
0.78472	434105			0.76976	0			0.776905	380311			0.768969	0
0.798289	545318			0.783174	0			0.790316	0			0.782554	0
0.811872	1165136			0.796595	0			0.803734	0			0.795975	0
0.825453	2778780			0.810013	0			0.817166	0			0.809395	0
0.839075	6042205			0.823435	0			0.830594	0			0.822822	0
0.852909	8247189			0.836901	589274			0.84464	331296			0.83626	545568
0.866501	10812211			0.850336	947775			0.858088	1077313			0.850448	1008216
0.880091	11009879			0.864188	850311			0.871532	1641318			0.864117	0
0.893682	10768710			0.877643	1.23155e+06			0.884978	1941942			0.877573	0
0.90726	8863322			0.891091	1.38936e+06			0.898437	2246626			0.891022	304979
0.920847	8780362			0.904537	2.08491e+06			0.911886	3453894			0.904482	651979
0.934441	11706215			0.917995	3632592			0.925333	9025961			0.917938	739342
0.948939	29211724			0.932212	10639664			0.938794	20524434			0.932316	656775
0.962535	86051720			0.945992	33947572			0.952536	64652740			0.946129	724575
0.976101	176000000			0.959443	67930232			0.965979	138000000			0.959591	899955
0.98965	244000000			0.972908	97029280			0.979431	215000000			0.973043	834410
1.00317	218000000			0.986358	142817664			0.992883	201000000			0.986503	707466
1.01693	198000000			0.999818	103830648			1.00634	176000000			0.999957	1110168
1.03046	144000000			1.01327	76536768			1.02077	125000000			1.01341	994166
1.04401	92213856			1.02722	53995480			1.03467	93986376			1.02744	857791
1.0576	60238280			1.04069	38270688			1.04813	58605972			1.04093	546513
1.07117	41687732			1.05414	29643436			1.06159	48989368			1.05439	902323
1.08474	38113344			1.06763	17306284			1.07505	28613076			1.06786	874691
1.09832	28230386			1.08109	11625089			1.08854	25444024			1.08132	944563
1.11282	22147002			1.09463	14379768			1.102	23507764			1.09622	781046
1.12641	21976496			1.10877	10109571			1.11614	18950466			1.11035	801879
1.14	17914612			1.12226	9765308			1.12961	16407567			1.12381	965850
1.1536	14669786			1.13572	7839025			1.14308	17199948			1.13728	899843
1.16718	11931027			1.14919	7.73629e+06			1.15657	11409983			1.15075	953713
1.18107	11598305			1.16264	6.51577e+06			1.17004	8597561			1.16422	720612
1.19465	9535445			1.17723	5034724			1.18353	8592723			1.17768	706102
1.20823	7732686			1.1915	4.71552e+06			1.19788	7572433			1.19204	874299
1.22182	6893642			1.20498	3.67544e+06			1.21135	6731266			1.20551	1017866
1.2354	5567338			1.21844	2993771			1.22482	6498750			1.21898	974892
1.24898	4427703			1.23191	3.66751e+06			1.23829	5280718			1.23245	875587
1.26257	4402094			1.24537	2.6354e+06			1.25176	4985070			1.24592	551518
1.27706	3959285			1.25883	2154291			1.26524	4084408			1.25942	711252
1.29065	3278965			1.2723	1.70075e+06			1.27973	4600573			1.27377	1039477
1.30425	3296433			1.28675	1.77546e+06			1.29321	3464323			1.28725	731920
1.31783	2770822			1.30022	2.38704e+06			1.30668	2905998			1.30072	651066
1.33141	2343450			1.31369	1.70924e+06			1.32016	3189264			1.3142	770467
1.34519	2703123			1.32716	1.82661e+06			1.33364	2855780			1.32768	610500
1.35876	2439621			1.34063	1.37944e+06			1.34715	2790837			1.34115	795441
1.37234	2216153			1.35515	1705578			1.36204	2454826			1.35463	815265
1.38592	2184358			1.36862	1.47903e+06			1.37551	2163499			1.36811	858761
1.3995	1704180			1.38208	1.60475e+06			1.389	1743316			1.38158	656818
1.41308	1899183			1.39557	1.56064e+06			1.40249	2021009			1.39506	728543
1.42666	1683984			1.40904	1.25306e+06			1.41597	1869592			1.40855	632120
1.44023	1564527			1.42251	1.25805e+06			1.42945	1820503			1.42202	723316
1.4547	1640770			1.43599	1.13174e+06			1.44294	1403834			1.43563	507078
1.46831	1828079			1.45089	1.15813e+06			1.45642	1598151			1.45053	725892
1.48189	1587269			1.46436	888697			1.46991	1474754			1.46402	809535
1.49548	1424288			1.47785	1.11897e+06			1.4834	1369622			1.4775	698356
1.50919	1416592			1.49132	1.13222e+06			1.49688	1120669			1.49098	693372
1.52277	1275779			1.5048	1.1745e+06			1.51037	1561522			1.50447	917084
1.53636	1164499			1.51833	1.06388e+06			1.52387	1572418			1.51914	520373
1.54994	1072850			1.53351	694441			1.53925	1391063			1.53263	659176
1.56352	953305			1.547	990378			1.55274	1275904			1.54611	745521
1.5771	1225482			1.56047	1.01119e+06			1.56624	1302422			1.55961	702722
1.59068	1129850			1.57396	988835			1.57972	1164523			1.57309	867680
1.60429	951860			1.58744	914042			1.59438	1081879			1.58659	715779
1.61877	1251317			1.60093	855437			1.60787	925581			1.60136	797646
1.63237	732260			1.61441	856354			1.62136	856855			1.61509	551192
1.64595	725711			1.6279	750060			1.63485	1150157			1.62859	759937
1.65952	892487			1.64139	709489			1.64834	755737			1.64208	774782
1.67311	884609			1.65487	689171			1.66183	1121618			1.65556	679088
1.68692	939126			1.66836	768262			1.67532	791267			1.66906	821548
1.70051	854274			1.68191	777915			1.68881	838358			1.68254	704979
1.7141	972731			1.69735	606515			1.70285	678127			1.69602	675754
1.72769	749791			1.71084	728019			1.71634	942830			1.70951	885726
1.74128	766588			1.72433	646417			1.72985	792501			1.723	605410
1.75486	840297			1.73781	614360			1.74334	882744			1.73649	701275
1.76846	732566			1.75131	697662			1.75683	859880			1.74998	662021
1.78298	790665			1.7648	631521			1.77156	719681			1.76477	668561
1.79656	776949			1.77831	657375			1.78506	594873			1.7788	532048
1.81014	786871			1.79181	676961			1.79855	698436			1.79229	809674
1.82374	640969			1.80529	593599			1.81205	871403			1.80577	752210
1.83733	753978			1.81878	669864			1.82554	668452			1.81928	736089
1.85109	823603			1.83227	591123			1.83902	806119			1.83277	755302
1.86468	719965			1.84594	686609			1.85254	629100			1.84625	735931
1.87828	684196			1.8602	843130			1.86679	898183			1.85978	701428
1.89186	635567			1.87369	851572			1.88028	855462			1.87328	956093
1.90544	672777			1.88718	669412			1.89378	676875			1.88677	683976
1.91904	678560			1.90069	515709			1.90729	726903			1.90028	783470
1.93402	680578			1.91418	721642			1.92079	641381			1.91377	869771
1.94854	651201			1.9277	768825			1.93447	692484			1.92736	736768
1.96212	581213			1.94121	759776			1.94797	835835			1.94174	746310
1.9757	583891			1.95471	741095			1.96147	731924			1.95524	767943
1.98929	675264			1.96822	584469			1.97498	631908			1.96873	968419
2.00286	454596			1.98173	548818			1.98848	821874			1.98223	627127
2.01644	554510			1.99524	781789			2.00202	827876			1.99576	564893
2.03002	710450			2.00875	431886			2.01688	667767			2.00926	722981
2.04362	508136			2.02225	613266			2.03132	701833			2.02277	819233
2.0572	606092			2.03651	402871			2.04483	701503			2.03626	866961
2.07079	686610			2.05001	667343			2.05834	815691			2.04977	658047
2.08439	534601			2.06352	565516			2.07185	739238			2.06329	620120
2.09949	616615			2.07704	660490			2.08536	650294			2.07679	469277
2.11398	468077			2.09054	628633			2.09889	703557			2.0903	591020
2.12755	586796			2.10529	804648			2.11333	740717			2.10401	759111
2.14114	722206			2.1188	504818			2.12685	689891			2.11844	559854
2.15471	568468			2.1323	504056			2.14037	676511			2.13195	617238
2.16829	568640			2.14582	654096			2.15388	688436			2.14546	736141
2.18188	563511			2.15933	549311			2.1674	776941			2.15896	578835
2.19546	508905			2.17283	556418			2.18199	505966			2.17247	589344
2.20903	574436			2.18637	581478			2.19549	572994			2.18598	653290
2.22258	481744			2.20068	571699			2.20899	625963			2.19948	715280
2.23617	439229			2.21418	556820			2.22251	638971			2.213	870993
2.24974	622922			2.2277	580440			2.23603	580507			2.2265	807463
2.26341	513441			2.24118	484183			2.24954	689512			2.23999	591714
2.27788	559185			2.25467	541152			2.2642	473688			2.25348	812241
2.29146	561128			2.26922	510985			2.27827	557720			2.26706	551236
2.30503	583810			2.28421	490169			2.29176	475040			2.28058	588955
2.3186	548010			2.29769	607516			2.30525	611858			2.29406	511213
2.33216	551188			2.31116	501769			2.31872	711102			2.30752	462833
2.34575	627548			2.32463	524643			2.33221	429615			2.32099	625707
2.35932	547711			2.33809	329802			2.34568	494566			2.33446	500226
2.37289	477993			2.35155	461591			2.35914	472231			2.34792	451878
2.38648	560280			2.36505	629817			2.37262	716065			2.36137	731037
2.40005	508296			2.37851	432633			2.3861	559273			2.37485	464567
2.41361	611588			2.39198	536800			2.39956	614396			2.38831	579288
2.42727	497568			2.40545	605116			2.41302	562086			2.40177	609201
2.44083	567732			2.41892	622878			2.42771	784028			2.41524	651453
2.45529	622903			2.43239	641170			2.44116	534674			2.42883	806603
2.46885	618254			2.44691	769078			2.45463	639308			2.4423	683426
2.48241	515486			2.46039	763818			2.46811	467177			2.45578	783976
2.49597	497242			2.47387	526714			2.48158	608463			2.46925	769079
2.50954	687577			2.48735	583123			2.49504	736187			2.48272	612242
2.52312	542064			2.50083	842417			2.50852	573603			2.49619	640897
2.53666	526797			2.51431	371020			2.52201	671061			2.50966	653334
2.55021	579326			2.5293	521844			2.53548	563649			2.52315	468201
2.56377	597048			2.54279	544631			2.54897	442934			2.53662	675861
2.57732	616560			2.55628	667545			2.56244	732876			2.55011	835819
2.59086	546436			2.56977	696506			2.57592	524726			2.5636	683990
2.60448	619616			2.58326	693680			2.58941	676071			2.57711	491487
2.61892	968247			2.59683	708645			2.60296	600870			2.59059	905914
2.63247	1574261			2.61032	502494			2.61672	553346			2.6042	608996
2.64602	2186782			2.62383	548579			2.63023	676226			2.61798	536940
2.65957	2124921			2.63735	705542			2.64374	559893			2.63147	489046
2.67312	1656576			2.65086	458033			2.65724	508960			2.64499	518003
2.68667	1198849			2.66438	721298			2.67076	807186			2.65852	858747
2.70021	1143134			2.67887	738967			2.68427	751951			2.67202	725456
2.71377	980272			2.69329	724752			2.69778	883746			2.68553	762999
2.72729	1082800			2.7068	976267			2.71131	801349			2.69904	686243
2.7408	822082			2.72031	641000			2.72482	808434			2.71254	1062391
2.75432	1091014			2.73382	820257			2.73832	767407			2.72605	773781
2.76786	868735			2.74732	801564			2.75182	985487			2.73954	825428
2.78189	976343			2.76128	972129			2.76531	1164504			2.75305	747733
2.79542	1023761			2.77648	924836			2.77911	754409			2.76656	1079425
2.80894	925215			2.78996	807756			2.7926	867473			2.78023	883387
2.82245	678335			2.80344	785206			2.80608	954567			2.79371	808060
2.83597	1056600			2.8169	1.05356e+06			2.81955	706626			2.80719	906202
2.85059	918445			2.83039	1.00445e+06			2.83302	888763			2.82066	1222230
2.86411	1146197			2.84421	1.04674e+06			2.84706	860466			2.83413	1214290
2.87764	920876			2.85768	1.07023e+06			2.86204	1055691			2.84822	1076607
2.89117	921817			2.87117	863168			2.87552	970350			2.86336	1027081
2.90469	1173066			2.88466	1.04976e+06			2.889	1273296			2.87684	1067520
2.91822	1023176			2.89814	798461			2.90249	1150671			2.89033	1208121
2.93174	994592			2.91162	979498			2.91597	1106214			2.90384	968884
2.94574	912082			2.92513	831773			2.92945	901908			2.91731	1371177
2.95926	945926			2.93861	958558			2.94294	1060692			2.9308	1046041
2.97279	1156030			2.95383	1.04547e+06			2.95642	951217			2.94428	1063670
2.9863	1362027			2.96732	1.17387e+06			2.9699	1024612			2.95777	1114066
2.99982	1074567			2.98081	1.12802e+06			2.98342	1036858			2.97126	1266951
3.0143	929475			2.9943	1.11382e+06			2.99691	964868			2.98475	969130
3.02782	1051876			3.00782	1.03272e+06			3.01107	1056207			2.99823	1279018
3.04134	1171431			3.02161	861011			3.02456	1120001			3.01235	1116566
3.05485	1140449			3.0351	1.29716e+06			3.03994	1022243			3.02764	1649743
3.06837	1300609			3.0486	862847			3.05343	906715			3.04113	1082891
3.08192	1448989			3.06208	1.31911e+06			3.06693	965228			3.05462	1134805
3.09543	1262639			3.07557	956984			3.08042	1143483			3.06811	1182670
3.10937	1257481			3.08908	995718			3.0939	1010275			3.08161	1005343
3.12288	1042186			3.10293	1.02882e+06			3.1074	1191648			3.0951	967616
3.13638	995034			3.11691	856271			3.12089	946269			3.10858	1114756
3.14991	1140467			3.13042	907247			3.13436	1085121			3.12206	1350764
3.16344	1397591			3.14391	1.08935e+06			3.14786	917182			3.13555	1108152
3.17695	983544			3.15739	970363			3.16135	1009775			3.14903	1129124
3.19046	1154849			3.17087	1.16013e+06			3.17484	1054259			3.16253	1039440
3.2045	1113800			3.18436	1.09382e+06			3.18833	980204			3.17602	1123363
3.21801	1172038			3.19785	1.05903e+06			3.20229	1233515			3.19011	1194201
3.23152	1072506			3.21134	1.2883e+06			3.21578	859451			3.20359	1074716
3.24503	980321			3.22483	993397			3.22926	1121963			3.2171	1140338
3.25854	940950			3.23831	1106923			3.24275	906283			3.23058	1003854
3.27205	1586521			3.25182	973043			3.25625	1168860			3.24407	1518982
3.28621	1016670			3.2653	1197525			3.27019	1192728			3.25755	1011949
3.29971	1042507			3.27941	1.03464e+06			3.28368	902604			3.27104	1217183
3.31322	1073115			3.29288	1.17411e+06			3.29718	968915			3.28452	997339
3.32674	1017658			3.30636	972288			3.31066	884121			3.29801	1452580
3.34024	1215871			3.31986	1.23158e+06			3.32414	832789			3.3115	1106265
3.35374	1138978			3.33334	1.27203e+06			3.33764	793818			3.32498	1165081
3.36729	1356083			3.34702	1.07161e+06			3.35112	935494			3.33849	1201705
3.38079	1308184			3.36051	1.26996e+06			3.36516	948965			3.35198	1100296
3.3943	1221797			3.37399	1.2924e+06			3.37864	1121590			3.36602	1147965
3.40781	1505614			3.38747	1.12781e+06			3.39212	955613			3.37952	1222338
3.4213	1118037			3.40095	1.06265e+06			3.4056	1040478			3.393	1536872
3.43533	1520298			3.41445	1.11699e+06			3.41909	1287801			3.4065	1402304
3.44934	1273022			3.42813	1215049			3.43289	1023620			3.41998	1147441
3.46283	1777922			3.44211	1.01817e+06			3.44637	1330404			3.43346	1150484
3.47632	1360403			3.45559	1.38029e+06			3.45985	1108669			3.44694	1448689
3.48983	1570688			3.46906	1.36022e+06			3.47334	1102593			3.46043	1240222
3.50333	1288217			3.48256	1.4088e+06			3.48681	1320227			3.4739	1385368
3.51717	1403416			3.49603	1.21204e+06			3.5003	1335384			3.48737	1251720
3.53067	1571465			3.5095	1.51904e+06			3.51377	1157768			3.50085	1437851
3.54415	1311644			3.52298	1.52308e+06			3.52773	1225862			3.51432	1599377
3.55763	1415939			3.53645	1.15046e+06			3.54121	1130683			3.52824	1340818
3.57115	1264606			3.54992	1.348e+06			3.55468	1140919			3.5417	1117118
3.58462	1331034			3.56339	1.47223e+06			3.56815	1078256			3.55518	1444293
3.59809	1360517			3.57686	1.32931e+06			3.58162	1323193			3.56865	1155001
3.61194	1309140			3.59033	1.28878e+06			3.59509	1353951			3.58211	1363824
3.62541	1255998			3.60388	1.18724e+06			3.60855	1350709			3.59557	1423001
3.63888	1379581			3.61771	1.54046e+06			3.62203	1163247			3.60903	1532186
3.65235	1115395			3.63118	1.21335e+06			3.63549	1295567			3.6225	1064742
3.66582	1586576			3.64464	1.19168e+06			3.64894	1283924			3.63596	1549073
3.67948	1421379			3.6581	1.21558e+06			3.66241	1130572			3.64942	1277382
3.69296	1432779			3.67156	1.13516e+06			3.67596	1059628			3.66288	1207280
3.70641	1426110			3.68507	1.20388e+06			3.68942	917887			3.67633	1162797
3.71988	1520038			3.69854	1.10686e+06			3.70304	1257245			3.69005	1310129
3.73334	1387867			3.712	1.29425e+06			3.71649	1102751			3.7035	1386691
3.7468	1597721			3.72545	1.06944e+06			3.72993	1461104			3.71695	1297314
3.76026	1335118			3.7389	1.22574e+06			3.74341	1232207			3.73041	1183610
3.77372	1433743			3.75236	1046008			3.75686	1309437			3.74388	1546528
3.78729	1396746			3.76581	1.20231e+06			3.77031	1165585			3.75733	1304394
3.80074	1255989			3.77945	1298884			3.78376	1302367			3.77089	1233588
3.81421	1643781			3.79291	1.2367e+06			3.79722	1166986			3.78434	1021434
3.82767	1105073			3.80635	1.44844e+06			3.81066	1279952			3.79779	1230899
3.84112	1532961			3.81982	1.13654e+06			3.82412	1251616			3.81125	1402327
3.85459	1085468			3.83328	1.10057e+06			3.83757	1094084			3.8247	1060576
3.86804	1096050			3.84676	1.07909e+06			3.85105	971633			3.83814	930341
3.88149	1103589			3.86021	1.06912e+06			3.86472	1010945			3.8516	1219167
3.89495	1260258			3.87367	1008653			3.87818	1223480			3.86527	1152308
3.9084	1506132			3.88711	1.52892e+06			3.89163	1019884			3.87872	1167538
3.92187	1350033			3.90056	1.37652e+06			3.90508	1281341			3.89219	935415
3.93533	1213738			3.91402	1.21048e+06			3.91853	1152553			3.90564	1161068
3.94888	1283226			3.92748	1.31354e+06			3.93198	947787			3.91908	1019608
3.96234	1414533			3.94109	1.27822e+06			3.94544	1123680			3.93256	1185937
3.9758	1229297			3.95456	1.1704e+06			3.95888	909379			3.94601	1274601
3.98925	1427369			3.96801	1.09343e+06			3.97233	1116131			3.95946	779591
4.0027	1295977			3.98146	1.2569e+06			3.9858	1200241			3.97291	878664
4.01618	1188330			3.99492	1.19836e+06			3.99925	1298762			3.98636	1096944
4.03105	1291230			4.00837	891464			4.01269	1087209			3.99982	953650
4.04453	1050999			4.02182	1.4286e+06			4.02628	1386808			4.01331	1104931
4.05798	970748			4.03527	930431			4.03973	1075356			4.02691	1085110
4.07144	772263			4.04872	1.02136e+06			4.05318	1223899			4.04037	1047051
4.0849	956823			4.06217	1.33583e+06			4.06663	963413			4.05383	835981
4.09835	1211875			4.07562	1.1234e+06			4.08009	1014325			4.06727	966897
4.1118	997549			4.08907	1.07453e+06			4.09358	1236761			4.08073	1222443
4.12526	1104123			4.10253	1.14011e+06			4.10704	967192			4.09418	1024624
4.13871	1013365			4.11618	1.15705e+06			4.12049	1011042			4.10763	890261
4.15217	841490			4.12963	987372			4.13393	1048766			4.12108	1002909
4.16562	916576			4.14308	886960			4.14739	870963			4.13455	773908
4.17907	1132181			4.15654	755867			4.16085	865781			4.14801	958668
4.19381	972760			4.16999	739787			4.1743	1071402			4.16146	1059061
4.20729	1116740			4.18344	942126			4.18775	909188			4.17491	760320
4.22074	1188035			4.1969	936621			4.20138	1117554			4.18839	830259
4.2342	922827			4.21035	990632			4.21483	1094641			4.20204	851699
4.24766	1064197			4.22379	876477			4.22828	952713			4.21548	656769
4.26111	1017444			4.23726	988483			4.24173	1254830			4.22893	1184752
4.27456	916886			4.25071	1.15821e+06			4.25518	837015			4.24238	807923
4.28802	1087193			4.26416	993665			4.26866	819617			4.25583	1144033
4.30147	1117433			4.27779	1.12495e+06			4.28212	858220			4.26935	911665
4.31492	957134			4.29124	736550			4.29557	790806			4.2828	1031054
4.32838	892254			4.30468	1.10694e+06			4.30902	773352			4.29625	845977
4.34183	858208			4.31814	802383			4.32247	1038307			4.3097	917379
4.35529	990398			4.33159	970645			4.33592	1108787			4.32316	1069257
4.36888	1042816			4.34505	873409			4.34937	1006098			4.33661	809474
4.38232	1202068			4.35852	900571			4.363	940010			4.35006	916734
4.39578	1020139			4.37198	1.30021e+06			4.37645	770905			4.36373	786763
4.40923	1028856			4.38543	882966			4.3899	1162092			4.37719	1141948
4.42268	874420			4.3989	939284			4.40335	800819			4.39067	829898
4.43617	1074444			4.41234	962946			4.41683	1095203			4.40412	1150316
4.44962	758878			4.42579	1.22464e+06			4.43028	1026557			4.41757	1158247
4.46308	1033172			4.43925	899618			4.44373	997274			4.43102	708751
4.47653	755739			4.45285	1089730			4.45718	867211			4.44447	993290
4.49	1152214			4.4663	973498			4.47063	910533			4.45792	904174
4.50345	763804			4.47975	1.03808e+06			4.48408	1046726			4.47138	826925
4.5169	750914			4.49323	846236			4.49753	859449			4.48483	917074
4.53039	768788			4.50668	746646			4.51098	1107520			4.49828	621425
4.54384	979894			4.52014	996257			4.52444	795742			4.51173	845577
4.55729	784800			4.53359	989192			4.53802	991519			4.52529	823954
4.57074	1121201			4.54704	989153			4.55149	1051589			4.53874	787790
4.5842	857586			4.56049	1.05534e+06			4.56494	817902			4.55219	881258
4.59773	802909			4.57394	976590			4.57839	923915			4.56564	985590
4.61118	715280			4.58738	891091			4.59185	901756			4.57909	654265
4.62465	983163			4.60083	981297			4.60529	877251			4.59255	662100
4.63811	983887			4.61447	630318			4.61874	1060465			4.606	663303
4.65156	898878			4.62793	1.09893e+06			4.63219	940561			4.61944	827834
4.66501	861371			4.64139	740942			4.64564	864082			4.63289	504839
4.67846	1020959			4.65483	1.17724e+06			4.65908	744009			4.64635	858237
4.69207	920530			4.66828	788170			4.67253	791483			4.65979	642743
4.70551	608904			4.68174	823350			4.68598	1028720			4.67326	651214
4.71896	817905			4.69519	848232			4.69959	1001542			4.68682	785950
4.73242	864088			4.70864	617248			4.71305	772704			4.70036	705030
4.74587	1032873			4.7221	852790			4.7265	1074271			4.71381	650448
4.75936	810620			4.73556	783312			4.73994	919451			4.72727	796629
4.77282	893552			4.74901	694039			4.7534	877906			4.74072	904134
4.78774	1162159			4.76247	916581			4.76686	684294			4.75418	750928
4.80119	896279			4.77614	928891			4.78031	718128			4.76763	1057441
4.81465	870078			4.78959	740353			4.79377	870075			4.78108	648745
4.82811	655834			4.80305	686196			4.80722	965039			4.79454	599882
4.84157	765697			4.81651	983371			4.82067	922564			4.80802	739455
4.85503	856215			4.82996	794439			4.83412	830682			4.82147	911150
4.86848	801428			4.84342	878559			4.8476	888932			4.83493	997856
4.88195	850320			4.85688	876637			4.86128	1151992			4.8485	716723
4.89542	801797			4.87034	801841			4.87474	595147			4.86221	658737
4.90887	677018			4.8838	767141			4.88821	782638			4.87567	785928
4.92233	747421			4.89727	866032			4.90167	829183			4.88912	903600
4.93579	915107			4.91073	562233			4.91513	811548			4.90259	768074
4.95072	693787			4.92419	1.01118e+06			4.92859	1068761			4.91606	650506
4.96418	670308			4.93765	739053			4.94204	844395			4.92952	753480
4.97765	904263			4.95135	872402			4.95553	904427			4.94297	489589
4.99111	752778			4.96481	584564			4.96899	795617			4.95644	677975
5.00458	712672			4.97828	753274			4.98245	1006307			4.9699	665510
5.01806	710810			4.99174	700597			4.99591	777182			4.98337	793302
5.03153	933079			5.00521	647797			5.00938	962075			4.99683	658000
5.045	785838			5.01869	760817			5.02284	797986			5.01029	649616
5.05846	975951			5.03215	866393			5.03656	694875			5.02407	741498
5.07193	736767			5.04562	654470			5.05002	883282			5.03754	830945
5.0854	683040			5.05909	670481			5.06349	845206			5.051	658962
5.09887	910369			5.07255	798866			5.07698	705765			5.06448	767566
5.11262	699333			5.08602	953905			5.09045	805845			5.07794	774051
5.1261	711404			5.09949	744538			5.10391	814044			5.09141	680379
5.13957	856247			5.1133	913827			5.11739	776678			5.10488	578863
5.15304	618511			5.12678	741664			5.13086	872225			5.11834	774033
5.16652	789778			5.14025	1.04809e+06			5.14433	584539			5.13181	717477
5.17999	742818			5.15373	736032			5.1578	517322			5.14531	665355
5.19347	729115			5.16721	685774			5.17127	832935			5.15878	767500
5.20695	639881			5.18068	716710			5.18513	812103			5.17225	737625
5.22043	793694			5.19415	780223			5.19907	638147			5.18574	702169
5.2339	732826			5.20763	765528			5.21255	801399			5.19966	488800
5.24742	570689			5.22111	733994			5.22603	784903			5.21314	544226
5.2609	679457			5.23458	765137			5.23952	857783			5.22663	561691
5.27438	649473			5.24808	675730			5.25302	826361			5.24011	827188
5.28828	644404			5.26187	844276			5.2665	717612			5.25359	619344
5.30176	786977			5.27589	872459			5.27999	609179			5.26707	602510
5.31525	1067364			5.28939	782352			5.29346	796782			5.28055	570863
5.32877	637674			5.30288	643754			5.30695	583009			5.29403	683927
5.34227	670569			5.31638	825934			5.32044	627155			5.30752	729487
5.35575	861032			5.32986	778381			5.33393	658056			5.321	742069
5.36925	769100			5.34335	760708			5.34788	892029			5.33449	598192
5.38275	749446			5.35686	758521			5.36188	821264			5.348	736291
5.39624	620605			5.37035	727542			5.37537	708758			5.36216	720206
5.40975	750574			5.38384	740430			5.38886	860049			5.37565	548720
5.42325	777100			5.39737	844811			5.40238	832941			5.38915	828785
5.43676	742757			5.41086	819134			5.41588	784172			5.40267	696338
5.45094	609347			5.42435	753997			5.42937	674585			5.41617	714454
5.46444	587239			5.43847	823202			5.44288	779868			5.42967	607187
5.47794	863414			5.45257	779137			5.45639	743487			5.44317	828337
5.49147	667595			5.46608	830648			5.46989	781258			5.45667	724243
5.50497	608698			5.47959	850032			5.4834	760328			5.47018	671052
5.51904	610256			5.4931	801898			5.49692	801501			5.48368	481634
5.53255	732351			5.5066	786263			5.51042	682464			5.49718	556914
5.54607	771503			5.521	764522			5.52393	690749			5.5107	539968
5.55958	811694			5.53451	704757			5.53814	786202			5.52499	742575
5.57308	749805			5.54803	932900			5.55167	804955			5.5385	676232
5.5866	813631			5.56155	962468			5.56518	719427			5.55203	750152
5.60011	810979			5.57506	725632			5.57869	805682			5.56554	599454
5.61427	704161			5.58857	880821			5.59332	662815			5.57904	694643
5.6278	716598			5.60278	715427			5.60685	635481			5.59255	713336
5.64131	530136			5.61699	729589			5.62036	785604			5.60607	596206
5.65484	797642			5.6305	882505			5.63387	778753			5.61958	659203
5.66836	631624			5.64404	902598			5.64739	837296			5.6331	692986
5.68259	655241			5.65755	658428			5.6609	784272			5.64661	767920
5.69611	786952			5.67106	639941			5.67442	715789			5.66015	653986
5.70963	550791			5.68554	754640			5.68887	700756			5.67368	769618
5.72314	683065			5.69906	884365			5.70329	806094			5.6872	670343
5.73667	590847			5.71258	717607			5.71682	868144			5.70162	911902
5.7502	725533			5.72611	870369			5.73033	815262			5.71514	574926
5.76373	716184			5.73963	809964			5.74385	786296			5.72866	735429
5.77819	706181			5.75316	688868			5.75738	809965			5.74218	772144
5.79173	627963			5.7667	669886			5.7717	640766			5.75572	634430
5.80526	651993			5.78108	762724			5.78609	854559			5.77029	743370
5.81879	614413			5.79461	748451			5.79964	810852			5.78382	735729
5.83232	679199			5.80817	557134			5.81316	770610			5.79737	495308
5.84586	802890			5.8217	717790			5.82667	764564			5.81091	620289
5.85942	759118			5.83523	809107			5.84021	821768			5.82444	485330
5.87295	765930			5.84978	769680			5.85487	803203			5.83796	764262
5.88648	543428			5.86331	800494			5.86931	797889			5.8515	664938
5.90002	612419			5.87685	700105			5.88284	935505			5.86593	670938
5.91357	576834			5.89038	755819			5.89638	569639			5.87948	734033
5.92711	808079			5.90391	623653			5.90993	637961			5.89302	574591
5.94067	875344			5.91745	646650			5.92348	731831			5.90656	590800
5.95513	666356			5.93099	670634			5.93787	659467			5.92012	0
5.96868	633860			5.94545	625144			5.95143	660246			5.93453	761631
5.98225	717604			5.95901	721803			5.96498	715570			5.94809	627334
5.9958	800761			5.97256	710562			5.97852	727766			5.96163	669572
6.00934	754931			5.98611	692030			5.99207	792441			5.97518	688566
6.0229	686823			5.99965	0			6.00561	879288			5.98872	788639
6.03644	749122			6.01319	774828			6.01991	525842			6.00226	676634
6.04999	624083			6.02678	632305			6.03437	741369			6.01679	735064
6.06356	675135			6.04034	761081			6.0479	703815			6.03125	621905
6.0771	685359			6.0539	725401			6.06144	752561			6.04479	768559
6.09064	648822			6.06746	619493			6.07499	655521			6.05833	729094
6.1042	595463			6.08102	839844			6.08853	785658			6.07189	679338
6.11866	772021			6.09583	468236			6.10278	781043			6.08547	512068
6.13223	708621			6.11028	624328			6.11722	678110			6.09981	807623
6.14579	688678			6.12384	714453			6.13075	616347			6.11336	764652
6.15933	804483			6.1374	737696			6.1443	698176			6.12692	887750
6.17291	637506			6.15094	752705			6.15784	785606			6.14047	761208
6.18646	673348			6.16449	778432			6.17138	906394			6.15402	671273
6.20091	844530			6.17804	786767			6.18557	841044			6.16756	809128
6.21446	811903			6.19248	767783			6.19912	705262			6.18151	525402
6.228	810370			6.20602	783473			6.21265	804180			6.19594	732708
6.24152	803630			6.21957	728337			6.22618	813404			6.20947	677746
6.25503	861170			6.23309	1.00742e+06			6.23971	706824			6.223	711355
6.26882	819977			6.24661	835501			6.25322	581671			6.23653	881203
6.28229	754487			6.26065	510656			6.26672	902224			6.25003	750293
6.29577	683450			6.27414	773442			6.28071	447793			6.2639	996697
6.30922	973754			6.28762	562910			6.29418	959811			6.27791	876438
6.32266	515317			6.30109	889129			6.30766	804132			6.29138	770537
6.33611	752310			6.31455	1.03436e+06			6.32111	626749			6.30483	672372
6.34954	878263			6.32798	1.04492e+06			6.33455	955806			6.31827	892915
6.36367	1388143			6.34147	756274			6.34811	1140623			6.33171	521450
6.37714	1248395			6.3549	974568			6.36155	1210504			6.34514	756557
6.39061	1462523			6.369	1.45155e+06			6.375	1730108			6.35859	1654256
6.40408	1117532			6.38247	1.73082e+06			6.38846	1380069			6.37205	1546183
6.41756	1540675			6.39593	1.53356e+06			6.40193	1789645			6.38554	1416533
6.43124	1632589			6.40941	1.40513e+06			6.41539	1637041			6.39901	1473482
6.44472	1673015			6.42289	1.70877e+06			6.42886	1343341			6.41248	1483434
6.45824	1386610			6.43636	1.85299e+06			6.44236	1490980			6.42619	1539346
6.47174	1457163			6.44983	1.55004e+06			6.45627	1378865			6.44144	2232047
6.48524	1427054			6.46331	1.4379e+06			6.46974	1389532			6.45491	1338659
6.49876	1646051			6.47679	1.50657e+06			6.48323	1526471			6.4684	1924222
6.51226	1136098			6.49027	1.27193e+06			6.49671	1211784			6.48188	1222898
6.5264	1613434			6.50376	1.62386e+06			6.51019	1476917			6.49536	1604163
6.53991	1564139			6.51724	1.30073e+06			6.52372	1234823			6.50885	1580499
6.55341	1577380			6.53116	1.60887e+06			6.5372	1191395			6.52233	1775379
6.56692	1312281			6.54465	1.57391e+06			6.55069	1390340			6.53779	1486375
6.58044	1265678			6.55813	1.47035e+06			6.56418	1254497			6.55128	1554602
6.59394	1272673			6.57162	1604892			6.57766	1460858			6.56477	1302598
6.60747	1062165			6.58511	1.33548e+06			6.59115	1254997			6.57826	1506251
6.62098	1105587			6.59859	1.23202e+06			6.60529	1067625			6.59175	1477499
6.63449	1056299			6.61206	1.23908e+06			6.61931	1391482			6.60524	1142026
6.64799	1043787			6.62559	1.24197e+06			6.6328	888334			6.61873	1227663
6.66151	1003210			6.63907	1.15841e+06			6.64629	1018190			6.63224	1410162
6.67501	1059481			6.65255	1.28028e+06			6.65979	1000490			6.64574	1022949
6.68852	896920			6.66604	1.00551e+06			6.67329	866972			6.65923	1113640
6.70269	918707			6.67953	953432			6.68677	967808			6.67271	1131055
6.7162	999901			6.69356	994091			6.70027	876076			6.68622	974548
6.72973	912753			6.70705	1.19166e+06			6.71377	830742			6.70027	974860
6.74327	752724			6.72054	1.04077e+06			6.72726	935685			6.71376	1342003
6.75681	779868			6.73404	848725			6.74076	977930			6.72727	1000327
6.77033	650057			6.74754	1.11037e+06			6.75426	802359			6.74077	1210299
6.78387	770902			6.76105	1.12569e+06			6.76873	715887			6.75426	774898
6.7974	723734			6.77456	751381			6.78282	688320			6.76777	881005
6.81094	854618			6.78808	1.01781e+06			6.79633	606985			6.78127	930507
6.82448	655994			6.80162	783705			6.80984	759655			6.79477	937987
6.83802	632798			6.81512	700184			6.82335	696677			6.80829	1003671
6.85155	605505			6.82863	713215			6.83686	748410			6.82179	763420
6.86596	725974			6.84214	745601			6.85038	791516			6.8353	659966
6.87951	571070			6.85565	805248			6.86389	699860			6.84882	1063645
6.89305	579438			6.86989	597780			6.8774	606424			6.86311	851578
6.90659	649684			6.88341	681423			6.89091	625777			6.87663	775708
6.92014	607786			6.89693	799308			6.90442	677091			6.89015	605408
6.93369	688778			6.91046	663308			6.91794	543599			6.90366	714047
6.94724	559826			6.92398	732401			6.93146	537094			6.91718	724441
6.96078	594135			6.93753	636656			6.94553	660689			6.9307	749431
6.97433	501938			6.95105	772042			6.95906	502134			6.94423	831880
6.98788	634994			6.96456	622700			6.97257	551421			6.95774	726922
7.00143	666970			6.97807	506215			6.9861	531150			6.97126	633003
7.01498	644918			6.9916	527126			6.99962	543331			6.98477	753647
7.02944	653070			7.00512	476740			7.01317	651778			6.99829	790330
7.043	455472			7.01999	701054			7.02671	546336			7.01182	767398
7.05656	497365			7.03435	583547			7.04024	542718			7.02617	687832
7.07014	684860			7.04788	439069			7.05377	600673			7.0397	742913
7.0837	493165			7.06141	600894			7.06731	469239			7.05324	670956
7.0975	350530			7.07496	539870			7.08084	470656			7.06676	620752
7.11107	485851			7.08849	711706			7.09452	553087			7.0803	611512
7.12464	451140			7.10202	677451			7.10807	555296			7.09403	513194
7.13822	558890			7.11556	549915			7.12234	403934			7.10757	631614
7.1518	445848			7.12909	637748			7.13591	524845			7.1211	688152
7.16538	509936			7.14262	550350			7.14945	495752			7.13464	659074
7.17895	526932			7.15617	561199			7.163	483455			7.14819	635059
7.19342	511632			7.16971	613559			7.17654	544918			7.16172	666312
7.20699	479444			7.18462	453395			7.19009	522620			7.17527	652459
7.22057	341873			7.19908	547933			7.20362	580753			7.1888	556119
7.23415	476754			7.21262	541133			7.21716	417101			7.20321	523802
7.24773	525810			7.22617	621877			7.23072	512273			7.21676	610026
7.26147	421987			7.23972	501650			7.24427	456834			7.23031	666072
7.27505	511930			7.25326	563589			7.25782	469861			7.24386	588374
7.28861	566352			7.26679	497881			7.27159	511937			7.2574	538744
7.3022	555779			7.28035	513819			7.28605	398606			7.27111	659674
7.31578	399853			7.29389	611868			7.2996	395433			7.28467	587203
7.32936	484488			7.30745	479019			7.31319	446974			7.29823	608647
7.34452	549270			7.32101	532628			7.32675	398314			7.31177	629447
7.35811	434939			7.33455	482535			7.3403	461894			7.32531	555619
7.37261	503258			7.34831	487743			7.35386	500493			7.3389	761734
7.38622	497981			7.36277	462656			7.36742	425216			7.35364	552947
7.39981	434438			7.37633	380525			7.38097	358063			7.36811	434746
7.4134	410713			7.3899	479896			7.39454	467568			7.38169	562803
7.42699	373500			7.40346	478381			7.40809	533033			7.39525	518498
7.44059	524768			7.41701	501602			7.42165	462993			7.40881	563159
7.45418	440139			7.4319	472508			7.43551	464641			7.42236	494603
7.46776	356657			7.44544	438620			7.44997	546347			7.43591	490565
7.48135	483170			7.45901	566493			7.46354	511513			7.44948	647743
7.49494	293352			7.47257	428066			7.47712	446436			7.46306	592727
7.51004	410883			7.48613	550155			7.49067	521130			7.47661	520911
7.52364	333107			7.49969	549107			7.50424	453601			7.49018	640827
7.53813	308946			7.51324	438786			7.51781	479913			7.50373	580710
7.55176	345525			7.52771	443816			7.53138	459204			7.51884	565786
7.56537	330925			7.54127	310883			7.54495	425480			7.53332	691643
7.57897	463490			7.55482	527564			7.55853	404399			7.54691	599564
7.59258	439073			7.5684	445812			7.57212	391767			7.56047	512817
7.60619	332367			7.58197	539154			7.58569	434084			7.57402	458040
7.61979	365034			7.59712	469819			7.59957	446602			7.58758	552078
7.63338	339716			7.6107	353792			7.61403	409387			7.60113	487915
7.64698	448354			7.62428	449832			7.6276	431374			7.61469	607163
7.66059	322092			7.63783	448768			7.6412	376546			7.62826	510809
7.67418	464314			7.6514	454341			7.65477	484221			7.64183	496172
7.68815	449416			7.66496	507439			7.66834	393073			7.6554	685720
7.70266	364701			7.67854	442328			7.68191	425186			7.66897	585814
7.71627	468789			7.69303	443600			7.69549	475647			7.68269	653690
7.72988	428407			7.70659	530212			7.70906	394250			7.69717	527551
7.74348	451460			7.72016	480756			7.72267	440880			7.71073	540155
7.75711	375430			7.73375	367243			7.73625	401958			7.72429	524446
7.77072	399170			7.74731	458562			7.74984	536632			7.73786	486238
7.78432	438653			7.76106	536246			7.76378	418542			7.75143	607163
7.79793	407331			7.77463	449018			7.77826	508721			7.76498	535271
7.81154	360243			7.78819	465829			7.79186	474165			7.77855	463168
7.82515	332398			7.80177	396659			7.80546	441962			7.79211	630042
7.83875	460904			7.81535	450211			7.81904	398707			7.80571	610485
7.85264	324931			7.82892	545172			7.83262	543617			7.81928	517814
7.86712	362546			7.84384	402788			7.8462	462709			7.83285	548450
7.88073	457287			7.85831	536453			7.85977	466434			7.8466	578528
7.89435	438431			7.87187	357118			7.87336	512039			7.86108	620010
7.90795	442563			7.88544	590082			7.88694	533950			7.87464	514517
7.92156	380913			7.89901	412682			7.90052	480274			7.8882	560888
7.93516	394270			7.91257	480149			7.9141	491331			7.90179	543938
7.94875	425240			7.92614	449308			7.92792	355471			7.91536	442147
7.96235	473187			7.93973	506672			7.9415	351556			7.92894	603062
7.97598	407491			7.9533	416547			7.956	328858			7.94251	557419
7.98958	456071			7.96687	495339			7.96959	496203			7.95608	584266
8.00317	438996			7.98046	451565			7.98318	461641			7.96964	505446
8.01704	476418			7.99402	397693			7.99675	542118			7.98321	622401
8.03153	417141			8.00759	482142			8.01033	382128			7.9968	517978
8.04515	313774			8.0225	497324			8.0239	411627			8.01058	617922
8.05876	475645			8.03697	445916			8.03746	408728			8.02509	497164
8.07237	455524			8.05054	457999			8.05104	453874			8.03866	447172
8.08597	450632			8.06411	547112			8.06461	352956			8.05225	439411
8.09957	431090			8.07768	404456			8.07818	521856			8.06582	583566
				8.09126	560360			8.09175	517565			8.07938	378295
				8.10483	408439			8.10561	303337			8.09296	585295
												8.10653	505454

## Sheet: 2i
[rac-anti-5] mM	v0/E0 in 1/min; rep. 1	v0/E0 in 1/min; rep. 2
1.04167	6.58	6.536
0.694444	6.388	6.356
0.462963	6.008	5.508
0.308642	4.456	5.048
0.137174	2.9444	3.2088
0.0914495	1.8008	2.2244
0.205761	4.1	4.448

## Sheet: 2k
Organism	NCBI Genbank accession number
Burkholderia pseudomallei complex	https://www.ncbi.nlm.nih.gov/nuccore/CP000085.1
Micromonospora nigra	https://www.ncbi.nlm.nih.gov/nuccore/NZ_FMHT00000000.1
Nocardiopsis chromatogenes	https://www.ncbi.nlm.nih.gov/nuccore/NZ_ANBH00000000.1
Micromonospora sp.	https://www.ncbi.nlm.nih.gov/assembly/GCF_016900955.1/
Streptomyces bryophytorum	https://www.ncbi.nlm.nih.gov/assembly/GCF_016916835.1/
Streptomyces mobaraensis	https://www.ncbi.nlm.nih.gov/assembly/GCF_000342125.1/
Saccharothrix syringae	https://www.ncbi.nlm.nih.gov/nuccore/NZ_JNYO00000000.1
Streptomyces glebosus	https://www.ncbi.nlm.nih.gov/nuccore/BLIO01000001.1/
Agrobacterium vitis	https://www.ncbi.nlm.nih.gov/nuccore/MBFD01000031.1/
Nitrospirillum iridis	https://www.ncbi.nlm.nih.gov/assembly/GCF_014205765.1/
