# Supplementary material for: Pathogenic bacteria remodel central metabolic enzyme to build a cyclopropanol warhead
Source: Nat Chem. 2022 Jul 29;14(8):884–90. doi: 10.1038/s41557-022-01005-z (PMC9359912; doi:10.1038/s41557-022-01005-z)
Supplement: Source Data Fig. 3 — Source Data for Figure 3 [file 41557_2022_1005_MOESM5_ESM.xlsx]

## Sheet: 3a
ref				+NAD+				+NADH				no cofact.
Time	Intensity			Time	Intensity			Time	Intensity			Time	Intensity
0.00735	90722.2			0.00678172	64755.3			0.00694145	68409.7			0.00761692	47901.9
0.009257	87182.7			0.00843697	67053.9			0.00859682	71834.6			0.00981442	43971.6
0.011283	86409			0.0103442	62609.5			0.0104869	61970			0.0121877	47932
0.012945	79600.5			0.0120818	59673.6			0.0121422	63282.2			0.0141436	43191
0.0146	92542			0.0137369	56363.5			0.0137973	72580.9			0.0157988	44145.2
0.016255	81162.3			0.0153923	61017.2			0.0154527	67103.5			0.0174541	48372.5
0.01791	92732.5			0.0170473	63061.9			0.0171074	72323.7			0.019109	47297.1
0.019565	85782.6			0.0187026	62982.8			0.018763	66263.9			0.0207645	45825.4
0.021221	89140.8			0.0203578	57578.8			0.0204176	64694.5			0.0224195	42662
0.022876	96646			0.0220127	59791			0.0220728	65125.2			0.0240745	48258.7
0.024531	97872.1			0.0236678	67237.6			0.0237281	70328.9			0.0257296	49462.8
0.026186	89465.3			0.0253231	62546.7			0.0253833	71264.2			0.0273847	50430.7
0.027841	86294.5			0.0269782	65394.5			0.0270384	69138.6			0.0290937	46543.3
0.029555	88084.6			0.0286335	66317.9			0.0286937	67173.9			0.0309047	42714.8
0.031211	95836.5			0.0302886	61502.3			0.0303485	69483.7			0.0327503	45906.4
0.032909	92085.8			0.031944	59177.6			0.0320037	72460.5			0.0347659	46964.2
0.034564	104108			0.0336023	60621.9			0.0336589	75726.4			0.0366523	49517.5
0.036345	94058			0.0353203	53927.8			0.0353749	72262.7			0.0386196	47681
0.038147	85855.4			0.0371584	65582			0.0371832	72450.6			0.0407191	45900.4
0.039993	91924.6			0.0390339	58833.4			0.0390161	75308			0.0428759	50685.1
0.041876	90297.2			0.040899	61570			0.0409172	67515.8			0.0451434	50569.5
0.043925	88381			0.0428756	66426.2			0.0428218	73287			0.0474416	52941
0.045942	88235.6			0.044863	62692.3			0.0448542	72622.6			0.0497499	45325.3
0.048066	95136.8			0.046823	58693.1			0.0469249	71765.1			0.0520395	48184.4
0.05012	95270.4			0.0490195	60960.3			0.049098	77936.4			0.0543568	49536.7
0.052274	89232.6			0.0511865	60993.3			0.0512078	70947.9			0.056745	51121.2
0.054346	82242.9			0.0533985	58838.4			0.0533395	77601			0.0592145	47551.5
0.056443	95703.2			0.0556762	61731.3			0.0555527	72539.4			0.0616166	45266.3
0.058524	99760.9			0.058047	64006.7			0.0577332	76638.1			0.0640649	47886.9
0.060601	85200.2			0.060288	66866			0.0598349	71820.1			0.066253	47252.6
0.062637	92439.1			0.0624803	61800.4			0.0619777	74550.2			0.0683583	47635.5
0.064631	83146.3			0.0645882	61673.2			0.0639936	67943.5			0.0704337	47656.6
0.066626	92372.6			0.0665877	57186.1			0.0658912	70434.7			0.0725284	44565.7
0.068592	93278.9			0.0685627	58825			0.0678485	70283.5			0.0746093	44031
0.070422	90419.7			0.0704964	62785.8			0.0697224	72031.1			0.0766603	52319.4
0.072248	88617.2			0.0724589	57912.3			0.0716245	71471.9			0.078727	39665
0.074112	92484.8			0.0744119	64078.9			0.0734545	66324.9			0.0808416	43341.7
0.075973	92464.7			0.0763912	70501.6			0.075337	73390.9			0.0829867	46881
0.077788	94267.1			0.0783182	65244.8			0.0772677	74618.8			0.0851854	48424.9
0.079594	82169.6			0.0802616	68022.7			0.0791834	76385.1			0.0872833	46038
0.081446	87023.1			0.0822752	65186.7			0.0810644	77797.7			0.0893217	47426
0.083365	93562.8			0.084213	62656.9			0.0829438	66537.8			0.0914485	42661.6
0.085288	94473.9			0.0862137	64478.7			0.0849082	66413.8			0.0936962	49738.7
0.087181	86963.7			0.0882224	65372.9			0.0868593	72083.9			0.0959597	46505.6
0.089048	87619.6			0.0902835	68507.7			0.0888052	65615.2			0.0981379	44014.1
0.090975	90587.8			0.0923554	59845.5			0.0907978	77547.3			0.10039	43871.1
0.09291	85362.9			0.0945203	63020.8			0.09277	64311.8			0.102536	43105.1
0.09484	94479.9			0.0966235	60416.5			0.0947908	71439			0.104856	50527.1
0.096865	92000.8			0.0987085	74005.8			0.0967881	71616.5			0.107117	51026.6
0.098863	91955.5			0.100836	68187.7			0.0987933	81283.8			0.109308	49503.7
0.100888	99405.8			0.102885	57795.6			0.100837	78750.3			0.111663	49735.8
0.102953	86347.4			0.104934	63224.8			0.102936	73163.8			0.113995	47486.5
0.104903	89095.2			0.10709	64212.6			0.105134	70330.3			0.116258	48133.3
0.107055	90257			0.10928	60612.9			0.107255	72980.8			0.118615	49400.4
0.109091	96797.6			0.111534	60351.4			0.10943	71604.1			0.120817	44928.5
0.111151	97130.1			0.113694	59192.3			0.111603	68719			0.123063	44947
0.113206	95458.9			0.115982	64179.7			0.113795	67434.8			0.125351	49820.8
0.115174	89019.5			0.118301	59551.7			0.115965	76304.9			0.127696	50972.4
0.11724	88271.2			0.120504	62779.1			0.118182	72132.3			0.129986	46792.5
0.11936	89583.1			0.122845	66300			0.12036	84278.5			0.132306	49077.4
0.121447	90995.2			0.125144	61218.6			0.122588	75464.2			0.134665	49517
0.12351	96792.2			0.127494	65559.4			0.124695	76041.4			0.136988	49026.4
0.125686	83325.7			0.129827	65974			0.126879	74802.3			0.139313	46264.2
0.127859	84846.7			0.13215	66435			0.129087	75479.6			0.141606	46763.4
0.129983	90494.2			0.134459	61427.4			0.131295	73918.9			0.14387	47059.5
0.132177	89371.8			0.136732	63639.4			0.133494	70230.7			0.146248	48751.9
0.1344	90232.5			0.138993	61209.4			0.135691	78223			0.148651	46556.3
0.136541	87311.3			0.141334	57951.7			0.13801	70843.8			0.151	47664.3
0.13876	89254.2			0.143718	62464.3			0.140225	68066.6			0.153404	45764.6
0.140965	99577.1			0.146028	63462.1			0.142556	77646.5			0.155759	44217.7
0.143111	88834.9			0.148355	65593.1			0.144789	71614.9			0.158176	46387.2
0.145176	89569.9			0.150672	63731.7			0.146979	70694			0.16056	45317.1
0.14726	87074.2			0.153037	63827.7			0.149235	75920.7			0.162919	48918.7
0.149366	90499.6			0.155322	57445.8			0.15146	74517.5			0.165373	48876
0.151541	87231			0.157746	62378.2			0.153766	75267.3			0.167908	48848.5
0.153717	96268.9			0.15997	63685.5			0.156081	74929.8			0.170327	48468.5
0.15587	92705.8			0.162309	60020.1			0.158384	69663.7			0.172798	47269.8
0.15805	87431.9			0.16469	62423.2			0.160663	69511.7			0.175151	45485.8
0.160259	90367.9			0.167191	62820.9			0.162918	79197.2			0.177579	43668.7
0.162469	86623.2			0.169642	66001			0.165355	72329.4			0.179901	43617.6
0.164716	93808			0.172002	61588.4			0.167642	73025.5			0.182417	47579.1
0.166938	99000.6			0.174449	59980.6			0.17004	70039.1			0.184956	48707.6
0.169161	85251.6			0.176863	64755.7			0.172454	79323			0.187366	44594.1
0.17142	94284.5			0.179367	62662.5			0.174801	71363.1			0.189825	49713
0.173725	82168			0.18178	64479			0.177139	73705.5			0.192395	48670.8
0.175953	77243			0.184295	57809.8			0.179533	80663			0.19487	45925.1
0.178245	91401.2			0.186655	60405.6			0.181853	77909			0.197273	42736
0.180399	91791.2			0.189158	58802.2			0.184094	70003.6			0.199777	49849.5
0.182596	92330.7			0.191624	59082.2			0.186469	72636			0.202265	45709.9
0.184843	92906.6			0.194143	61056.2			0.188928	70285.5			0.204722	50977.7
0.18712	94316.8			0.196627	63974.8			0.191311	70839.6			0.207245	45172.6
0.189306	95697			0.199132	58813.6			0.193641	74518			0.209667	45363.8
0.191458	84994.3			0.201719	62082.2			0.196033	77684.8			0.212214	45975.4
0.193693	92957.9			0.20426	62346.2			0.198387	71566.8			0.214727	49149.7
0.195958	91196.3			0.206783	62056.4			0.200704	71195.3			0.217182	51263.6
0.198171	95281			0.209252	60385.2			0.203091	67735.7			0.219672	43576.4
0.200508	87913.9			0.211808	61684.9			0.205443	74961.6			0.222104	41573.3
0.202712	88491.9			0.214265	65011.3			0.20788	66596.2			0.22457	47160.2
0.204985	88057.1			0.21674	61212.5			0.210355	75296.3			0.227134	48838.4
0.207184	85423.2			0.219236	66256.7			0.212782	67240.6			0.229661	54381
0.209472	91320.9			0.221823	58546.2			0.215167	70928.6			0.232129	52854.3
0.211741	88336.6			0.224337	60589.9			0.217644	68451.9			0.234581	50025
0.214103	96700.8			0.226914	58811.6			0.220077	76248.9			0.237037	45424.6
0.21637	94684.5			0.229415	62814.6			0.222548	69110.2			0.239625	46830
0.218624	86258.2			0.231892	68387.7			0.224931	66573.9			0.242175	45295.1
0.220986	89158.3			0.234433	60905.4			0.227427	67222.8			0.24463	44674.3
0.223264	89152.8			0.236919	57342.6			0.229955	69400.8			0.24724	48704.2
0.225635	84892.5			0.239423	62306.8			0.232523	70068.9			0.249703	48084.4
0.228008	86342.6			0.241972	61968.2			0.234921	73489.7			0.252208	46207
0.230306	97283.4			0.244437	68660.9			0.237381	74258.1			0.25473	43538.6
0.232622	85832.9			0.247031	61696.3			0.239745	68302.8			0.257268	44746.6
0.235029	89372.9			0.249673	62165.5			0.242113	70929.9			0.259721	48606.9
0.237338	88470.9			0.252256	61282			0.244642	66812.9			0.262319	48519.7
0.239748	87260.7			0.254828	66171.6			0.247121	69500.8			0.264833	48183.6
0.242067	90766.6			0.257507	60621.7			0.249594	70360.6			0.267396	45395
0.244333	86842.2			0.260064	70541			0.252154	76430.4			0.269978	48224.2
0.246584	93155.8			0.262628	60821.1			0.254579	78346.2			0.272627	50399.3
0.248841	87153.3			0.265235	62057.7			0.257096	69014.8			0.27516	47674.8
0.251244	96258			0.267739	66249.1			0.259574	72585.3			0.277755	46468.1
0.253515	87322.6			0.270284	62747.2			0.26211	73530.3			0.28036	44320.7
0.255819	90294			0.27283	63409.7			0.264617	78462.1			0.283028	49021.2
0.258186	90980.6			0.275513	60955			0.267068	68603.2			0.285552	53028.1
0.26054	87935.3			0.278027	62911.8			0.269584	70615.6			0.288045	44823.8
0.262811	94350.5			0.280667	59210.4			0.272106	74132.6			0.290547	48487
0.265128	91829.7			0.283168	62029.7			0.274713	74824.9			0.293141	44927.6
0.267467	100985			0.2857	66881			0.27729	74608.9			0.295812	44442.8
0.269748	86221.5			0.288346	64762.1			0.279873	74586			0.298468	47254.9
0.272029	91853			0.291032	63265.1			0.282366	68732.2			0.301089	51048.7
0.274341	87739.3			0.293652	64193.4			0.284845	74598.5			0.303704	45848.5
0.276673	89628.6			0.296159	62826.9			0.287422	67473.9			0.30629	45882
0.279104	91255.4			0.298674	63201.4			0.29001	81756.4			0.308844	46686.4
0.281354	93694.5			0.301293	57332.9			0.292645	73057.3			0.311445	50254.7
0.283648	90464.8			0.30389	59311.6			0.295138	74429.4			0.313976	47065.1
0.28601	89428.4			0.306516	61866.2			0.297672	69549.2			0.316604	46600.4
0.288284	95683.5			0.309122	62595.9			0.300221	72691.6			0.319157	47783.5
0.290667	87718.1			0.311922	64031.4			0.302856	77454.6			0.321798	46241.6
0.292909	86706.7			0.314554	60982.3			0.305453	80204.3			0.32453	48531.8
0.295139	89188.5			0.317093	61535			0.308077	69286.1			0.32716	46133.2
0.297474	87255.4			0.319862	69136			0.310735	75487.3			0.329896	49274.2
0.299754	85466.1			0.322482	60344.1			0.313295	74411.1			0.332549	49023.2
0.30211	83770.8			0.325005	61170.3			0.315925	65373.9			0.335182	46009.7
0.304511	88900.7			0.3276	60091.6			0.318434	72138.4			0.33781	48408.2
0.306901	91332.9			0.33036	58374.9			0.321187	73257.3			0.340547	47417.5
0.309181	90622			0.333079	62697.4			0.323773	73725.7			0.343244	46363.8
0.311667	85851.9			0.335748	66031.4			0.326377	67472.7			0.345933	46119.8
0.313961	84478.1			0.338359	58327.3			0.328995	66704			0.348624	47959.5
0.316366	88725.3			0.341081	59268.5			0.331577	74203.2			0.351207	43703.7
0.318704	87432.2			0.34373	64234.3			0.334097	72125.1			0.35382	45371.8
0.320994	90731.9			0.346482	62990.3			0.336625	65273.7			0.35655	47638.8
0.323391	86513.5			0.34913	61093.8			0.33934	64778.4			0.359025	50100.7
0.325776	86351.9			0.351836	59898.8			0.341993	65531.1			0.361765	45374.4
0.328149	81593.4			0.35444	61793.6			0.344586	74829.1			0.364446	41177.3
0.330537	88443.8			0.357111	63540.8			0.34732	74316.4			0.367228	46743.7
0.332943	88857.8			0.359806	58702.4			0.349969	65221.3			0.36992	45218.7
0.335366	91106.7			0.362412	62176.3			0.352509	73107.3			0.372532	49192.8
0.337814	85336			0.36509	65952.1			0.355219	70970.6			0.375259	43442.9
0.340248	87977.3			0.367706	59702.8			0.357936	77988.2			0.377965	46061.6
0.342635	86187.4			0.370382	61255.7			0.360653	74769.8			0.3806	46159.7
0.345063	92587.7			0.373092	63155			0.363274	67694.2			0.383246	47091.8
0.347378	93865.5			0.375797	59881.4			0.366012	70375			0.385895	42075.6
0.349748	92921.1			0.378451	66744.4			0.368772	71831.5			0.388663	45250
0.352221	87765.9			0.381224	59568.6			0.371528	70544.1			0.391436	45109.4
0.354637	93869			0.383954	61881.6			0.374151	69869.8			0.394138	49199.6
0.357196	82006.4			0.386635	64618			0.376856	74559.6			0.396927	46898.2
0.359647	87059.4			0.389318	61634.9			0.379523	76284.3			0.399643	44497.9
0.362078	95327.8			0.392066	59876.1			0.38227	70330.2			0.402387	45050
0.364449	99444.4			0.394839	60475.5			0.385014	85554.5			0.405101	43664.1
0.366849	91581.3			0.397597	58588.3			0.387731	76126.8			0.40788	46235.9
0.36917	86177			0.400335	55685.3			0.39043	75899.7			0.410611	47076.2
0.371613	86711.9			0.403161	59888.4			0.393296	71995.3			0.413376	46803.5
0.374059	84561.2			0.406038	58343.9			0.396119	79610.6			0.416041	46179.6
0.376522	85860.4			0.408893	61310.5			0.399098	76787.9			0.418746	43107.8
0.378869	88083.8			0.411711	66048			0.401838	66859.7			0.421426	47886.8
0.381308	84782.4			0.414525	65175.2			0.40466	70844.9			0.424221	46630.8
0.383796	92519			0.417295	63189.4			0.407457	74838			0.427053	46139.8
0.386222	81960.2			0.420143	68829			0.410209	70926.8			0.429847	48045.8
0.388593	92399.9			0.422993	63063			0.412911	74577.3			0.432676	46369.4
0.391115	92239.9			0.426058	58218			0.415747	78157.6			0.435358	47224.6
0.393656	85017.6			0.429027	66945			0.418625	69378.9			0.438145	44139.5
0.396064	84794.6			0.431962	65188.4			0.421289	70971.1			0.440812	49483.6
0.398589	96132			0.434903	59913.9			0.424013	73591.8			0.443521	47443.3
0.401041	93475.5			0.437724	59977.9			0.426877	74618.5			0.446009	44041
0.403635	93745.4			0.440653	65926.6			0.429634	71337.2			0.448311	43981.3
0.406212	89632.8			0.443411	58101.1			0.432461	75993.1			0.450462	47968.6
0.4087	85303.7			0.44587	59731.3			0.435418	74102			0.452362	47994.5
0.411259	99885.5			0.448207	64311.9			0.438184	73756.7			0.454184	45769
0.413705	85805.7			0.450211	61872.2			0.440991	71151.5			0.455859	46514.6
0.416215	91845.3			0.452148	57270.4			0.443733	74881.1			0.457514	41305.5
0.418637	96288.6			0.454006	56250.2			0.446219	67413.2			0.459169	42088.6
0.421176	89327			0.455752	59750.9			0.448468	74859.2			0.460824	51487.9
0.423624	89403.5			0.457406	62848.8			0.450557	65973.3			0.46248	43854
0.426139	85918.9			0.459062	57865.9			0.452457	68287.2			0.464135	41613.1
0.428701	92341.8			0.460717	60405.6			0.454212	79575.1			0.46579	40616.8
0.4312	91532			0.462372	64067			0.455868	68165.8			0.467445	36217.7
0.433754	87575.1			0.464027	62179			0.457523	71328.9			0.4691	47757.1
0.436346	83909.1			0.465682	59203.8			0.459178	68041.5			0.470755	43932
0.438845	85435			0.467337	55342.7			0.460833	67353.9			0.472411	42288.1
0.441328	91111.7			0.468992	57796.7			0.462488	65432.4			0.474066	43542.3
0.443767	85264.1			0.470648	57572.9			0.464143	67409.3			0.475721	42579.6
0.446215	97980.3			0.472303	54901.3			0.465798	60078.6			0.477376	45619.2
0.448661	88704.1			0.473958	57992.4			0.467454	65233.8			0.479031	44905.9
0.451217	92079.9			0.475613	53879			0.469109	67161.9			0.480686	40352.7
0.453699	93840.1			0.477268	56791.4			0.470764	74494.8			0.482341	40496.5
0.456089	87293			0.478924	61789.9			0.472419	63836.8			0.483997	38214.8
0.458495	92984.5			0.480578	53748.2			0.474074	64693.9			0.485652	41630
0.460978	93872.9			0.482234	53114.7			0.475729	66513.9			0.487307	38695.7
0.463379	92555.7			0.483889	54932.3			0.477384	61696			0.488962	39212
0.465873	86416.4			0.485545	57360.4			0.47904	62018.6			0.490617	38739.3
0.468359	88404.3			0.487199	59970			0.480695	60226.4			0.492272	34915.9
0.470814	87165.7			0.488855	54077.8			0.48235	60671.8			0.493928	34536.4
0.473322	87206.3			0.490509	53616.3			0.484005	69238.1			0.495583	39472.6
0.475849	92399.9			0.492165	54588.8			0.48566	60181.4			0.497238	44936.6
0.478335	86079.6			0.49382	52106.4			0.487315	64297.3			0.498893	42431.3
0.480843	88896.5			0.495475	53080.9			0.488971	61450.6			0.500548	40537.1
0.48334	92799.9			0.49713	55582.1			0.490626	65667.7			0.502203	37378
0.48589	84202.4			0.498785	57666.2			0.492281	56346.8			0.503859	37673.4
0.488342	94322.7			0.500441	58391.4			0.493936	69414			0.505513	42889.1
0.490861	89382.8			0.502096	54543.9			0.495591	61499.6			0.507169	40299.7
0.49334	89220.3			0.503751	55607.1			0.497246	62539.1			0.508824	47187
0.495798	87911.8			0.505406	53270.8			0.498902	58541.3			0.510479	40384
0.498333	88436.8			0.507061	49941.6			0.500557	76184.5			0.512134	43338.7
0.501021	87571			0.508716	61971.6			0.502212	61136.1			0.513789	38706.4
0.503769	90725.3			0.510371	55645.6			0.503867	66647.4			0.515445	36687.2
0.506482	81929.8			0.512027	53679			0.505522	64645.1			0.5171	41336.3
0.509346	86304			0.513682	44971.1			0.507177	65832.6			0.518755	41453.6
0.512338	86580.3			0.515337	49028.7			0.508832	70212.5			0.52041	37192.5
0.515575	82822.7			0.516992	53241.7			0.510488	65415.2			0.522065	40032.5
0.518849	79202.4			0.518647	53366.7			0.512143	61455.8			0.52372	48332.6
0.52213	85621.7			0.520303	58267.8			0.513798	63597.3			0.525376	48236.5
0.525488	87664.9			0.521957	58063.7			0.515453	60038.5			0.527031	43362.4
0.528919	84899.1			0.523613	55075.4			0.517108	61445.8			0.528686	45361.1
0.532337	83501			0.525268	53681.2			0.518763	56978.4			0.530341	33078.3
0.535859	86173.6			0.526923	67401			0.520418	63048.9			0.531996	41906.6
0.539415	83605.1			0.528578	58963.4			0.522073	64755.5			0.533651	41807.3
0.542863	86984.3			0.530233	56936			0.523729	63648.2			0.535307	41384.6
0.54636	84762.3			0.531888	60085.8			0.525384	69675.4			0.536961	43588.9
0.549869	84761			0.533543	53269.3			0.527039	56207.3			0.538617	49033.3
0.553412	83698.9			0.535199	53833.1			0.528694	69848.8			0.540272	47347.9
0.556841	86846.4			0.536854	63876.6			0.530349	63930.6			0.541927	38379.8
0.560277	82041.3			0.538509	60740.2			0.532004	65353.9			0.543582	49491.7
0.563599	81403.7			0.540164	63534.5			0.53366	69067			0.545237	63179.8
0.567091	78410.2			0.541819	59650.6			0.535315	69289.7			0.546892	47816.5
0.57063	88056.8			0.543475	61664			0.53697	66956.8			0.548547	53412
0.57399	92391.9			0.54513	60564.2			0.538625	69784.4			0.550203	53075.9
0.577184	91722.7			0.546785	64718.5			0.54028	72389.1			0.551858	53311.4
0.580331	82242.3			0.54844	64463.2			0.541936	72911.2			0.553513	57924.8
0.583402	89360.8			0.550095	71359.9			0.543591	75670.8			0.555168	61067.4
0.586355	86801.3			0.55175	80697.5			0.545246	74759.1			0.556823	60933.6
0.589264	89974.3			0.553405	76030.9			0.546901	81939.6			0.558478	66645.9
0.592097	92060.6			0.555061	77751.2			0.548556	80011.9			0.560134	77407
0.594898	85483.4			0.556716	82056.2			0.550211	79471.3			0.561789	75523.8
0.597689	81613			0.558371	93237.3			0.551866	81211.7			0.563444	91766.2
0.600431	88930.9			0.560026	82839.5			0.553521	98109.7			0.565099	78451.2
0.60323	82664.8			0.561681	86874.9			0.555177	102573			0.566754	94654.2
0.605967	81864.8			0.563336	94929			0.556832	86843.5			0.568409	92372.6
0.608723	83560.8			0.564991	87012.1			0.558487	100700			0.570064	120157
0.611376	89093.5			0.566647	117650			0.560142	107038			0.57172	99622.8
0.614028	91547.1			0.568302	118150			0.561797	112681			0.573375	117570
0.616752	78529.1			0.569957	101149			0.563452	116037			0.57503	122706
0.619386	88305.6			0.571612	118938			0.565107	113520			0.576685	139516
0.622101	84876.2			0.573267	142334			0.566763	119154			0.57834	164273
0.624737	85994.4			0.574922	139932			0.568418	121368			0.579995	163356
0.627432	93415.2			0.576577	157124			0.570073	131743			0.581651	181615
0.630057	88072.4			0.578232	181099			0.571728	160736			0.583306	217150
0.632712	81695.4			0.579888	186739			0.573383	167795			0.584961	245947
0.635391	95544.3			0.581543	205680			0.575039	185213			0.586616	268164
0.638064	87979			0.583198	248091			0.576693	203361			0.588271	358175
0.640618	91237.6			0.584853	300142			0.578348	206206			0.589926	371712
0.643232	84191.2			0.586508	285139			0.580004	271430			0.591581	410199
0.645761	85909.9			0.588163	321317			0.581659	307965			0.593237	453080
0.648414	87569.5			0.589818	397863			0.583314	290583			0.594892	488184
0.650943	86691.8			0.591474	452483			0.584969	317226			0.596547	538769
0.653644	79090.4			0.593129	492361			0.586624	413054			0.598202	697432
0.656194	86996.7			0.594784	512178			0.588279	464678			0.599857	742097
0.65879	87903.5			0.596439	617991			0.589935	501118			0.601512	804185
0.661354	91404.1			0.598095	673886			0.59159	611808			0.603167	830021
0.663907	89145.5			0.59975	834556			0.593245	637480			0.604822	1.03927e+06
0.666473	83754.3			0.601405	893914			0.5949	671003			0.606478	991084
0.669074	80448.8			0.60306	851974			0.596555	805719			0.608133	1.01443e+06
0.671711	95931.8			0.604715	980789			0.59821	811367			0.609788	1123699
0.674353	89943.3			0.60637	1.08958e+06			0.599866	888845			0.611443	1.29095e+06
0.676934	94285.8			0.608025	1.12751e+06			0.60152	999609			0.613099	1313842
0.679422	82063.4			0.60968	1.14821e+06			0.603176	1.04796e+06			0.614753	1.35747e+06
0.682046	99406.1			0.611336	1.2398e+06			0.604831	1.12836e+06			0.616409	1.4937e+06
0.68462	87674.6			0.612991	1.44165e+06			0.606486	1.10644e+06			0.618064	1.77274e+06
0.687127	88659.5			0.614646	1.47822e+06			0.608141	1.35979e+06			0.619719	1.71171e+06
0.689706	88918.4			0.616301	1.33549e+06			0.609796	1.35455e+06			0.621374	1.69869e+06
0.692332	90242.7			0.617956	1.55636e+06			0.611452	1.48703e+06			0.623029	1621370
0.69493	85513.8			0.619611	1.67748e+06			0.613107	1514975			0.624684	1858779
0.697535	95359.1			0.621266	1.46777e+06			0.614762	1.79049e+06			0.62634	1.88246e+06
0.700034	89197.4			0.622922	1.72541e+06			0.616417	1.96417e+06			0.627995	2.06533e+06
0.702556	91990.2			0.624577	1.78897e+06			0.618072	1.9253e+06			0.62965	2.06619e+06
0.705139	96120.3			0.626232	1.89948e+06			0.619727	1.86835e+06			0.631305	2.13788e+06
0.707616	101391			0.627887	2.01219e+06			0.621383	1.9877e+06			0.63296	2.1493e+06
0.709979	95997.7			0.629543	2.00758e+06			0.623038	2023352			0.634615	2.07558e+06
0.712415	100824			0.631197	1.86148e+06			0.624693	2.00816e+06			0.63627	2.10288e+06
0.7148	99245.1			0.632852	2.00882e+06			0.626348	2.03348e+06			0.637926	1.98706e+06
0.717233	99709.8			0.634508	1.97281e+06			0.628003	2.00128e+06			0.639581	2.22951e+06
0.719566	97908.7			0.636163	2.2028e+06			0.629658	2.15043e+06			0.641236	2141540
0.721988	101644			0.637818	2.2125e+06			0.631313	2.21509e+06			0.642891	2.0826e+06
0.724275	117559			0.639473	2.00939e+06			0.632968	2415516			0.644547	2.29185e+06
0.726666	110543			0.641128	1.91972e+06			0.634624	2233157			0.646201	2.39269e+06
0.728962	112483			0.642784	2.04722e+06			0.636279	2236747			0.647857	2.10063e+06
0.731238	100568			0.644439	2.00877e+06			0.637934	2.24651e+06			0.649512	2.31921e+06
0.733579	109742			0.646094	2014690			0.639589	2.37904e+06			0.651167	2.17737e+06
0.735911	110112			0.647749	1.86437e+06			0.641244	2.308e+06			0.652822	2.08429e+06
0.738234	112108			0.649404	1.85526e+06			0.642899	2.34567e+06			0.654477	2.27264e+06
0.740544	107319			0.651059	1.95866e+06			0.644554	2321065			0.656132	2.04723e+06
0.742772	101778			0.652714	1.98943e+06			0.64621	2.37292e+06			0.657788	2.13033e+06
0.745039	110028			0.65437	1888388			0.647865	2193535			0.659442	1.99291e+06
0.747377	98609.1			0.656025	2.19878e+06			0.64952	2.17891e+06			0.661098	2.1352e+06
0.749665	107680			0.65768	1.96165e+06			0.651175	2.24531e+06			0.662753	2041866
0.75195	95494			0.659335	1.6734e+06			0.65283	1.91694e+06			0.664408	2.07016e+06
0.754249	106633			0.66099	1.69563e+06			0.654485	2.02579e+06			0.666063	2018197
0.756548	103994			0.662645	1.56696e+06			0.656141	2.20963e+06			0.667718	1.87141e+06
0.758857	103721			0.6643	1.68656e+06			0.657796	2.01213e+06			0.669374	1.83464e+06
0.761193	105216			0.665956	1.70428e+06			0.659451	1925713			0.671028	1.72938e+06
0.763365	90374.4			0.667611	1.42315e+06			0.661106	1.84076e+06			0.672684	1.6645e+06
0.765707	98792.9			0.669266	1.61057e+06			0.662761	1.78101e+06			0.674339	1.50791e+06
0.767972	90538.6			0.670921	1.46142e+06			0.664416	1.72611e+06			0.675994	1.40565e+06
0.770241	90919.3			0.672576	1.3772e+06			0.666072	1.82885e+06			0.677649	1.42844e+06
0.772525	88320.9			0.674231	1.20074e+06			0.667727	1640652			0.679304	1.39098e+06
0.77491	94486.8			0.675886	1.13403e+06			0.669382	1.64229e+06			0.680959	1.21669e+06
0.777308	95484			0.677542	938107			0.671037	1.5675e+06			0.682615	979548
0.779684	89797.1			0.679197	818445			0.672692	1.50378e+06			0.68427	939173
0.782085	95153.1			0.680852	728090			0.674347	1.4514e+06			0.685925	805402
0.784442	93415			0.682507	673977			0.676002	1.41132e+06			0.68758	609620
0.786834	96325.8			0.684162	529227			0.677658	1.214e+06			0.689235	530349
0.789134	91928			0.685818	457628			0.679313	1.19138e+06			0.69089	409143
0.791475	86785.8			0.687472	378355			0.680968	972410			0.692546	334014
0.793812	89227.8			0.689128	283730			0.682623	755139			0.694201	253862
0.796151	88970.7			0.690783	217736			0.684278	589185			0.695856	191768
0.798579	92201.1			0.692438	179460			0.685933	545844			0.697511	183791
0.800997	87232.9			0.694093	159592			0.687588	375173			0.699166	168859
0.803496	85233.3			0.695748	136733			0.689243	326318			0.700822	127895
0.806002	89874.8			0.697403	120504			0.690899	236572			0.702476	132173
0.808429	93362.5			0.699059	150419			0.692554	230600			0.704132	102577
0.8109	91451.4			0.700714	132784			0.694209	172821			0.705787	194338
0.81333	87019.4			0.702369	110077			0.695864	147646			0.707442	137481
0.815821	89809.8			0.704024	124254			0.697519	127887			0.709097	116810
0.818312	85280.3			0.705679	107398			0.699174	119164			0.710752	98621.5
0.820788	82981			0.707334	88881			0.700829	106770			0.712407	107186
0.823268	94454			0.70899	97124.8			0.702485	117213			0.714063	99535.7
0.825804	90334.7			0.710645	120776			0.70414	124398			0.715718	115035
0.828382	91090.8			0.7123	103756			0.705795	108559			0.717373	111588
0.831018	101679			0.713955	127759			0.70745	134440			0.719028	101277
0.833702	100353			0.71561	99280.3			0.709106	98357.3			0.720683	105642
0.836239	92470.4			0.717266	94014.1			0.710761	130453			0.722338	96923.7
0.838868	96790.2			0.71892	88911.8			0.712416	121897			0.723993	86525.8
0.84149	101685			0.720576	103110			0.714071	152695			0.725649	105332
0.84413	101927			0.722231	99160.5			0.715726	110893			0.727304	104943
0.846744	96421.6			0.723886	94162.3			0.717381	131273			0.728959	105591
0.849366	102538			0.725541	99795.1			0.719036	118521			0.730614	71830.2
0.852159	110848			0.727196	92012.9			0.720691	152107			0.732269	105953
0.854902	99387.8			0.728851	77829.8			0.722347	100249			0.733924	80648.2
0.857552	99436.4			0.730507	105695			0.724002	111825			0.735579	93434.6
0.860246	122164			0.732162	84864.8			0.725657	102603			0.737235	73686.5
0.863044	112227			0.733817	87611.8			0.727312	118746			0.73889	104321
0.865716	114512			0.735472	89150.2			0.728967	102624			0.740545	105542
0.868444	115616			0.737127	84777.3			0.730622	107239			0.7422	94930.3
0.871019	105574			0.738782	82642.3			0.732278	117145			0.743855	120022
0.873759	109578			0.740437	78920.8			0.733933	119656			0.74551	87744.4
0.876496	115173			0.742093	82014.6			0.735588	103113			0.747165	115244
0.879192	118506			0.743748	66189.9			0.737243	123229			0.748821	87578.4
0.881931	113541			0.745403	61645.7			0.738898	148336			0.750476	75452.9
0.884731	116594			0.747058	78716.3			0.740554	112277			0.752131	65694.8
0.887559	118715			0.748714	70558.3			0.742208	79936.5			0.753786	82187.4
0.890261	121139			0.750368	78072.3			0.743863	91911.9			0.755441	92566.4
0.892924	117596			0.752023	88431.4			0.745519	86123			0.757097	49704.1
0.895519	118772			0.753679	65221.1			0.747174	100529			0.758752	83548.7
0.898125	116945			0.755334	107965			0.748829	86274.2			0.760407	69137.9
0.900622	118922			0.756989	58267			0.750484	95104.7			0.762062	52000.6
0.903096	114750			0.758644	62334.9			0.752139	72003.8			0.763717	48326.3
0.905581	114922			0.760299	68432.9			0.753795	87336.1			0.765372	75665.2
0.907852	122417			0.761955	71946.5			0.755449	81563.7			0.767027	47708.6
0.910244	116582			0.763609	46162.8			0.757105	98296.9			0.768682	57621.2
0.912502	124256			0.765265	41396.9			0.75876	68342.2			0.770338	45039.6
0.914862	110645			0.76692	66307.2			0.760415	52615.9			0.771993	36928.1
0.917048	112518			0.768575	58075.2			0.76207	96417.3			0.773648	37355.2
0.919384	115866			0.77023	50558.2			0.763725	60323.7			0.775303	35345.8
0.92171	118325			0.771885	47046.7			0.765381	74766.8			0.776958	55249.4
0.924071	121136			0.77354	51836.8			0.767036	70423.8			0.778613	38355.8
0.926356	127968			0.775195	47871.3			0.768691	64921.1			0.780269	39467.4
0.928729	136154			0.776851	39888.4			0.770346	46836.1			0.781924	30187.9
0.930975	143534			0.778506	43814.6			0.772001	36186.1			0.783579	36095.7
0.93333	161375			0.780161	42256.7			0.773656	52551.8			0.785234	32148.6
0.935561	180470			0.781816	39837.9			0.775312	54953.8			0.786889	14978.3
0.937902	194148			0.783471	39389.9			0.776966	55370.2			0.788545	32177.9
0.940158	211282			0.785126	37828.5			0.778622	64101.7			0.790199	20931.6
0.942592	256311			0.786782	32430.1			0.780277	36643			0.791855	26215
0.944954	296991			0.788437	36148			0.781932	36617.7			0.79351	27455.5
0.947343	339991			0.790092	27448.2			0.783587	43891.8			0.795165	29140.8
0.949736	400103			0.791747	35025.9			0.785242	45915.9			0.79682	24125.7
0.952139	475599			0.793402	42420.8			0.786897	47526.2			0.798475	15457.2
0.954585	540146			0.795057	24778.9			0.788552	0			0.80013	21684.8
0.95693	584235			0.796712	34036.7			0.790208	35069.3			0.801786	26361.2
0.959222	670658			0.798368	28702.6			0.791863	40694.2			0.803441	37549.9
0.961475	756221			0.800023	23821.4			0.793518	24472.3			0.805096	18645.4
0.963714	783281			0.801678	29566.1			0.795173	37218.3			0.806751	23938.2
0.965844	946703			0.803333	38102.4			0.796829	38311.4			0.808406	27077.8
0.968082	922635			0.804989	32182.2			0.798484	21821.7			0.810061	25328.6
0.97014	975217			0.806643	32842			0.800139	29867.1			0.811716	16882.1
0.972225	1075078			0.808299	26762			0.801794	36549.7			0.813372	26365.1
0.974299	1107048			0.809954	25362.4			0.803449	28423.9			0.815027	14945.9
0.976256	1154989			0.811609	18903.4			0.805104	31945.8			0.816682	27439.1
0.978208	1171842			0.813264	33674.3			0.806759	25501.6			0.818337	25635.5
0.980042	1209668			0.814919	26215.6			0.808414	28123.4			0.819993	25116.4
0.981881	1259230			0.816574	31402.9			0.81007	36277			0.821647	30697.6
0.983723	1278413			0.81823	31320.6			0.811724	27234.4			0.823303	14698.6
0.985537	1260726			0.819884	19923.5			0.81338	27437.1			0.824958	22879.6
0.987275	1219603			0.82154	19725.1			0.815035	31739.8			0.826613	30067.3
0.989054	1402179			0.823195	21205.2			0.81669	27352.6			0.828268	30971.9
0.990863	1260525			0.82485	18668.3			0.818345	23046			0.829923	29459.4
0.992519	1327271			0.826505	21796.7			0.82	20526.3			0.831578	34398.5
0.994246	1291137			0.82816	38956.8			0.821656	32224.4			0.833234	36689
0.995907	1225774			0.829816	18582			0.823311	23579.4			0.834888	9879
0.997677	1258643			0.83147	28127.7			0.824966	28597.5			0.836544	37532.2
0.999376	1255494			0.833126	25819.2			0.826621	25172.5			0.838199	29356
1.0011	1225968			0.834781	37810.9			0.828277	30209.3			0.839854	27867.5
1.00279	1218059			0.836436	22206.6			0.829931	38742.6			0.841509	27961
1.00459	1176572			0.838091	29238.8			0.831586	24057.6			0.843164	19072.5
1.00626	1148981			0.839746	23509.6			0.833242	34627.5			0.84482	17312.7
1.00801	1126473			0.841402	26482.8			0.834897	25830.9			0.846475	23692.7
1.00972	1069271			0.843057	44829.8			0.836552	19298			0.84813	15577.8
1.0114	1147258			0.844712	40810			0.838207	37504.9			0.849785	28255.3
1.01317	1090488			0.846367	34948.4			0.839862	17462.4			0.85144	16078.5
1.01483	1048005			0.848022	25746.2			0.841517	45297			0.853095	26111.1
1.01648	1001660			0.849677	24932.5			0.843172	26120.6			0.85475	27516
1.01818	978996			0.851332	40583			0.844828	34166.6			0.856406	20433.6
1.01988	948248			0.852988	39012.1			0.846483	27916.8			0.858061	21275.7
1.02156	909850			0.854643	32652.1			0.848138	39773.7			0.859716	23587.5
1.02333	891624			0.856298	34587.4			0.849793	31651			0.861371	25895.7
1.02513	866038			0.857953	29973.3			0.851448	34094.4			0.863026	28249.7
1.02684	833382			0.859608	46773.4			0.853104	30322.7			0.864681	25659.2
1.02861	812205			0.861264	31228.3			0.854758	26310.4			0.866336	27779.7
1.03039	736478			0.862919	38488			0.856414	35713.4			0.867992	21824.7
1.03217	692070			0.864573	44176			0.858069	19755			0.869647	18485.2
1.03405	692584			0.866229	52601.6			0.859724	30191.8			0.871302	30140.2
1.03594	673012			0.867884	40732.9			0.861379	28800.1			0.872957	21811.7
1.03787	660313			0.869539	43824			0.863034	31311.8			0.874612	24317.7
1.03978	622209			0.871194	45042.3			0.864689	28221.2			0.876268	30750.4
1.04169	570778			0.87285	59058.6			0.866345	27986.4			0.877922	32826.5
1.04361	595215			0.874505	46629			0.868	33902.2			0.879578	31313.4
1.04555	541606			0.87616	41255.2			0.869655	36467.6			0.881233	38096
1.0474	489471			0.877815	59746.5			0.87131	47201.8			0.882888	34810
1.04929	502317			0.87947	45138.6			0.872965	42628			0.884543	34296.8
1.05137	469784			0.881125	40358.5			0.87462	48685.2			0.886198	29792.4
1.05339	438726			0.88278	50800.9			0.876276	43255.8			0.887854	30355.7
1.05542	434263			0.884436	43186.8			0.877931	55269.8			0.889509	41611
1.05745	412185			0.886091	51076.4			0.879586	34362.6			0.891163	26981
1.0595	394531			0.887745	48226			0.881241	38658.6			0.892819	38745.2
1.0615	371455			0.889401	70464.3			0.882896	28968.5			0.894474	43104.9
1.06355	345898			0.891056	61482.3			0.884552	39125.2			0.896129	39620.3
1.0657	348060			0.892711	49153.3			0.886206	36006.2			0.897784	40015.1
1.06776	341033			0.894366	49107.4			0.887861	35932.2			0.899439	32361
1.06994	318960			0.896021	59591.3			0.889517	48114.4			0.901095	36185.8
1.07211	305195			0.897677	64321.9			0.891172	42797.8			0.90275	42667.3
1.07438	291329			0.899332	71911.6			0.892827	46913.1			0.904405	46712.7
1.07658	286077			0.900987	48854.2			0.894482	48295.4			0.90606	37177.6
1.07883	263455			0.902642	62243.6			0.896137	44725.3			0.907715	50797.9
1.0811	244749			0.904297	58076.1			0.897792	47550.5			0.90937	47242.4
1.08339	245468			0.905952	74402.4			0.899447	45591			0.911025	48686
1.0857	238510			0.907607	63254			0.901103	41665.4			0.912681	33368.9
1.08793	231960			0.909263	105604			0.902758	53029.8			0.914336	57029.5
1.09025	225458			0.910918	99267.9			0.904413	63249.7			0.915991	37807.1
1.09255	210838			0.912573	81576.8			0.906068	46795.2			0.917646	42991.8
1.09494	210814			0.914228	87087.4			0.907723	57764.2			0.919301	44567.9
1.09736	198022			0.915883	116633			0.909379	49683.7			0.920956	46700.1
1.09987	222023			0.917539	94679.2			0.911034	57914.1			0.922611	38016.3
1.10227	203948			0.919193	106298			0.912689	55034.9			0.924267	34502.3
1.10469	186653			0.920848	101138			0.914344	65412.1			0.925922	55252.7
1.1071	182085			0.922504	114471			0.915999	60510.7			0.927577	55840.8
1.10949	180564			0.924159	130935			0.917654	54472.8			0.929232	47688
1.11184	180096			0.925814	146800			0.919309	52485.1			0.930888	50680.6
1.1143	176105			0.927469	153398			0.920965	61458.5			0.932543	55675.3
1.11675	184895			0.929124	187610			0.92262	58505.5			0.934198	58443.2
1.11927	171757			0.930779	200626			0.924275	59750.3			0.935853	47232.7
1.1217	165943			0.932435	181003			0.92593	68667.7			0.937508	62064
1.12419	167716			0.93409	250558			0.927585	71668.6			0.939163	57823.9
1.12655	157914			0.935745	263367			0.92924	62240.3			0.940818	59003.2
1.12898	159652			0.9374	264790			0.930895	55318.1			0.942473	49966.1
1.13141	161868			0.939055	348463			0.932551	68784.7			0.944129	52607
1.1339	151927			0.94071	336477			0.934206	85737.5			0.945784	49196.6
1.13633	146438			0.942366	380680			0.935861	62597.1			0.947439	61317
1.13891	145651			0.944021	417237			0.937516	68918.3			0.949094	60931
1.14141	145551			0.945676	436938			0.939171	56836.1			0.950749	56643
1.14388	140213			0.947331	474986			0.940827	73156			0.952404	45863.8
1.14636	141635			0.948986	590452			0.942481	70190.6			0.954059	57815.1
1.14895	131835			0.950641	626379			0.944136	75164			0.955715	61668.4
1.15155	139705			0.952296	673878			0.945792	68558.8			0.95737	71365
1.15413	127370			0.953952	701702			0.947447	63875			0.959025	65034.2
1.15669	140793			0.955607	763426			0.949102	72473.8			0.96068	56606.1
1.15917	128360			0.957262	842028			0.950757	58805.9			0.962335	73542.5
1.16168	132369			0.958917	930231			0.952412	50888.7			0.96399	69836.8
1.16433	133976			0.960572	832223			0.954067	74887.4			0.965645	64740.3
1.16699	126849			0.962227	963662			0.955723	69217.9			0.967301	65943.3
1.1696	133753			0.963883	1.06101e+06			0.957378	62294.8			0.968956	51632.9
1.17219	128516			0.965538	1.0266e+06			0.959033	51187.4			0.970611	51899.3
1.17481	114538			0.967193	1.0554e+06			0.960688	70731.3			0.972266	82591.5
1.17738	124851			0.968848	1.14622e+06			0.962343	75627.9			0.973921	57465.3
1.17997	123931			0.970503	1.12096e+06			0.963998	71884.2			0.975576	79983.4
1.18254	113153			0.972158	1.09594e+06			0.965654	60020.1			0.977232	69207.1
1.18512	115881			0.973813	1.24744e+06			0.967309	70249.9			0.978886	58057.4
1.18774	118777			0.975469	1.18192e+06			0.968964	67249.4			0.980542	63882.8
1.19033	115438			0.977124	1.23385e+06			0.970619	66354.6			0.982197	67530
1.19288	109853			0.978779	1375063			0.972274	76731.8			0.983852	72780
1.19547	116248			0.980434	1.26674e+06			0.973929	72813			0.985507	85348.7
1.19805	122975			0.982089	1.25906e+06			0.975584	58361.9			0.987163	68049.8
1.20071	114757			0.983744	1.28821e+06			0.977239	74921.3			0.988818	69329.2
1.20319	114907			0.9854	1.2544e+06			0.978894	68125.6			0.990473	77126.9
1.20576	116123			0.987055	1.25405e+06			0.98055	64265.1			0.992128	74165.4
1.20831	118924			0.98871	1.37115e+06			0.982205	65939.2			0.993783	67116
1.21096	115734			0.990365	1.1849e+06			0.98386	73937.6			0.995438	55023.9
1.21361	109640			0.99202	1.2715e+06			0.985515	64088.1			0.997093	63607.2
1.21618	105550			0.993675	1.1998e+06			0.98717	69912.4			0.998748	67710.8
1.21885	118220			0.995331	1.21149e+06			0.988826	64501.3			1.0004	67480.6
1.22154	122500			0.996986	1138493			0.990481	70474.1			1.00206	66375.3
1.22405	114698			0.998641	1.18489e+06			0.992136	63887.4			1.00371	68296.5
1.22663	111326			1.0003	1.10169e+06			0.993791	55326.5			1.00537	74021.6
1.2292	110526			1.00195	1.16716e+06			0.995446	72316.2			1.00702	63987.3
1.23179	109741			1.00361	1081864			0.997101	77027.9			1.00868	69676.4
1.23439	107578			1.00526	1084027			0.998756	77234.8			1.01033	64587
1.23697	109735			1.00692	974388			1.00041	75543.4			1.01199	59547.7
1.23959	107820			1.00857	1.01361e+06			1.00207	71466.1			1.01364	58554.4
1.24219	109012			1.01023	925353			1.00372	62890.9			1.0153	73031.2
1.2448	104392			1.01188	959850			1.00538	72059.2			1.01696	65864.8
1.24742	106194			1.01354	920550			1.00703	72358.2			1.01861	70156.4
1.25006	110095			1.01519	839942			1.00869	79199.8			1.02027	61167.4
1.25267	109368			1.01685	855237			1.01034	75569.7			1.02192	53085.5
1.25528	105727			1.0185	810649			1.012	89814.4			1.02358	73500.1
1.25792	98247.5			1.02016	870125			1.01365	84870.9			1.02523	66951.4
1.26048	104566			1.02181	800507			1.01531	83066.2			1.02689	52717.7
1.2632	105710			1.02347	773389			1.01696	78951.8			1.02854	69473.6
1.26587	114810			1.02512	723417			1.01862	73550.9			1.0302	67527.5
1.26847	103712			1.02678	781388			1.02027	68369.2			1.03185	71279.3
1.27102	107238			1.02843	695562			1.02193	56176.1			1.03351	61158.4
1.27364	100738			1.03009	668977			1.02358	69840.3			1.03516	67206.3
1.27625	99290.6			1.03174	701366			1.02524	78254.1			1.03682	58010.8
1.27901	107637			1.0334	653425			1.02689	72559.3			1.03847	49335.2
1.28171	108762			1.03505	587694			1.02855	73547.3			1.04013	57226.4
1.28445	105689			1.03671	581944			1.0302	95362.1			1.04178	78676.5
1.28705	99080.3			1.03836	591198			1.03186	74069.9			1.04344	73415.8
1.28979	98811.3			1.04002	531458			1.03351	77112.8			1.04509	65746.2
1.29238	107374			1.04167	477012			1.03517	64463			1.04675	58199.5
1.29505	98738.5			1.04333	497717			1.03682	79678.6			1.0484	61295.8
1.29769	97738.1			1.04498	481161			1.03848	68524.6			1.05006	53387.2
1.30038	107161			1.04664	415745			1.04014	70503.1			1.05171	71349.2
1.30318	98568.5			1.0483	477170			1.04179	68493.7			1.05337	64575.6
1.30585	103444			1.04995	401075			1.04345	78405.8			1.05502	65812
1.30845	101871			1.05161	406277			1.0451	81422.4			1.05668	71845.2
1.31107	103608			1.05326	466503			1.04676	80699.5			1.05833	59355.6
1.31379	107453			1.05492	398393			1.04841	78299.1			1.05999	64363
1.31646	95970.1			1.05657	426953			1.05007	78019			1.06164	78192.3
1.31925	101416			1.05823	408105			1.05172	72342			1.0633	58457.6
1.32196	96224.7			1.05988	362885			1.05338	86128.2			1.06495	56463.7
1.32449	97979.9			1.06154	352493			1.05503	83649.4			1.06661	58048.4
1.32709	100246			1.06319	332967			1.05669	84697.8			1.06826	54220.5
1.32973	101878			1.06485	367445			1.05834	100191			1.06992	69496
1.33233	99447.8			1.0665	306732			1.06	78227.4			1.07158	71706
1.33494	100894			1.06816	325099			1.06165	74597.4			1.07323	78199.8
1.33772	104863			1.06981	298549			1.06331	76244.2			1.07489	67149.3
1.34037	101509			1.07147	297219			1.06496	85218.8			1.07654	59516.6
1.34297	97687.8			1.07312	261624			1.06662	85510.5			1.0782	65731.6
1.34559	95514.4			1.07478	310566			1.06827	88954.6			1.07985	65713.2
1.34821	100685			1.07643	271907			1.06993	81879.5			1.08151	52239.8
1.35085	104853			1.07809	290636			1.07158	76246.5			1.08316	72726.9
1.35347	100211			1.07974	270883			1.07324	82752.4			1.08482	58597.6
1.35608	105604			1.0814	247195			1.07489	86187.6			1.08647	76998
1.35865	97091.2			1.08305	236062			1.07655	89619.2			1.08813	63494.9
1.36126	98366.8			1.08471	252323			1.0782	85658.7			1.08978	77303.3
1.36382	90868.6			1.08636	230948			1.07986	94518			1.09144	61658.2
1.36649	95040.9			1.08802	253209			1.08151	91249.7			1.09309	60753.9
1.36915	103229			1.08967	205960			1.08317	79031.3			1.09475	65592.7
1.37175	93652.5			1.09133	213319			1.08482	77885.7			1.0964	83335.6
1.37445	90347			1.09298	233082			1.08648	77229.5			1.09806	69493.9
1.37719	101883			1.09464	220090			1.08813	104456			1.09971	70039
1.37996	95770.9			1.09629	198927			1.08979	94257.9			1.10137	68597.5
1.38262	96016.1			1.09795	220512			1.09144	95289.5			1.10302	72453.4
1.3853	96801.2			1.0996	177111			1.0931	86919			1.10468	75700
1.38785	92369.9			1.10126	220827			1.09475	78163.6			1.10633	67518.7
1.39054	95194.9			1.10292	194384			1.09641	100405			1.10799	62388.2
1.39316	101130			1.10457	203501			1.09807	82371.1			1.10964	68634.6
1.39588	98913.7			1.10623	218110			1.09972	84898.5			1.1113	65866.1
1.39851	98301.1			1.10788	188255			1.10138	89721.5			1.11295	83328.8
1.40115	96531.8			1.10954	191724			1.10303	95094.8			1.11461	69907
1.40376	98948.6			1.11119	179297			1.10469	93357.9			1.11626	59614.3
1.40651	100412			1.11285	193772			1.10634	96321.9			1.11792	79699.5
1.40919	93424.3			1.1145	170938			1.108	84118.8			1.11957	64719.4
1.4119	92592.8			1.11616	173208			1.10965	79684.5			1.12123	67349.1
1.41462	101688			1.11781	189601			1.11131	84710.1			1.12288	66523.3
1.41742	94456.5			1.11947	170056			1.11296	82577.1			1.12454	61447
1.42009	100590			1.12112	174424			1.11462	83578.6			1.1262	70888.6
1.42275	95649.4			1.12278	167159			1.11627	88653.8			1.12785	67210.3
1.42534	95605.3			1.12443	162615			1.11793	88125.6			1.12951	73828.1
1.42805	95208.4			1.12609	169950			1.11958	101193			1.13116	75882.9
1.43067	99184.3			1.12774	160982			1.12124	100080			1.13282	76136.8
1.4333	90048.9			1.1294	169288			1.12289	88818.8			1.13447	59467.2
1.43599	101500			1.13105	156503			1.12455	79160.7			1.13613	69920.9
1.43868	91733.4			1.13271	151314			1.1262	96017.4			1.13778	66825.2
1.44136	97972.1			1.13436	141736			1.12786	83152.8			1.13944	56860.6
1.44406	90135			1.13602	133376			1.12951	92694.8			1.14109	87099.8
1.44686	89815.4			1.13767	144881			1.13117	85802			1.14275	78893.7
1.44955	95961.6			1.13933	154659			1.13282	129301			1.1444	77446.3
1.45228	96782.2			1.14098	147800			1.13448	91286.3			1.14606	75327.1
1.45497	88339.5			1.14264	136246			1.13613	84190			1.14771	79195.9
1.45768	89822.8			1.14429	140924			1.13779	107478			1.14937	65932.3
1.46038	99038.6			1.14595	154064			1.13944	78400.1			1.15102	68060.4
1.4631	91043			1.1476	165097			1.1411	89473.6			1.15268	64475.3
1.46569	94590.6			1.14926	160093			1.14275	94456			1.15433	81689.2
1.46833	90410.2			1.15091	140176			1.14441	85846.1			1.15599	76761.6
1.47093	88062.2			1.15257	138368			1.14606	87592.1			1.15764	75791.7
1.47364	89738.3			1.15422	141085			1.14772	94680.7			1.1593	73521.5
1.47635	98803.1			1.15588	169818			1.14938	98003.7			1.16095	71189.1
1.47902	93664			1.15754	166812			1.15103	74661.8			1.16261	69608.2
1.48176	94429.6			1.15919	149655			1.15269	85838.8			1.16426	65492.5
1.48447	101783			1.16085	132849			1.15434	84491.4			1.16592	82887.5
1.48721	98777.7			1.1625	138376			1.156	99419.6			1.16757	71070.4
1.48984	90239.6			1.16416	128662			1.15765	121609			1.16923	75828.4
1.49256	90182.1			1.16581	134480			1.15931	88438.8			1.17088	63117.8
1.49519	93510.4			1.16747	165314			1.16096	109635			1.17254	71811.6
1.49785	94871.6			1.16912	124996			1.16262	89737.5			1.17419	84734.3
1.50048	91013			1.17078	149822			1.16427	93396.1			1.17585	75256.3
1.50323	92232.6			1.17243	123887			1.16593	88569.7			1.1775	68122.8
1.50599	92064.9			1.17409	139430			1.16758	86143			1.17916	61604.3
1.50881	96771.8			1.17574	156553			1.16924	89667			1.18081	70370.8
1.5115	97152.9			1.1774	186807			1.17089	94541.5			1.18247	58838.1
1.51427	88716.3			1.17905	133961			1.17255	82831.9			1.18413	72173.7
1.51699	86778.7			1.18071	123118			1.1742	91891.7			1.18578	63024
1.51969	94975.8			1.18236	127572			1.17586	99618.1			1.18744	69251.2
1.52231	90218.2			1.18402	127871			1.17751	92573			1.18909	65651.5
1.52498	95570.5			1.18567	114412			1.17917	99712.7			1.19075	71273.3
1.52772	97530.8			1.18733	114921			1.18082	103119			1.1924	75554.6
1.53049	95817.5			1.18898	125323			1.18248	107365			1.19406	68926.8
1.53325	92467.1			1.19064	130899			1.18413	93066.4			1.19571	70526.9
1.53588	86811.4			1.19229	126702			1.18579	82720.6			1.19737	68533
1.5386	94589.6			1.19395	117203			1.18744	93759.3			1.19902	62716.5
1.5413	89359.4			1.1956	117249			1.1891	90621.8			1.20068	82771.3
1.54402	87083.3			1.19726	131465			1.19075	87188.5			1.20233	69427.6
1.54674	91651.1			1.19891	128471			1.19241	99754			1.20399	78322.4
1.54935	89936.9			1.20057	124470			1.19406	103364			1.20564	76955
1.55211	92415.8			1.20222	130045			1.19572	103271			1.2073	73239.6
1.55476	89820.2			1.20388	131178			1.19737	104729			1.20895	59733.1
1.5574	87050			1.20553	122481			1.19903	120938			1.21061	63529
1.56015	89421.7			1.20719	121137			1.20068	98780.2			1.21226	70779.7
1.56285	93667.6			1.20884	124930			1.20234	89461.2			1.21392	77375
1.56558	88621.8			1.2105	109131			1.204	77968.9			1.21557	76260.1
1.56834	93053.9			1.21216	135991			1.20565	108981			1.21723	74950.7
1.57103	87844.8			1.21381	127022			1.20731	83802.2			1.21888	68593.1
1.57376	86091.3			1.21547	101372			1.20896	92400.2			1.22054	75987
1.5764	86754.6			1.21712	121315			1.21062	99139.1			1.22219	72071.9
1.57913	86574.7			1.21878	127467			1.21227	87503.1			1.22385	80129.4
1.58179	89066			1.22043	143680			1.21393	86283.6			1.2255	78142.4
1.58453	85760.2			1.22209	111335			1.21558	105169			1.22716	74833.8
1.58725	90108.5			1.22374	137777			1.21724	84096.8			1.22881	80481.3
1.59008	87349			1.2254	117904			1.21889	88891.4			1.23047	75905.8
1.59272	88000.7			1.22705	142624			1.22055	91133.5			1.23212	72608.7
1.5954	89312.4			1.22871	131756			1.2222	95762.8			1.23378	74093.2
1.5981	93481.4			1.23036	98958.7			1.22386	96615.8			1.23543	86008.7
1.60086	87066.7			1.23202	112133			1.22551	82958.2			1.23709	64613.9
1.60356	82154.6			1.23367	107473			1.22717	113942			1.23875	79605.3
1.60641	91395.5			1.23533	112486			1.22882	101637			1.2404	67681.1
1.60906	89472.2			1.23698	123298			1.23048	100873			1.24206	90008.7
1.61183	85909.9			1.23864	114640			1.23213	94032.1			1.24371	69952.1
1.6146	86249.2			1.24029	110547			1.23379	99266.5			1.24537	61852.9
1.61737	92687.2			1.24195	109522			1.23544	92318.1			1.24702	87462.5
1.62017	95759.9			1.2436	121039			1.2371	107150			1.24868	91287.7
1.62295	88852.2			1.24526	103541			1.23875	95202.3			1.25033	79871.3
1.62563	83061.3			1.24691	112268			1.24041	100087			1.25199	64156.9
1.62839	81465.7			1.24857	99657.3			1.24206	93118			1.25364	80346.8
1.63113	90027.1			1.25022	124583			1.24372	97804.5			1.2553	73800.2
1.6338	87178.6			1.25188	100147			1.24537	103655			1.25695	71487.4
1.63651	97729.6			1.25353	102267			1.24703	100494			1.25861	77089.4
1.63923	98292.2			1.25519	111424			1.24868	109022			1.26026	75377
1.64199	86914.2			1.25684	119334			1.25034	96311.4			1.26192	65592.9
1.64474	88643.6			1.2585	123733			1.25199	89651.3			1.26357	60657.6
1.6475	94858.3			1.26015	98648.9			1.25365	81872.7			1.26523	91422.3
1.65019	95353.8			1.26181	113404			1.2553	88697			1.26688	64754.4
1.65294	89656.5			1.26346	121533			1.25696	88690.4			1.26854	61371.5
1.65556	92884.1			1.26512	88598.7			1.25862	98859.9			1.27019	80127.9
1.65827	87987.5			1.26677	111252			1.26027	89824.6			1.27185	80966.7
1.66096	85305.8			1.26843	115855			1.26193	87171.9			1.2735	61211
1.66377	89758.3			1.27009	102492			1.26358	99594.2			1.27516	73592.6
1.6665	97707.3			1.27174	98659.4			1.26524	88592			1.27681	72609.9
1.66932	85794.9			1.2734	112081			1.26689	90536			1.27847	66092.2
1.672	91171.2			1.27505	122795			1.26855	89229.4			1.28012	85059.4
1.67473	91117.5			1.27671	98853.2			1.2702	97032.8			1.28178	63423.5
1.67746	89045.9			1.27836	120492			1.27186	91372.8			1.28343	69651.6
1.68021	86322.4			1.28002	102936			1.27351	91008.5			1.28509	62934.5
1.68298	84597.2			1.28167	109649			1.27517	95744.1			1.28674	72315.5
1.68576	84540.4			1.28333	120042			1.27682	92326.2			1.2884	91406.1
1.68847	85594.4			1.28498	98519.2			1.27848	88131.2			1.29005	62091.9
1.69127	80088.4			1.28664	115247			1.28013	92663.4			1.29171	74118.9
1.69402	87788.2			1.28829	116917			1.28179	97031.7			1.29337	71315
1.69687	86378.6			1.28995	106780			1.28344	97292.2			1.29502	66817.3
1.6995	86893.6			1.2916	117077			1.2851	93554.5			1.29668	66992.9
1.70231	84532.4			1.29326	118996			1.28675	94910.1			1.29833	81483.7
1.70504	84017.9			1.29491	91727.4			1.28841	99343			1.29999	63680.1
1.7078	88381.7			1.29657	96892.5			1.29006	111839			1.30164	75973.3
1.71063	91983.3			1.29822	119774			1.29172	95441.2			1.3033	79698.7
1.71342	88935.4			1.29988	104537			1.29337	90671.7			1.30495	82268.8
1.71606	83489.5			1.30153	94829			1.29503	92148			1.30661	62157
1.71891	87114.8			1.30319	103746			1.29668	101429			1.30826	60436.7
1.72159	88144.7			1.30484	92639.4			1.29834	109636			1.30992	75076.8
1.7244	95800.4			1.3065	95665.1			1.29999	93787.1			1.31157	71366.5
1.72722	90298.9			1.30815	111160			1.30165	93345.4			1.31323	72531.1
1.72999	87582.8			1.30981	104908			1.3033	100069			1.31488	72281.7
1.73281	83284.7			1.31146	102839			1.30496	86493.1			1.31654	72774.5
1.73555	85692.5			1.31312	110068			1.30661	90569.4			1.31819	79602.2
1.73828	89971.9			1.31477	110757			1.30827	93935.9			1.31985	75336.9
1.741	87213.4			1.31643	105043			1.30993	101678			1.3215	74091
1.74371	88808.5			1.31808	92178.1			1.31158	88168.6			1.32316	80115.7
1.74645	86847.1			1.31974	99889.1			1.31323	108465			1.32481	78369.6
1.74928	96730.4			1.32139	94497.4			1.31489	114602			1.32647	64392.2
1.75208	90485.3			1.32305	99359.3			1.31655	110484			1.32812	81836.8
1.7547	89727			1.32471	110610			1.3182	92208.3			1.32978	80946.8
1.75742	90998.6			1.32636	86619.8			1.31986	103914			1.33143	68377.2
1.76012	85178.4			1.32802	109368			1.32151	95120			1.33309	69927.6
1.76283	94151.1			1.32967	105440			1.32317	103747			1.33474	72505.4
1.76562	93490.7			1.33133	99488.7			1.32482	98345.8			1.3364	73178.7
1.76832	87240.7			1.33298	87541.2			1.32648	88660.7			1.33805	71891.8
1.77099	88188.8			1.33464	107752			1.32813	102678			1.33971	79652.1
1.77365	91256.5			1.33629	102149			1.32979	90638.8			1.34136	72322.7
1.77631	84295.8			1.33795	106352			1.33144	90817.9			1.34302	79523.9
1.77896	90836.9			1.3396	90553.4			1.3331	114875			1.34468	57913.2
1.78173	97967.5			1.34126	87903.6			1.33475	90263.4			1.34633	76063.8
1.78451	88979.5			1.34291	100946			1.33641	112297			1.34799	85487.9
1.78727	90087.4			1.34457	100967			1.33806	98940.4			1.34964	69596.7
1.79009	98013.8			1.34622	108707			1.33972	104261			1.3513	74005.1
1.79279	99844.5			1.34788	93313.3			1.34137	101971			1.35295	84725.1
1.79547	92693.6			1.34953	98543.4			1.34303	94858.6			1.35461	69141.6
1.79816	89331.9			1.35119	91067.3			1.34468	123132			1.35626	59900.9
1.80085	91230.3			1.35284	92229.9			1.34634	102750			1.35792	71036.6
1.80356	94309.6			1.3545	99152.3			1.34799	96146			1.35957	75684.8
1.80628	94280.2			1.35615	102360			1.34965	103685			1.36123	70910.9
1.80906	93601.9			1.35781	111478			1.3513	107189			1.36288	77578.9
1.81187	91419.7			1.35946	104448			1.35296	94045.9			1.36454	70482.1
1.81456	98713.9			1.36112	104358			1.35461	89671.8			1.36619	70011.8
1.81741	101221			1.36277	108706			1.35627	81365.9			1.36785	64279.7
1.82017	97442.9			1.36443	99622.6			1.35792	101421			1.3695	68614.7
1.82291	99510.2			1.36608	93881.6			1.35958	92390.7			1.37116	59627.1
1.8257	104214			1.36774	103594			1.36123	97359.3			1.37281	69378.3
1.8285	91247.4			1.36939	107235			1.36289	90136.5			1.37447	72742.5
1.83126	94962.9			1.37105	100410			1.36454	98547.5			1.37612	75636.5
1.83408	98027.1			1.3727	95084.4			1.3662	104850			1.37778	62531.5
1.83684	106232			1.37436	117670			1.36785	78390.7			1.37943	63021.7
1.83957	99476.1			1.37601	88162.9			1.36951	90998.6			1.38109	71293.7
1.84224	101671			1.37767	100580			1.37117	108644			1.38274	77639.7
1.84498	98846.2			1.37933	91138.4			1.37282	83802.5			1.3844	70671.3
1.8478	93062.4			1.38098	105145			1.37448	85962			1.38605	78036
1.85057	105898			1.38264	93849.7			1.37613	108709			1.38771	70461.4
1.85349	101554			1.38429	103872			1.37779	93788.4			1.38936	79289.9
1.85629	93664.1			1.38595	98180.2			1.37944	92962.6			1.39102	68282.2
1.85903	100314			1.3876	108382			1.3811	105214			1.39267	72154.6
1.86173	98935.5			1.38926	117693			1.38275	97703.9			1.39433	62651.4
1.86454	94113.8			1.39091	90431.5			1.38441	103081			1.39598	70760.9
1.86722	92956			1.39257	98498.2			1.38606	100525			1.39764	66102.2
1.86997	98208.2			1.39422	99648.9			1.38772	82969.5			1.39929	65690.9
1.87267	102481			1.39588	111255			1.38937	81232.6			1.40095	64356.1
1.87547	98628.3			1.39753	112035			1.39103	83203.8			1.40261	76763.8
1.87818	99015.8			1.39919	101424			1.39268	91447.5			1.40426	77451.2
1.88086	106854			1.40084	102607			1.39434	91594.6			1.40592	76728
1.88361	95435.1			1.4025	105778			1.39599	88285.9			1.40757	72680.8
1.88634	90410.4			1.40415	108464			1.39765	96032.1			1.40923	71624.2
1.88916	91842			1.40581	109413			1.3993	92133.2			1.41088	65587.7
1.89199	91183.1			1.40746	99687.5			1.40096	89758.7			1.41254	79408.2
1.89479	98994.6			1.40912	94095.9			1.40261	87178.2			1.41419	74718.1
1.89766	92953.5			1.41077	94397.3			1.40427	79980.8			1.41585	80142.1
1.90034	100691			1.41243	96393			1.40592	101225			1.4175	74320.3
1.90307	90868.3			1.41408	89527.3			1.40758	86515.5			1.41916	76973.8
1.90581	92189.2			1.41574	93788.2			1.40923	101754			1.42081	78219.6
1.90855	105410			1.41739	88085.6			1.41089	92145			1.42247	83530.2
1.91129	99915.1			1.41905	98545.2			1.41254	97674.3			1.42412	73808.7
1.91402	96594.2			1.4207	99789.9			1.4142	85923.1			1.42578	78040.3
1.91686	98062.1			1.42236	95436.9			1.41585	91717.5			1.42743	69379.9
1.91968	90622.6			1.42401	92510.8			1.41751	96335.4			1.42909	74460.2
1.92247	92783.3			1.42567	109434			1.41916	92565.4			1.43074	70087.1
1.92517	96625.2			1.42732	106803			1.42082	92141.2			1.4324	72628.3
1.92796	95019.8			1.42898	97184.8			1.42247	91883.4			1.43405	80240.6
1.93076	94830.5			1.43063	89539			1.42413	98296.1			1.43571	58281.2
1.93353	92931.9			1.43229	92489.7			1.42579	85689.2			1.43736	85183.4
1.93629	96975.1			1.43395	83106			1.42744	91961			1.43902	83962.1
1.93909	87072.2			1.4356	106865			1.4291	108621			1.44067	65092.5
1.94177	97502.9			1.43726	90351.5			1.43075	102754			1.44233	76573.2
1.94462	101436			1.43891	93730.9			1.43241	105329			1.44398	79404.8
1.94738	98240.8			1.44057	98399.3			1.43406	98299.1			1.44564	66243.7
1.95012	96837.2			1.44222	110178			1.43572	88279			1.44729	58655.6
1.95282	101423			1.44388	89598.9			1.43737	93972.5			1.44895	89410.2
1.95555	89039.1			1.44553	113940			1.43903	102774			1.4506	69099.3
1.9582	93586.5			1.44719	106030			1.44068	99514.8			1.45226	83123.5
1.96097	91754.1			1.44884	99588			1.44234	82869.6			1.45391	72837.7
1.96375	92800.3			1.4505	98481.8			1.44399	85221.7			1.45557	62176
1.96643	92781			1.45215	97279.2			1.44565	97764.5			1.45722	81025.1
1.96917	88771.1			1.45381	89801.9			1.4473	82217.8			1.45888	80374.1
1.97184	97100.7			1.45546	95769.5			1.44896	114066			1.46054	65509
1.97463	89381.4			1.45712	102665			1.45061	92240.4			1.46219	78473
1.9773	88887.1			1.45877	104749			1.45227	104052			1.46385	67644.1
1.98008	90647.6			1.46043	93605.9			1.45392	94027.7			1.4655	87179.5
1.98286	92334.2			1.46208	97204.9			1.45558	97850.6			1.46716	72818.4
1.98573	88885.5			1.46374	88876.4			1.45723	85696			1.46881	71190.4
1.98843	82128.6			1.46539	88108.4			1.45889	94179.5			1.47047	91608.2
1.99113	92273.2			1.46705	90216.6			1.46054	93187.9			1.47212	70591.2
1.99398	90823			1.4687	87661.2			1.4622	84578.5			1.47378	82435.9
1.99665	89800.9			1.47036	95858.6			1.46385	103487			1.47543	72999.3
1.99952	92645.2			1.47201	96538			1.46551	93411.8			1.47709	72736.3
2.00218	88510.2			1.47367	97636			1.46716	100950			1.47874	66170.5
2.00486	92282.2			1.47532	89225.7			1.46882	95585.2			1.4804	78154.1
2.00765	94967			1.47698	95119.2			1.47047	96867.5			1.48205	81594.5
2.01042	89750.6			1.47863	97184.5			1.47213	94926.5			1.48371	65140.6
2.0131	93290.3			1.48029	89983.9			1.47378	90088.5			1.48536	68465.1
2.01589	91089.7			1.48194	92334.1			1.47544	103384			1.48702	77341.4
2.01868	87544.6			1.4836	106753			1.47709	105004			1.48867	65203
2.02148	87073.3			1.48525	86311.3			1.47875	86431.8			1.49033	74136.4
2.02431	87384.7			1.48691	105371			1.4804	95558.8			1.49198	75354.7
2.02699	88573.7			1.48856	97684.7			1.48206	101299			1.49364	72803.2
2.02973	103465			1.49022	93739.3			1.48371	97445.8			1.49529	76075.6
2.0324	89886.3			1.49188	91428.3			1.48537	97319.2			1.49695	74557.5
2.03524	86530.2			1.49353	96237.4			1.48703	99197.7			1.4986	75229.1
2.03795	99125.1			1.49519	87460.3			1.48868	82934.3			1.50026	89227.8
2.04077	86852.6			1.49684	93411.5			1.49034	91603.2			1.50191	84751.4
2.04343	91362.5			1.4985	89557.6			1.49199	99314.9			1.50357	80234.7
2.0462	90014.4			1.50015	106232			1.49365	94615.3			1.50522	57302.8
2.04902	93462.9			1.50181	96595.2			1.4953	98460.3			1.50688	70612.8
2.0517	85757.6			1.50346	93951.1			1.49696	84869.1			1.50854	75361.6
2.05443	87896.2			1.50512	103897			1.49861	91022.3			1.51019	81199.1
2.0571	86969.9			1.50677	87912.7			1.50027	86784			1.51185	71628.7
2.05975	88362.7			1.50843	103354			1.50192	92849.5			1.5135	74887.2
2.06243	84619.1			1.51008	88505.6			1.50358	88933.6			1.51516	68607.7
2.06523	96872.5			1.51174	87410.6			1.50523	95121.3			1.51681	74602.3
2.06793	88345.8			1.51339	88065.4			1.50689	91785.9			1.51847	72601.2
2.07068	86797.4			1.51505	99451.2			1.50854	96593.1			1.52012	65783.4
2.07339	91242.7			1.5167	94671.2			1.5102	94681			1.52178	62310.2
2.07613	89184.2			1.51836	106912			1.51185	99922.7			1.52343	74247
2.07878	85920.2			1.52001	90439.3			1.51351	101905			1.52509	68921.7
2.08149	89595.7			1.52167	97692.1			1.51516	99534.7			1.52674	84601.4
2.0842	90968.1			1.52332	90152.9			1.51682	97892.6			1.5284	68706.4
2.08686	88944.9			1.52498	98535.8			1.51847	87914.2			1.53005	73286.2
2.08959	87661.8			1.52663	103763			1.52013	80004.1			1.53171	78001.2
2.09232	92677.6			1.52829	98419			1.52178	97963.1			1.53336	69173
2.09505	88216.3			1.52994	95361.4			1.52344	91364.9			1.53502	69907.7
2.09769	89326			1.5316	96655.6			1.52509	92225.4			1.53667	66675.3
2.10045	91115.8			1.53325	88521.5			1.52675	79169.2			1.53833	65513
2.10318	90215.5			1.53491	95208.2			1.5284	91734.1			1.53998	64965.8
2.10583	90412			1.53656	107036			1.53006	91723.7			1.54164	73541.2
2.1084	92270.8			1.53822	95033.6			1.53171	97790.5			1.54329	70163.7
2.11117	91344.7			1.53988	99596.4			1.53337	94491.2			1.54495	78245.1
2.11384	91504.9			1.54153	93099			1.53502	97287.5			1.5466	71508.8
2.11643	89476			1.54319	85483.8			1.53668	95473.3			1.54826	70150.6
2.11911	96929			1.54484	98676			1.53833	105598			1.54991	67838.1
2.12189	86905.5			1.5465	87899.6			1.53999	97169.2			1.55157	78833.9
2.12454	94597.8			1.54815	89018.4			1.54165	94930.9			1.55322	65172.5
2.12723	94118.1			1.54981	91871.6			1.5433	100719			1.55488	71770.1
2.13002	96606.1			1.55146	102059			1.54496	99241.6			1.55653	78418.9
2.13264	84944.8			1.55312	91128.6			1.54661	88120.2			1.55819	64811.3
2.13529	92128.2			1.55477	96305.9			1.54827	111993			1.55984	71345.8
2.13797	88239.5			1.55643	85239			1.54992	97177.4			1.5615	81078.3
2.1406	87198.7			1.55808	99222.2			1.55158	100285			1.56315	68028.2
2.14324	93440.5			1.55974	99766.5			1.55323	98743.3			1.56481	74620.4
2.14585	90448.3			1.56139	93750.5			1.55489	104218			1.56646	75495.9
2.14847	89756.7			1.56305	101761			1.55654	99374.4			1.56812	71405.6
2.15111	88653.7			1.5647	109225			1.5582	93756.2			1.56978	66170.9
2.15379	85996.9			1.56636	87650.9			1.55985	87432			1.57143	68070.9
2.15643	89664.8			1.56801	94154.6			1.56151	97678.5			1.57309	62459.3
2.159	86900.7			1.56967	88634.4			1.56316	97964.6			1.57474	73469.1
2.16164	94542.9			1.57132	95830			1.56482	101747			1.5764	75213.4
2.16432	93835.6			1.57298	90678.7			1.56647	86587.6			1.57805	80269.4
2.16692	91841.1			1.57463	80738			1.56813	92105.4			1.57971	64469.4
2.16945	89053.1			1.57629	75025.1			1.56978	96231.7			1.58136	71284.3
2.17208	92887.4			1.57794	101779			1.57144	107920			1.58302	65097.6
2.17473	89063			1.5796	89765.9			1.57309	96155.2			1.58467	64087.8
2.17749	88675			1.58125	91094.4			1.57475	106600			1.58633	68887.1
2.18018	86722.8			1.58291	100462			1.5764	103940			1.58798	79082.4
2.18296	87274.6			1.58456	90111.2			1.57806	103224			1.58964	68152.5
2.18564	93119.2			1.58622	89667			1.57971	94303.6			1.59129	73595.8
2.18827	87084.2			1.58787	86530.9			1.58137	94632.9			1.59295	77974.1
2.19093	90429.2			1.58953	112239			1.58302	96692.4			1.5946	79457.7
2.19353	98248.2			1.59118	85161.3			1.58468	94337.8			1.59626	74974.5
2.19615	91519.5			1.59284	101880			1.58633	98714.2			1.59791	70025.4
2.19876	89892.2			1.59449	84271.1			1.58799	103131			1.59957	78456
2.2014	95034.1			1.59615	90177.3			1.58964	94253.5			1.60122	69548.8
2.20396	91216.5			1.59781	80711.2			1.5913	90089			1.60288	79590.6
2.20653	92686.4			1.59946	92604.2			1.59295	99218.4			1.60453	79885.3
2.20913	87886.5			1.60112	94468.2			1.59461	101982			1.60619	62146.1
2.21177	91258.6			1.60277	93000.9			1.59627	92141.5			1.60784	85734.5
2.21435	92060.5			1.60443	97468.6			1.59792	90460.9			1.6095	69287.8
2.21704	98409.1			1.60608	94901			1.59958	98508.6			1.61115	67617.4
2.21962	90080.1			1.60774	92187.8			1.60123	94200.6			1.61281	73581.8
2.22223	100411			1.60939	85982.1			1.60289	97130			1.61446	74607.4
2.2248	90659.9			1.61105	94698.7			1.60454	83918.5			1.61612	70688.5
2.22745	89477.3			1.6127	84940.5			1.6062	94242.5			1.61777	74674.6
2.23008	92139.9			1.61436	88288.7			1.60785	95314.4			1.61943	73750
2.23275	93595.9			1.61601	98192.3			1.60951	91667.5			1.62108	76939.9
2.23531	85176.5			1.61767	92665.1			1.61116	92825.7			1.62274	77203.1
2.23792	91521.6			1.61932	92169			1.61282	101622			1.6244	70328.5
2.24053	100106			1.62098	90536.3			1.61447	98855.2			1.62605	81571.6
2.2431	98901.2			1.62263	84760.1			1.61613	94063.4			1.62771	66075.7
2.24568	97592.5			1.62429	85468.9			1.61778	108076			1.62936	75110.9
2.24815	97140.3			1.62594	84339.6			1.61944	84953.4			1.63102	83020.6
2.25063	96479.2			1.6276	98538.5			1.62109	92128.4			1.63267	71317.9
2.25309	99375.8			1.62925	86055.5			1.62275	97433.7			1.63433	93239.2
2.25563	94562.4			1.63091	93310.3			1.6244	91317.9			1.63598	61665.9
2.25813	92461.9			1.63256	80291.9			1.62606	91440.8			1.63764	78366.9
2.26075	94245.1			1.63422	92047.6			1.62771	97684.4			1.63929	72411.8
2.26322	94756.7			1.63587	90149.5			1.62937	104713			1.64095	64403
2.26586	93783.1			1.63753	88456.8			1.63102	94776.3			1.6426	70026.6
2.26833	97175.7			1.63918	102097			1.63268	94390.9			1.64426	71941.5
2.27085	90238.8			1.64084	93123.8			1.63433	99079.4			1.64591	67583.5
2.27343	100902			1.64249	91239.2			1.63599	98733.4			1.64757	73280.4
2.27595	99721.7			1.64415	84964			1.63764	89205.4			1.64922	60617
2.27845	91583.4			1.6458	96743.6			1.6393	104131			1.65088	77906
2.28098	96265.3			1.64746	79342.4			1.64095	104091			1.65253	71298.7
2.28359	90390.2			1.64911	88055			1.64261	95766.2			1.65419	73081.2
2.28608	95242.6			1.65077	98566.6			1.64426	101246			1.65584	67388
2.28865	90293.9			1.65243	89862.1			1.64592	97529.2			1.6575	64158.7
2.2912	98992.6			1.65408	90403.1			1.64757	86111.3			1.65915	76638.4
2.29377	96181.1			1.65574	86645.7			1.64923	101542			1.66081	68440.4
2.29637	91048.4			1.65739	98611.5			1.65088	94921.7			1.66246	73213.3
2.29883	94904.9			1.65905	110650			1.65254	100123			1.66412	74117.4
2.30143	97575.9			1.6607	87871.7			1.6542	87580.8			1.66577	65267.7
2.30399	95746.9			1.66236	83343.4			1.65585	99474.4			1.66743	68050
2.30651	95956.5			1.66401	87635.5			1.65751	104709			1.66908	66530.8
2.30897	93749.9			1.66567	91417.4			1.65916	100742			1.67074	72872
2.31156	93978.1			1.66732	94275.4			1.66082	103642			1.67239	71314.7
2.31402	99941.8			1.66898	93591.7			1.66247	93746.6			1.67405	81541.1
2.31647	90292.1			1.67063	91266.8			1.66413	94411			1.6757	75167.8
2.31905	102107			1.67229	96677.2			1.66578	90723.1			1.67736	67791.2
2.32156	92014.4			1.67394	109012			1.66744	90699.6			1.67901	69641.5
2.32412	94387.4			1.6756	89257.1			1.66909	85034.2			1.68067	78634.7
2.3266	95228.8			1.67725	93190.6			1.67075	94091.2			1.68233	65650.8
2.32914	93265.9			1.67891	109569			1.6724	105500			1.68398	62560.6
2.33162	97493.3			1.68056	87961.6			1.67406	99878.2			1.68564	71795.7
2.33416	97144.3			1.68222	84029			1.67571	91460.9			1.68729	71249.1
2.3366	94283			1.68387	93844.1			1.67737	96647.7			1.68895	70963.5
2.339	100417			1.68553	93803			1.67902	96886.8			1.6906	73808.1
2.34146	94767.4			1.68718	82173.7			1.68068	91332.1			1.69226	70252.6
2.34389	96414.8			1.68884	87572.3			1.68233	102720			1.69391	73897.6
2.34638	101689			1.69049	91549.6			1.68399	98726.9			1.69557	67482.5
2.34895	100868			1.69215	90068.2			1.68564	100149			1.69722	72379.1
2.35142	95638.7			1.6938	92503			1.6873	94742			1.69888	70434.3
2.35396	103807			1.69546	84973.7			1.68895	88970.5			1.70053	68007.4
2.35646	97816.1			1.69711	99801.6			1.69061	90736.8			1.70219	69944
2.35895	103347			1.69877	98784.7			1.69226	97385.2			1.70384	83418.2
2.36137	91802.3			1.70042	95067.3			1.69392	84438.8			1.7055	72474
2.36375	94603.6			1.70208	87933.1			1.69557	94338			1.70715	70140.5
2.36623	91724.5			1.70373	95366.7			1.69723	88641			1.70881	71110.2
2.36871	105781			1.70539	85025.7			1.69888	91596.8			1.71046	71778.7
2.37123	93300.3			1.70704	77411.5			1.70054	79169.3			1.71212	73232.1
2.37378	99775.9			1.7087	83796.1			1.70219	98602.3			1.71377	70583.8
2.37628	90707.6			1.71036	93854.9			1.70385	92078.6			1.71543	75417.9
2.37878	99235.5			1.71201	93737.3			1.70551	99294.1			1.71708	68233.4
2.38124	97271.4			1.71367	90675.3			1.70716	91807.2			1.71874	69241.9
2.38368	93713.3			1.71532	81757.3			1.70882	102166			1.72039	84595.3
2.38611	102155			1.71698	88873.8			1.71047	90648.2			1.72205	74949.8
2.38848	105769			1.71863	83279.2			1.71213	85102.2			1.7237	70836.5
2.39099	94793.5			1.72029	82987			1.71378	97877.3			1.72536	74380.8
2.39337	95743.4			1.72194	86764.4			1.71544	109275			1.72701	71854
2.39583	107830			1.7236	83400.7			1.71709	85981.7			1.72867	69139.7
2.39827	98752.8			1.72525	81416.1			1.71875	102604			1.73032	68771.3
2.4006	104379			1.72691	89982.8			1.7204	78911.3			1.73198	72819.1
2.40296	99119.5			1.72856	88232.3			1.72206	87098			1.73364	75997.5
2.40528	105044			1.73022	92229.5			1.72371	93773.5			1.73529	72149.4
2.40769	101019			1.73187	90573.7			1.72537	99731.1			1.73695	71460.2
2.41006	103512			1.73353	96889.6			1.72702	89448.1			1.7386	70353.1
2.41246	98646.4			1.73518	88949.2			1.72868	83759.4			1.74026	72987.9
2.41479	96793.9			1.73684	87280.1			1.73033	92487			1.74191	65926.8
2.41738	99928.8			1.73849	87365.2			1.73199	101714			1.74357	74384.3
2.41977	115653			1.74015	83547.5			1.73364	97823.6			1.74522	77424.3
2.4221	104617			1.7418	84449.5			1.7353	84682.6			1.74688	65823.3
2.42451	99751.5			1.74346	97675.7			1.73695	84044			1.74853	71352
2.42688	103560			1.74511	95490.2			1.73861	87487.8			1.75019	64962.6
2.4292	104591			1.74677	85490.5			1.74026	94272.4			1.75184	69229.8
2.43156	108770			1.74842	95064.7			1.74192	92151.4			1.7535	83884.6
2.43386	99688.4			1.75008	93305.5			1.74357	96967.7			1.75515	74481.3
2.43621	111182			1.75173	89407.8			1.74523	95867.7			1.75681	72984.5
2.43869	105977			1.75339	85355.2			1.74688	93360.6			1.75846	74846.1
2.44104	103494			1.75504	83040.4			1.74854	98785			1.76012	70300.6
2.44345	101373			1.7567	92019.3			1.75019	106594			1.76177	78162.7
2.44581	102370			1.75835	93718.7			1.75185	94795.3			1.76343	76544.3
2.44815	105624			1.76001	89810.4			1.7535	93699			1.76508	76897.1
2.45051	107735			1.76166	93754			1.75516	110072			1.76674	72211.8
2.45292	110564			1.76332	85765.1			1.75682	98393.8			1.76839	80743.7
2.45529	107535			1.76498	89406.9			1.75847	94771.5			1.77005	73772.2
2.45763	105760			1.76663	94009.1			1.76012	100574			1.7717	77203.3
2.46	104279			1.76829	85458.6			1.76178	97399.8			1.77336	73831.6
2.46227	102830			1.76994	88523.9			1.76344	102733			1.77501	75096.2
2.46454	113249			1.7716	92716.5			1.76509	93594.7			1.77667	73363.3
2.46693	98414.3			1.77325	88870.9			1.76675	104323			1.77832	76451.7
2.46922	104356			1.77491	92648.2			1.7684	91278.7			1.77998	73912.8
2.47157	107996			1.77656	93994.3			1.77006	98798.1			1.78163	83096.2
2.47394	100118			1.77822	86144.9			1.77171	98006.3			1.78329	81236.5
2.47627	105250			1.77987	104316			1.77337	111006			1.78494	79408.4
2.4786	106294			1.78153	98349			1.77502	113839			1.7866	85645.7
2.48084	104646			1.78318	91553.1			1.77668	89267.5			1.78826	80488.3
2.48322	102633			1.78484	84022.5			1.77833	108024			1.78991	77582.4
2.48553	99905.6			1.78649	90782.3			1.77999	92958.1			1.79157	75931.3
2.48777	102629			1.78815	82726.7			1.78164	100103			1.79322	69232.3
2.49003	107718			1.7898	90795.8			1.7833	97634.4			1.79488	82013.1
2.49229	104296			1.79146	86680.7			1.78495	99922			1.79653	74627.6
2.49456	106281			1.79311	78922.2			1.78661	104203			1.79819	79058.2
2.49683	96273.6			1.79477	86059			1.78826	101163			1.79984	93477.7
2.49913	106702			1.79642	92485.1			1.78992	97281.5			1.8015	78132.9
2.50143	112976			1.79808	82468.8			1.79157	113534			1.80315	77481.6
2.50362	99552.3			1.79973	83667.8			1.79323	108908			1.80481	80599.4
2.50593	104421			1.80139	93167			1.79488	106809			1.80646	83996.1
2.50818	104005			1.80304	94356.2			1.79654	106483			1.80812	83528.1
2.51044	103378			1.8047	82610.1			1.79819	110579			1.80977	81644.1
2.51268	102096			1.80635	95318.3			1.79985	108247			1.81143	86908.2
2.51496	101157			1.80801	91741.1			1.8015	103196			1.81308	74631.6
2.51721	93052.8			1.80966	90164.4			1.80316	106198			1.81474	79045.9
2.5195	108106			1.81132	88918.4			1.80481	117289			1.81639	91006.2
2.52175	109659			1.81297	94189			1.80647	107798			1.81805	80175.9
2.52397	102719			1.81463	88373.4			1.80812	106806			1.8197	85105.6
2.5263	105636			1.81628	92847.8			1.80978	106395			1.82136	81681.3
2.52844	100768			1.81794	93244.2			1.81143	103213			1.82301	82389
2.53068	102429			1.8196	88208.8			1.81309	112201			1.82467	93249.1
2.53296	104354			1.82125	93977.2			1.81474	109515			1.82632	85731.4
2.53519	105444			1.82291	93462.4			1.8164	110420			1.82798	83758.6
2.53742	105686			1.82456	85109.5			1.81806	118005			1.82963	85632
2.53961	117628			1.82622	87203.5			1.81971	101653			1.83129	98334.1
2.54173	102509			1.82787	82196.4			1.82137	115390			1.83294	88856.9
2.54387	98533.2			1.82953	99272.1			1.82302	105392			1.8346	88994
2.54613	100492			1.83118	95308.9			1.82468	114392			1.83625	100592
2.54838	103159			1.83284	88623.2			1.82633	112583			1.83791	84919
2.55058	111779			1.83449	90905.3			1.82799	114594			1.83956	86997.5
2.55285	106635			1.83615	99351.2			1.82964	111870			1.84122	74859.8
2.5551	100615			1.8378	91659.7			1.8313	102655			1.84288	81450.1
2.55736	101879			1.83946	97367.8			1.83295	114754			1.84453	87931.8
2.55951	108748			1.84111	89532.6			1.83461	112250			1.84619	86103.9
2.56172	100653			1.84277	86404.3			1.83626	110815			1.84784	92219
2.56385	106207			1.84442	96993			1.83792	116281			1.8495	81116.9
2.56605	115865			1.84608	92181.9			1.83957	117916			1.85115	86910.9
2.5682	97466.1			1.84773	96285.4			1.84123	112442			1.85281	83033.7
2.57037	106877			1.84939	86514.5			1.84288	105521			1.85446	89641.6
2.57259	104682			1.85104	98879.5			1.84454	97913.3			1.85612	94967.6
2.57482	103896			1.8527	106599			1.84619	113496			1.85777	88190.3
2.57697	100288			1.85435	92243.8			1.84785	106804			1.85943	82227.3
2.57917	106426			1.85601	109715			1.8495	109705			1.86108	86947.2
2.58133	109900			1.85766	90440.2			1.85116	117197			1.86274	85132.8
2.58353	99339.9			1.85932	98430.4			1.85281	104799			1.86439	80022.6
2.58563	105609			1.86097	92168.4			1.85447	106736			1.86605	75884.6
2.58778	112602			1.86263	95218.7			1.85612	103095			1.8677	85810.8
2.59	114746			1.86428	91291.8			1.85778	106362			1.86936	88173.2
2.59207	101968			1.86594	103492			1.85943	102029			1.87101	92042.1
2.59436	109919			1.86759	110885			1.86109	114578			1.87267	87479.3
2.59654	100676			1.86925	93117.9			1.86274	101338			1.87432	82214.2
2.59866	104346			1.87091	103910			1.8644	107256			1.87598	89131.1
2.60087	106364			1.87256	95571.1			1.86606	100333			1.87763	85684.3
2.60289	109224			1.87422	104091			1.86771	97215.6			1.87929	86389.2
2.60503	116112			1.87587	94010.9			1.86936	100381			1.88094	85738.8
2.60716	99104.5			1.87753	114536			1.87102	105057			1.8826	79900.6
2.60928	104697			1.87918	93400.2			1.87268	104594			1.88425	94073.6
2.61151	110190			1.88084	96867.2			1.87433	103033			1.88591	82492.5
2.61368	99570.2			1.88249	92181.4			1.87599	104810			1.88756	83979.1
2.61583	112560			1.88415	93410.5			1.87764	106927			1.88922	94321.7
2.61796	122428			1.8858	99411.3			1.8793	110192			1.89087	77965.3
2.62017	117108			1.88746	94587.5			1.88095	93705			1.89253	86531.2
2.62234	108722			1.88911	108161			1.88261	105831			1.89418	81037.7
2.62443	120013			1.89077	89452.9			1.88426	102215			1.89584	91204
2.62664	110459			1.89242	102629			1.88592	100129			1.89749	86722.4
2.62872	121537			1.89408	97294.1			1.88757	106602			1.89915	85939.3
2.6309	121478			1.89573	94552			1.88923	104247			1.90081	85810.4
2.63305	123837			1.89739	92270			1.89088	100824			1.90246	70071.6
2.63528	137359			1.89904	89917.3			1.89254	107261			1.90412	94698.1
2.63749	128716			1.9007	84198.5			1.89419	101826			1.90577	83737.1
2.63957	128107			1.90235	92859			1.89585	107213			1.90743	79901.9
2.64168	128428			1.90401	94785.5			1.8975	96637.1			1.90908	78206.6
2.64381	132013			1.90566	95234.8			1.89916	105535			1.91074	81609.3
2.64587	128958			1.90732	90834.1			1.90081	107707			1.91239	83350.1
2.64784	143029			1.90897	89786.1			1.90247	96533.4			1.91405	83064.8
2.64985	136370			1.91063	97209.2			1.90412	114898			1.9157	77311.2
2.65176	149387			1.91228	87486.6			1.90578	99027.4			1.91736	76009
2.65376	155704			1.91394	85511.9			1.90743	100455			1.91901	78525.4
2.65559	149324			1.91559	87359.9			1.90909	97639.1			1.92067	70171.1
2.65735	157890			1.91725	100100			1.91074	103440			1.92232	79092.4
2.65912	157632			1.9189	102410			1.9124	110105			1.92398	82958.3
2.66087	148616			1.92056	94989.6			1.91405	99110.6			1.92563	87952.7
2.66263	150485			1.92222	94474.3			1.91571	99345.6			1.92729	67552
2.66448	154250			1.92387	86742.2			1.91736	108149			1.92894	81617.5
2.66618	158552			1.92552	97677.5			1.91902	107567			1.9306	76881.6
2.66786	162465			1.92718	96478			1.92067	99309.4			1.93225	89084.8
2.66955	159876			1.92884	85159.1			1.92233	95861.1			1.93391	79110.9
2.6712	159504			1.93049	93706.8			1.92398	100616			1.93556	84052.8
2.6729	164971			1.93215	99852.6			1.92564	106943			1.93722	75691.8
2.67455	156517			1.9338	92441.7			1.92729	95802.6			1.93887	85848
2.67622	171379			1.93546	99036			1.92895	90218.6			1.94053	77088.9
2.67792	177355			1.93711	96491.3			1.93061	99595.6			1.94218	78737.5
2.67957	164232			1.93877	99521.4			1.93226	107454			1.94384	76785.2
2.68123	161823			1.94042	93839.7			1.93392	105512			1.94549	76207.7
2.68288	161583			1.94208	89931.9			1.93557	95733.2			1.94715	87593.9
2.68454	154808			1.94373	95814.7			1.93723	99755.4			1.9488	78121.7
2.68619	166900			1.94539	95186.3			1.93888	101070			1.95046	78967.1
2.68785	174745			1.94704	89231.4			1.94054	94158.8			1.95211	77090.9
2.6895	152071			1.9487	86233.5			1.94219	99819.2			1.95377	74293.3
2.69116	162312			1.95035	97598			1.94385	98209.2			1.95543	69199.6
2.69284	163593			1.95201	82580.9			1.9455	94229.8			1.95708	79942.1
2.69449	164982			1.95366	92008			1.94716	94185.4			1.95874	79844.8
2.69615	167774			1.95532	89019.4			1.94881	98490.3			1.96039	72420.9
2.6978	168281			1.95697	96348.2			1.95047	96448.9			1.96205	76661.1
2.69946	154150			1.95863	86962.3			1.95212	88960			1.9637	70520.5
2.70111	157725			1.96028	82984.8			1.95378	102726			1.96536	68471.7
2.70277	163764			1.96194	88369.8			1.95543	104796			1.96701	77814.1
2.70442	156331			1.96359	92788.9			1.95709	100661			1.96867	71237.9
2.70608	174754			1.96525	88473.4			1.95874	95764.5			1.97032	74773.5
2.70773	166915			1.9669	87405.5			1.9604	102513			1.97198	76473.9
2.70939	159565			1.96856	91061.1			1.96205	100512			1.97363	73167.4
2.71104	164816			1.97021	89226			1.96371	94230.6			1.97529	64625.4
2.7127	167876			1.97187	85568.3			1.96536	100023			1.97694	69588.7
2.71435	174142			1.97352	94052.9			1.96702	95568.9			1.9786	77266.8
2.71601	180439			1.97518	89901.9			1.96867	100399			1.98025	74543.8
2.71766	154574			1.97683	84992			1.97033	103273			1.98191	76804.2
2.71932	168120			1.97849	81648.6			1.97198	107491			1.98356	74438.2
2.72097	158274			1.98014	92167.4			1.97364	90588.6			1.98522	70111.5
2.72263	167809			1.9818	96088.3			1.97529	106741			1.98687	74902.7
2.72428	168281			1.98346	91363.6			1.97695	96621.4			1.98853	74272.5
2.72594	166451			1.98511	90200.3			1.97861	103527			1.99018	78664.9
2.72759	170055			1.98677	97182.9			1.98026	86468.4			1.99184	86090.6
2.72925	161778			1.98842	100150			1.98192	105740			1.99349	70455.5
2.7309	164637			1.99008	87443.7			1.98357	87381.8			1.99515	71953
2.73256	163396			1.99173	98881.2			1.98523	94742.6			1.9968	69997.2
2.73421	162403			1.99339	92247.7			1.98688	95536.4			1.99846	74932.4
2.73587	154068			1.99504	82845.3			1.98854	92409.8			2.00011	75107.1
2.73752	169755			1.9967	87278.3			1.99019	96671.8			2.00177	78377.4
2.73918	179026			1.99835	89795.9			1.99185	91407.4			2.00342	79920
2.74084	171415			2.00001	83842.1			1.9935	101896			2.00508	78401.2
2.74249	180163			2.00166	83566.8			1.99516	102072			2.00673	76126.2
2.74415	167442			2.00332	96112.1			1.99681	94863.2			2.00839	75568.1
2.7458	160359			2.00497	90975.5			1.99847	91557.9			2.01005	69348.5
2.74746	171809			2.00663	96060.1			2.00012	85321.3			2.0117	77732.2
2.74911	173558			2.00828	96647.3			2.00178	100170			2.01336	76056.3
2.75077	168667			2.00994	86507.7			2.00343	98389.1			2.01501	89782.3
2.75242	168375			2.01159	76834.5			2.00509	92522.2			2.01667	73072.2
2.75408	167346			2.01325	94307.8			2.00674	100815			2.01832	74659.6
2.75573	157180			2.0149	92156.9			2.0084	92248.2			2.01998	74890.8
2.75739	170858			2.01656	94991.3			2.01005	94824.8			2.02163	77039.7
2.75904	164696			2.01821	91548.1			2.01171	89177.5			2.02329	84697.8
2.7607	173353			2.01987	88017.5			2.01336	91491.7			2.02494	71164
2.76235	170106			2.02152	89021.2			2.01502	96852.5			2.0266	71130.1
2.76401	158847			2.02318	95069.5			2.01667	95385.6			2.02825	80171.5
2.76566	161335			2.02483	84225.7			2.01833	95748			2.02991	70313.5
2.76732	166800			2.02649	88873.8			2.01998	98319.7			2.03156	79946.3
2.76897	180290			2.02814	81453			2.02164	90799.7			2.03322	68744.6
2.77063	185295			2.0298	101682			2.02329	97715			2.03487	78128.8
2.77228	171695			2.03145	95761.1			2.02495	103954			2.03653	69638.6
2.77394	184124			2.03311	98498.9			2.0266	90751.1			2.03818	73111.8
2.77559	161780			2.03477	88115.2			2.02826	96747.2			2.03984	68177.6
2.77725	174539			2.03642	98086.7			2.02991	101755			2.04149	80713.1
2.7789	170746			2.03808	85713			2.03157	96315.2			2.04315	79453.5
2.78056	162526			2.03973	90609.3			2.03322	97112.9			2.0448	79357.5
2.78221	179734			2.04139	85666.1			2.03488	97045.8			2.04646	75992.7
2.78387	177400			2.04304	94709.2			2.03654	94514			2.04811	75100.3
2.78552	164169			2.0447	84371.6			2.03819	106792			2.04977	73233.7
2.78718	178716			2.04635	84557.7			2.03985	90950.4			2.05142	83421.3
2.78883	176457			2.04801	89394.9			2.0415	85508.8			2.05308	74803.2
2.79049	169767			2.04966	96104.8			2.04316	100662			2.05473	66081.3
2.79215	166633			2.05132	90369.6			2.04481	98330.7			2.05639	76037.5
2.7938	167775			2.05297	88995.7			2.04647	107016			2.05804	73235.2
2.79546	157209			2.05463	93610.7			2.04812	93662.2			2.0597	74429.5
2.79711	168976			2.05628	80603.4			2.04978	101272			2.06135	71491.6
2.79876	173690			2.05794	91297			2.05143	95609.3			2.06301	74228.8
2.80042	162360			2.05959	87539.3			2.05309	90644.4			2.06467	79160.5
2.80208	164047			2.06125	95778.5			2.05474	95215.3			2.06632	67089.1
2.80373	186304			2.0629	89985.4			2.0564	101830			2.06798	78113.4
2.80539	171466			2.06456	98065.9			2.05805	112094			2.06963	79889.9
2.80704	168290			2.06621	85668.7			2.05971	94355.2			2.07129	89033.3
2.8087	171433			2.06787	88279.3			2.06136	99479.5			2.07294	70280
2.81035	176762			2.06952	91697.5			2.06302	93162.9			2.0746	70611.6
2.81201	168486			2.07118	88907.8			2.06467	92578.6			2.07625	65953.6
2.81366	162254			2.07283	84230.5			2.06633	94280.4			2.07791	83381.1
2.81532	155400			2.07449	89325			2.06798	100693			2.07956	73276.3
2.81697	176264			2.07614	85368.6			2.06964	105833			2.08122	76624
2.81863	174956			2.0778	100670			2.07129	92976.8			2.08287	77889.3
2.82028	155727			2.07945	95438.9			2.07295	92224.5			2.08453	78254.4
2.82194	166972			2.08111	85482.2			2.0746	101481			2.08618	75182.6
2.82359	168110			2.08276	77801.2			2.07626	96966.4			2.08784	74911
2.82525	180829			2.08442	81925.3			2.07791	97699.3			2.08949	84915.4
2.8269	175297			2.08607	86365.9			2.07957	95731.6			2.09115	64528.2
2.82856	166327			2.08773	86861.4			2.08122	89126.3			2.0928	70477.5
2.83021	172187			2.08939	87237			2.08288	105899			2.09446	68714.9
2.83187	169111			2.09104	83143.1			2.08453	95330.2			2.09611	74802.1
2.83352	201908			2.0927	85885.6			2.08619	100694			2.09777	78671.9
2.83518	159229			2.09435	96770.1			2.08784	91733.8			2.09942	83366.7
2.83683	182672			2.09601	88104.3			2.0895	103459			2.10108	74063.9
2.83849	171355			2.09766	95562.8			2.09116	104674			2.10273	74909.6
2.84014	162110			2.09932	90108.7			2.09281	98678.9			2.10439	69089
2.8418	181496			2.10097	86253.1			2.09447	98019.5			2.10604	72268.2
2.84345	172841			2.10263	86131			2.09612	93746.1			2.1077	80641.6
2.84511	176320			2.10428	83170.6			2.09778	94951.4			2.10935	78106
2.84676	163100			2.10594	89360.9			2.09943	93814.7			2.11101	73911.6
2.84842	182132			2.10759	96447.4			2.10109	102264			2.11266	74181.2
2.85007	191393			2.10925	80251.8			2.10274	94050.8			2.11432	81175.7
2.85173	187790			2.1109	88084.3			2.1044	95839			2.11599	79375.8
2.85338	168509			2.11261	102617			2.10605	96262.1			2.11765	79385.3
2.85504	178838			2.11427	85399.2			2.10771	96324.6			2.1193	79244.5
2.8567	175366			2.11593	78551.9			2.10936	92878.9			2.12096	74927.6
2.85835	169101			2.11765	85305.4			2.11102	95631.9			2.12272	76708.5
2.86001	169455			2.11942	87804.7			2.11272	96978.8			2.12443	73326.3
2.86166	161000			2.12114	90795.5			2.11445	96785.4			2.12616	76496.1
2.86332	165222			2.12291	92622.7			2.11617	100278			2.12797	69238.4
2.86497	168869			2.1247	84837.2			2.11795	96495.1			2.12979	74768
2.86663	172938			2.12651	89515.8			2.11974	105500			2.13172	80153.5
2.86828	178412			2.12841	95741.5			2.12166	101883			2.13361	67277.3
2.86994	180226			2.13028	86381			2.12346	89803.3			2.13558	72024.8
2.87159	168730			2.13211	93567.8			2.12542	82867.1			2.13769	71772.9
2.87325	169671			2.13406	92648.6			2.12732	95283.4			2.13968	70503.9
2.8749	179789			2.13595	89952.5			2.12931	92770.7			2.14179	66096.4
2.87656	171792			2.13788	86635.4			2.13132	92501.7			2.14387	68597.4
2.87821	187086			2.1399	88783.5			2.13335	93945.8			2.14612	75764.8
2.87987	192598			2.14195	87075.2			2.13543	93611.5			2.14834	68150.9
2.88152	177009			2.14399	83484.6			2.13745	94713.3			2.15054	74834.1
2.88318	170839			2.14605	84864.2			2.13964	91904.9			2.15276	69644
2.88483	191404			2.14815	84756.1			2.14173	93447.1			2.15503	73363.1
2.88649	176534			2.15031	87288.1			2.14396	88224.8			2.15738	72468.2
2.88814	191642			2.15242	82662.8			2.14611	96156.5			2.15967	74210
2.8898	181964			2.15463	81744.6			2.14836	88867.5			2.16202	66676.6
2.89145	192065			2.15684	91712.7			2.15053	90067.6			2.16437	69691.1
2.89311	162256			2.15897	82502			2.15275	94596.5			2.16682	62341.4
2.89476	168417			2.16113	79898.3			2.15506	88227.8			2.16922	70524.4
2.89642	167127			2.16343	85535.6			2.15726	85721.7			2.17175	75894.1
2.89807	167858			2.16573	76559.5			2.15956	94399.3			2.17424	74595.3
2.89973	171227			2.16805	83423			2.16185	95024.3			2.17676	69037
2.90138	171263			2.17029	82816.3			2.16424	89919.2			2.17929	67089.4
2.90304	172877			2.17268	82894.5			2.16662	88238.3			2.18183	72953.4
2.90469	204445			2.17514	83574.6			2.16904	92303.3			2.18434	69440.9
2.90635	181843			2.17754	79250.7			2.17139	89680.6			2.18681	73127.1
2.90801	181884			2.17996	86483.4			2.17389	89038.1			2.1894	66002.8
2.90966	193456			2.18234	83986.5			2.17637	85979.7			2.19197	75054.5
2.91132	194226			2.18459	89157			2.17881	84948.2			2.19445	68455.2
2.91297	175169			2.18694	81243.5			2.18126	86096.2			2.19691	67728
2.91463	182301			2.18936	80994.5			2.18378	82997.9			2.19953	66888.2
2.91628	181742			2.19177	81546.5			2.18628	92855.5			2.20216	67445.3
2.91794	204407			2.19421	76458			2.1887	78849.2			2.20485	64773.6
2.91959	173382			2.19662	86907.1			2.1912	91948.8			2.20746	73016.5
2.92125	181320			2.19903	83280.8			2.19377	87779.8			2.21017	67338.6
2.9229	173399			2.20142	85398.3			2.19628	85923.9			2.21269	72320.3
2.92456	196388			2.20391	85090			2.19877	86817.6			2.2153	68175.9
2.92621	185796			2.20633	82508.4			2.20127	79999			2.21794	71463.3
2.92787	175684			2.20878	80736			2.20375	88857.2			2.22059	70336.4
2.92952	168086			2.2112	74659.7			2.20621	82859.2			2.22318	65755.5
2.93118	174794			2.21365	85352.7			2.20872	86856			2.2257	70962.5
2.93283	173794			2.21605	84105.6			2.21125	87043.5			2.22836	69559.6
2.93449	193385			2.21857	84535.4			2.21385	83237.9			2.23102	65888.6
2.93614	174929			2.22095	81548			2.21648	84655.4			2.23357	69643.8
2.9378	184316			2.2235	76424.8			2.21907	89531.2			2.23622	68309.2
2.93945	210416			2.226	77215.6			2.22172	93925.6			2.23889	68454.7
2.94111	185339			2.22852	75631.7			2.22427	85485.9			2.24151	74859.5
2.94276	178034			2.23102	88741.2			2.22673	85309.8			2.24426	66314.3
2.94442	183002			2.23348	78039.1			2.2293	80848.2			2.24702	74629.9
2.94607	204014			2.2359	85777.8			2.23181	86754.6			2.24971	68738.6
2.94773	197844			2.23829	84375.8			2.23435	90287.4			2.25238	69487.2
2.94938	169669			2.24075	78809.8			2.23693	87461.5			2.25515	71736.3
2.95104	203608			2.24327	74760.7			2.23941	84123			2.25782	73161.2
2.95269	202124			2.24578	80174			2.24204	88824.7			2.26058	73104
2.95435	170742			2.24847	77792.5			2.2447	90422.6			2.2633	67993.5
2.956	194630			2.25114	80900			2.24731	89355.5			2.26594	71566.2
2.95766	186729			2.25367	82216.2			2.25	85969.2			2.26866	70275.1
2.95931	179392			2.25621	79293.2			2.25257	99067.2			2.27142	70662.6
2.96097	180942			2.25875	79138.1			2.25525	90579.5			2.27413	65422.4
2.96263	170639			2.26124	81691			2.25781	101917			2.27685	72516.5
2.96428	197884			2.26373	78377.7			2.26032	83894.2			2.27966	73755.3
2.96593	179146			2.26634	79195			2.2627	90052.7			2.28246	64259.9
2.96759	174721			2.269	82159			2.26526	95328.6			2.2852	69068.5
2.96925	196151			2.27159	79081.3			2.26778	90491.6			2.28796	67085
2.9709	191068			2.27415	80804.9			2.2702	89768.4			2.29064	71823.6
2.97256	193269			2.27678	84090.8			2.27278	83803.7			2.29341	63469.3
2.97421	196786			2.27939	83342.5			2.27539	91170.5			2.29605	71926
2.97587	179037			2.28191	75469			2.27793	94335.3			2.29891	69416.2
2.97752	180550			2.28444	85079.1			2.28054	95782.5			2.30162	70299.9
2.97918	184135			2.28696	77179.3			2.2831	95405.7			2.30436	64350.4
2.98083	184944			2.28949	79271			2.28558	88005.8			2.30702	70691.9
2.98249	185516			2.29216	83456.6			2.28813	94646.8			2.30977	76633.1
2.98414	184895			2.29475	80718.7			2.29068	90172.1			2.31244	69166.7
2.9858	176782			2.29733	85205.5			2.29322	95154.3			2.31516	70357.9
2.98745	174087			2.29978	84926.2			2.29578	101113			2.3179	67392
2.98911	190421			2.30222	82646.6			2.29827	96495			2.32058	70344
2.99076	181461			2.30469	75458.5			2.30072	90069			2.32329	72429.6
2.99242	189876			2.30722	80517.8			2.30321	91731.9			2.32595	76023
2.99407	186403			2.3097	84058.2			2.30569	91693.2			2.32865	67487.6
2.99573	188283			2.31217	88077			2.3082	91992.6			2.33126	67833.4
2.99738	182906			2.3147	84032.2			2.31068	94387.9			2.33386	72614.9
2.99904	188315			2.31706	79429.1			2.31314	97090.7			2.33652	78372
3.00069	209262			2.31954	80461.4			2.31567	89226.2			2.33919	72446.2
3.00235	185983			2.32215	81116.3			2.3181	99104.8			2.34174	69782.5
3.004	183312			2.3247	85431.4			2.32053	100353			2.34449	74839.4
3.00566	181726			2.32732	87149.2			2.32305	98935.6			2.34719	77339.6
3.00731	188090			2.32973	82841.6			2.32537	90598.6			2.34972	74873
3.00897	185134			2.33216	89376.8			2.32791	102610			2.35234	76083.5
3.01062	187462			2.33459	87943.2			2.33037	102985			2.35484	80576.3
3.01228	207320			2.33704	88187.1			2.33279	102059			2.35747	70120.9
3.01393	185973			2.33957	82628.9			2.33517	92711.5			2.36	73184.4
3.01559	205145			2.34206	88508.3			2.33762	97845.3			2.36269	74640.4
3.01724	202352			2.3445	95629.6			2.34005	97048.9			2.36522	71760.1
3.0189	182169			2.34697	95390.5			2.34247	86733.7			2.36786	81329
3.02055	180655			2.34936	89417.7			2.34494	102881			2.37034	77675.8
3.02221	188913			2.35164	85218			2.34736	98401			2.37284	76479.7
3.02387	193580			2.35409	84421.5			2.34959	104794			2.37533	78819.4
3.02552	191165			2.35653	87572.2			2.35201	97748.5			2.37792	89005.2
3.02718	173826			2.35895	92822.5			2.35441	102163			2.38038	73400
3.02883	174342			2.36128	95335.6			2.35678	97405.5			2.38266	81318.9
3.03049	182637			2.36364	93506.1			2.35918	93580.5			2.38526	82179.7
3.03214	174400			2.36602	90752			2.36162	101205			2.38768	80691.7
3.0338	223489			2.36827	82991			2.36405	97286.7			2.39015	82213.7
3.03545	193296			2.37053	86436.4			2.36646	99179.9			2.39276	86296.5
3.03711	191677			2.3729	85196.3			2.36879	93585.6			2.39519	82505.3
3.03876	176986			2.37528	94770.9			2.37113	106727			2.39765	77603.5
3.04042	196290			2.37772	87987.6			2.37357	99931.1			2.40008	77955.8
3.04207	187777			2.38006	87350.3			2.37589	98444			2.40253	80896
3.04373	186198			2.38246	88575.2			2.37831	99826.5			2.40501	80589.2
3.04538	183699			2.38481	95255.7			2.38064	100230			2.40741	83448.4
3.04704	192463			2.3871	89458.9			2.38302	105923			2.40987	81289.6
3.04869	202443			2.38933	90992.9			2.38539	117750			2.41232	80753.9
3.05035	213616			2.39169	95811.5			2.38762	108392			2.41469	90106.4
3.052	211288			2.39395	93370.3			2.38982	105799			2.41705	85180.5
3.05366	201479			2.39622	87425.4			2.39212	109252			2.41932	84187.2
3.05531	192737			2.39847	88900.2			2.39432	100710			2.42169	81327.2
3.05697	211640			2.40084	105278			2.39655	107637			2.42408	85851.9
3.05862	201410			2.40307	95266.2			2.39873	106792			2.42643	80694.1
3.06028	187266			2.40532	102311			2.40098	110147			2.42876	91029.7
3.06193	190329			2.40763	95921.9			2.40316	102042			2.43112	86481.2
3.06359	187035			2.40983	95296.2			2.40535	102475			2.43345	83474
3.06524	201365			2.41201	92238.3			2.40752	110804			2.43585	89210.3
3.0669	195098			2.41416	93577.8			2.40975	112486			2.43807	86604.4
3.06855	207516			2.41638	97473.3			2.41187	108136			2.4403	81892.8
3.07021	199374			2.41863	89078.2			2.41403	109181			2.44256	87980.8
3.07186	185470			2.42083	92451.2			2.41623	119679			2.44497	85348.6
3.07352	196470			2.42303	96226.4			2.41847	110216			2.4472	82688.4
3.07518	192208			2.42524	101236			2.42057	106255			2.44942	83188.9
3.07683	201131			2.42739	103524			2.42275	109743			2.4516	84029.6
3.07849	187070			2.4296	89215.2			2.42501	101852			2.45385	80697.6
3.08014	199046			2.43177	88097.1			2.42708	101929			2.45617	83393.4
3.0818	198133			2.43391	99945.9			2.42926	104491			2.45851	83279.5
3.08345	198048			2.43621	97082.8			2.43138	113096			2.4607	84734.5
3.08511	189303			2.43838	93714.2			2.43358	109607			2.46294	85408.2
3.08676	200450			2.4405	100319			2.43567	103262			2.46508	90351.2
3.08842	190641			2.44268	94996.1			2.43787	108101			2.46722	90896.2
3.09007	177885			2.44472	96867.2			2.44007	101076			2.46943	84547
3.09173	190377			2.44676	99906.9			2.44223	110965			2.47142	84267.8
3.09338	202220			2.44882	100882			2.44436	109291			2.47355	83542.2
3.09504	218502			2.45093	102792			2.44645	102251			2.47571	82136.8
3.09669	194593			2.45307	94321.3			2.44857	109941			2.47788	80906.9
3.09835	191290			2.45512	93894			2.45069	104456			2.48006	81815.5
3.1	197680			2.45731	98392.2			2.45278	110040			2.48224	82001.8
3.10166	199148			2.45943	93608.3			2.45492	101364			2.4844	92740.4
3.10331	193249			2.46146	98178.4			2.45699	109035			2.48661	83689.9
3.10497	182682			2.46354	104585			2.45911	103974			2.48873	83800.9
3.10662	200362			2.46559	95945.9			2.46125	122801			2.49083	84068.8
3.10828	203778			2.46753	97674			2.46328	110687			2.49302	78780.6
3.10993	204578			2.46962	93635.1			2.46525	100152			2.49521	85849.3
3.11159	195873			2.47164	99755.7			2.46736	103519			2.49741	90876.7
3.11324	196423			2.47378	95415.1			2.46938	117835			2.49954	85316.2
3.1149	197349			2.47575	98560.3			2.47147	112547			2.50161	85067.8
3.11655	193744			2.47784	102511			2.47348	112253			2.50374	80346.1
3.11821	188438			2.47983	97772.5			2.47551	99232.9			2.50594	84056.7
3.11986	197430			2.48187	102594			2.47748	101272			2.50795	92145.8
3.12152	190320			2.48397	102098			2.47952	121465			2.51013	87538.6
3.12317	199273			2.48599	102674			2.48151	108198			2.51223	94642.2
3.12483	185476			2.48807	100638			2.48339	104985			2.51431	86299.3
3.12649	203811			2.49012	99698.4			2.48549	111358			2.5164	99221.9
3.12814	184251			2.49223	102848			2.48752	113572			2.51838	83304
3.1298	199278			2.49433	95859.4			2.4896	112125			2.5203	90612.9
3.13145	194790			2.49627	96614.6			2.49168	104439			2.52239	88739.8
3.13311	207428			2.49827	110266			2.49362	112616			2.52445	88280.4
3.13476	202709			2.50025	98676.4			2.49559	110772			2.52651	85531.5
3.13642	187477			2.50225	108204			2.49756	110667			2.52857	84100
3.13807	215017			2.50424	92042.6			2.49953	108787			2.53078	87345.5
3.13973	181830			2.50625	91874.3			2.50151	104383			2.53277	84076.7
3.14138	201873			2.50823	99940			2.5035	106852			2.53486	83237.2
3.14304	201552			2.51018	103741			2.50553	114438			2.53694	87604
3.14469	197398			2.51214	95543.2			2.50762	100791			2.53899	85113.8
3.14635	205370			2.51404	93442.5			2.50968	109755			2.54103	90721.3
3.148	196937			2.51605	100217			2.51176	105420			2.54303	92776.8
3.14966	192916			2.51805	95037.8			2.51379	111833			2.5451	90148.4
3.15131	197610			2.52006	91150.8			2.51577	112552			2.54713	88265.6
3.15297	203695			2.52215	97698.6			2.51778	120791			2.5492	93913.3
3.15462	175566			2.52417	98521.9			2.51976	113965			2.55142	93481.8
3.15628	202236			2.52624	94260.9			2.52167	108972			2.55341	89840.7
3.15793	197789			2.52819	97695.4			2.52358	112279			2.55536	89060.4
3.15959	201436			2.53024	101180			2.52556	115916			2.55738	85126.4
3.16124	212092			2.53219	96960.5			2.52766	105450			2.55936	80402.9
3.1629	211068			2.53415	99947.2			2.52956	106090			2.56141	88683.6
3.16455	214816			2.53616	97176.9			2.53163	110858			2.56348	78357.4
3.16621	216119			2.53809	110920			2.53354	106184			2.56549	88362.3
3.16786	191438			2.54007	111762			2.53546	103855			2.56761	89444.9
3.16952	198699			2.54198	101615			2.5375	125576			2.56972	85862.2
3.17117	206406			2.54389	102442			2.53953	114331			2.57182	81608.1
3.17283	192844			2.54592	94862			2.54142	102539			2.57376	88135
3.17448	196612			2.54794	101352			2.5434	105692			2.57575	85111.7
3.17614	199610			2.54999	95723.5			2.54545	107873			2.57775	95008.7
3.17779	215303			2.55206	95626.5			2.54751	111981			2.57976	88285.9
3.17945	197546			2.55407	105470			2.54947	107905			2.58177	94022.9
3.18111	197342			2.55608	106042			2.55151	106864			2.58383	89720.3
3.18276	207262			2.55812	91787.9			2.5535	107447			2.58582	85069
3.18441	214237			2.56012	101059			2.55555	109206			2.58795	86206.9
3.18607	187046			2.56219	104113			2.55757	113454			2.59006	86171
3.18772	217709			2.56416	106386			2.55956	114014			2.59207	86796.3
3.18938	192410			2.56621	98356.8			2.56165	103383			2.59419	87124.9
3.19103	190921			2.56818	105491			2.56362	109214			2.59625	86759.9
3.19269	200998			2.5702	96784.6			2.56564	109227			2.59826	82617.6
3.19435	194718			2.57211	98441.5			2.56763	113468			2.60036	87580
3.196	196530			2.57416	100186			2.56965	104601			2.60239	85437.9
3.19766	201992			2.57619	105690			2.57167	106280			2.60438	89094.5
3.19931	217632			2.5783	98232.5			2.57364	111808			2.60641	83187
3.20097	202158			2.5803	99849.2			2.57567	111951			2.60846	90087.4
3.20262	210112			2.58234	96982.1			2.57763	109374			2.61049	84723.6
3.20428	189776			2.58442	99214.1			2.57958	113901			2.61253	94872.2
3.20593	216595			2.58641	94815.9			2.58155	113464			2.61452	90833.5
3.20759	212062			2.58844	97099.9			2.58354	106859			2.61651	84436.5
3.20924	203383			2.59047	101810			2.58548	104891			2.61853	90825.9
3.2109	194942			2.59252	105719			2.58763	109961			2.62059	86988.4
3.21255	206309			2.59441	101768			2.58964	110450			2.62268	83506.6
3.21421	207353			2.59639	104314			2.59167	108565			2.62467	93789
3.21586	226514			2.59841	101980			2.59359	108446			2.62667	92014.1
3.21752	239827			2.60045	97819			2.59558	106814			2.62873	91835.6
3.21917	223945			2.60238	96037.5			2.59761	106944			2.63069	90143.4
3.22083	216284			2.60433	100889			2.59957	118261			2.6326	95883.7
3.22248	216757			2.60643	98456.1			2.60165	126757			2.6345	97281
3.22414	215570			2.60842	103101			2.60365	115967			2.63645	101160
3.22579	244303			2.61055	102618			2.60564	112862			2.63831	101598
3.22745	204967			2.61255	105727			2.60758	115811			2.64017	97134
3.2291	202498			2.61465	98046.2			2.60958	118576			2.64205	104961
3.23076	215913			2.61667	107705			2.61157	124763			2.64387	99283
3.23241	194868			2.61869	104983			2.61355	111682			2.64564	122086
3.23407	201946			2.62064	99743.2			2.61551	107231			2.64744	115272
3.23572	197848			2.62262	106791			2.61748	117276			2.64911	115147
3.23738	209724			2.62466	113541			2.61942	112370			2.65077	111478
3.23903	223766			2.62666	111493			2.62144	116334			2.65242	117339
3.24069	222267			2.62856	109659			2.62341	108001			2.65408	119743
3.24234	209033			2.63045	112024			2.62543	118206			2.65573	125259
3.244	204138			2.6323	127649			2.62745	118836			2.65739	117137
3.24566	211100			2.63423	123134			2.62951	132620			2.65904	127412
3.24731	208488			2.63612	116457			2.63154	130996			2.6607	117314
3.24897	201888			2.63804	121690			2.63351	121367			2.66236	126065
3.25062	207161			2.63978	117346			2.63547	136094			2.66401	120036
3.25228	207837			2.64159	122220			2.63745	130132			2.66567	122962
3.25393	226426			2.64334	129447			2.63943	133497			2.66732	115644
3.25559	220018			2.64506	126804			2.64128	126199			2.66898	121152
3.25724	195871			2.64679	137982			2.64313	141880			2.67063	124009
3.2589	244417			2.64846	125551			2.64494	137231			2.67229	123325
3.26055	215698			2.65012	143954			2.64673	150120			2.67394	136163
3.26221	225077			2.65177	131073			2.64858	177254			2.6756	129317
3.26386	227342			2.65343	130201			2.65031	151666			2.67725	128654
3.26552	220840			2.65508	146376			2.65199	145123			2.67891	126568
3.26717	208038			2.65674	137533			2.65365	154648			2.68056	125917
3.26883	219902			2.65839	131656			2.6553	159835			2.68222	128092
3.27048	208627			2.66005	140528			2.65696	162973			2.68387	132915
3.27214	228321			2.6617	136950			2.65861	156645			2.68553	143289
3.27379	237789			2.66336	158244			2.66027	166165			2.68718	128279
3.27545	210270			2.66501	140175			2.66192	153591			2.68884	138486
3.2771	243893			2.66667	148087			2.66358	161331			2.69049	122871
3.27876	208733			2.66832	147450			2.66524	155183			2.69215	140039
3.28041	210702			2.66998	158756			2.66689	166196			2.6938	137592
3.28207	235743			2.67163	147680			2.66855	164132			2.69546	144918
3.28372	225434			2.67329	145763			2.6702	161072			2.69711	134043
3.28538	206129			2.67494	160742			2.67186	160246			2.69877	128866
3.28703	221884			2.6766	154769			2.67351	160371			2.70042	133524
3.28869	228050			2.67825	154914			2.67517	157593			2.70208	135834
3.29034	222959			2.67991	154618			2.67682	163030			2.70373	122095
3.292	235834			2.68156	162079			2.67848	167635			2.70539	134796
3.29365	203542			2.68322	147362			2.68013	159140			2.70704	125706
3.29531	214610			2.68487	150311			2.68179	173817			2.7087	131426
3.29697	212029			2.68653	159001			2.68344	156672			2.71035	134579
3.29862	219754			2.68818	152583			2.6851	166334			2.71201	134992
3.30028	216570			2.68984	145684			2.68675	170979			2.71366	142506
3.30193	220559			2.69149	155278			2.68841	186159			2.71532	139231
3.30359	225788			2.69315	148283			2.69006	158443			2.71698	141237
3.30524	224355			2.6948	150791			2.69172	180708			2.71863	136103
3.3069	214193			2.69646	154812			2.69337	176981			2.72029	131486
3.30855	202534			2.69811	152489			2.69503	165736			2.72194	122500
3.31021	239989			2.69977	150172			2.69668	181091			2.7236	139461
3.31186	227057			2.70143	151609			2.69834	170110			2.72525	133306
3.31352	223818			2.70308	175012			2.69999	187765			2.72691	133440
3.31517	204788			2.70474	149249			2.70165	161834			2.72856	138850
3.31683	220214			2.70639	177271			2.7033	173974			2.73022	115800
3.31848	207963			2.70805	147557			2.70496	173654			2.73187	127766
3.32014	234879			2.7097	158829			2.70661	171568			2.73353	130049
3.32179	209215			2.71136	156369			2.70827	185858			2.73518	122607
3.32345	220119			2.71301	157100			2.70992	163803			2.73684	141645
3.3251	222233			2.71467	165918			2.71158	173454			2.73849	133116
3.32676	210559			2.71632	157932			2.71323	177411			2.74015	126040
3.32841	210312			2.71798	155363			2.71489	177476			2.7418	127241
3.33007	234661			2.71963	152201			2.71654	173029			2.74346	129389
3.33172	238252			2.72129	155318			2.7182	171963			2.74511	135766
3.33338	224518			2.72294	168423			2.71985	157277			2.74677	127851
3.33503	236212			2.7246	151349			2.72151	174707			2.74842	139549
3.33669	249446			2.72625	145520			2.72317	181577			2.75008	128018
3.33834	252039			2.72791	165124			2.72482	177923			2.75173	124339
3.34	230974			2.72956	148580			2.72648	166608			2.75339	126906
3.34165	222597			2.73122	157292			2.72813	180057			2.75504	125288
3.34331	233394			2.73287	153474			2.72979	184965			2.7567	123198
3.34496	236413			2.73453	156801			2.73144	174443			2.75835	126096
3.34662	231840			2.73618	134353			2.7331	165576			2.76001	135771
3.34827	248595			2.73784	161665			2.73475	171885			2.76166	138639
3.34993	239415			2.73949	159325			2.73641	178700			2.76332	131523
3.35159	245173			2.74115	164190			2.73806	164602			2.76497	129921
3.35324	253003			2.7428	164911			2.73972	178504			2.76663	144640
3.35489	250609			2.74446	146035			2.74137	168822			2.76828	120487
3.35655	253242			2.74611	155853			2.74303	192592			2.76994	120750
3.3582	225624			2.74777	151825			2.74468	180336			2.7716	130580
3.35986	234812			2.74942	152587			2.74634	178700			2.77325	131206
3.36151	273553			2.75108	161135			2.74799	187057			2.7749	143671
3.36317	245887			2.75273	168792			2.74965	191067			2.77656	141950
3.36483	274550			2.75439	157303			2.7513	182182			2.77822	130768
3.36648	265294			2.75605	165088			2.75296	171805			2.77987	131614
3.36814	258672			2.7577	149712			2.75461	175966			2.78153	144025
3.36979	263876			2.75936	160335			2.75627	188146			2.78318	142814
3.37145	267549			2.76101	171658			2.75792	175738			2.78484	127113
3.3731	256099			2.76267	158667			2.75958	179510			2.78649	153284
3.37476	258291			2.76432	161066			2.76123	188648			2.78815	137956
3.37641	274342			2.76598	154581			2.76289	171491			2.7898	137526
3.37807	244934			2.76763	168171			2.76454	187050			2.79146	152248
3.37972	275720			2.76929	155753			2.7662	181709			2.79311	136020
3.38138	247418			2.77094	154050			2.76785	173824			2.79477	144212
3.38303	291944			2.7726	160875			2.76951	190783			2.79642	141241
3.38469	280608			2.77425	141885			2.77116	185511			2.79808	130314
3.38634	240716			2.77591	163561			2.77282	182653			2.79973	134281
3.388	267622			2.77756	176404			2.77447	181464			2.80139	151309
3.38965	267675			2.77922	153592			2.77613	171194			2.80304	136793
3.39131	257102			2.78087	187752			2.77779	168263			2.8047	156966
3.39296	273903			2.78253	169778			2.77944	172635			2.80635	132591
3.39462	254040			2.78418	166933			2.7811	180185			2.80801	131663
3.39627	241580			2.78584	171187			2.78275	189607			2.80966	134501
3.39793	282264			2.78749	149988			2.78441	175466			2.81132	139886
3.39958	256979			2.78915	158519			2.78606	183523			2.81297	134563
3.40124	246242			2.7908	165642			2.78772	177641			2.81463	144253
3.4029	268750			2.79246	160436			2.78937	175483			2.81628	135701
3.40455	276116			2.79411	148962			2.79103	180586			2.81794	134776
3.4062	252363			2.79577	167337			2.79268	169978			2.81959	129674
3.40786	259625			2.79742	164512			2.79434	175510			2.82125	136143
3.40951	281111			2.79908	154874			2.79599	177438			2.8229	130787
3.41117	258534			2.80073	164541			2.79765	164607			2.82456	140912
3.41283	258681			2.80239	147946			2.7993	175801			2.82621	144375
3.41448	264252			2.80404	175273			2.80096	163187			2.82787	140206
3.41614	270472			2.8057	157992			2.80261	204341			2.82952	128596
3.41779	268325			2.80735	147112			2.80427	168978			2.83118	138743
3.41945	246968			2.80901	169510			2.80592	172547			2.83284	146410
3.4211	251048			2.81067	176037			2.80758	204324			2.83449	130501
3.42276	294186			2.81232	150185			2.80923	174390			2.83615	141020
3.42441	275830			2.81398	152829			2.81089	175642			2.8378	132075
3.42607	269576			2.81563	159137			2.81254	187417			2.83946	138071
3.42772	266978			2.81729	153228			2.8142	183247			2.84111	137755
3.42938	288989			2.81894	166101			2.81585	176083			2.84277	139670
3.43103	271646			2.8206	164200			2.81751	186919			2.84442	138766
3.43269	299368			2.82225	165263			2.81916	173899			2.84608	143774
3.43434	266389			2.82391	144163			2.82082	172878			2.84773	143006
3.436	276940			2.82556	167674			2.82247	169473			2.84939	134972
3.43765	294534			2.82722	174723			2.82413	182208			2.85104	140255
3.43931	282002			2.82887	171478			2.82578	178418			2.8527	132008
3.44096	281798			2.83053	167916			2.82744	178142			2.85435	132077
3.44262	271235			2.83218	163448			2.82909	171968			2.85601	130982
3.44427	294655			2.83384	159435			2.83075	168400			2.85766	142149
3.44593	278583			2.83549	160101			2.83241	172708			2.85932	152435
3.44758	312203			2.83715	168249			2.83406	200469			2.86097	129451
3.44924	284856			2.8388	152881			2.83572	191521			2.86263	139933
3.45089	256701			2.84046	147653			2.83737	192524			2.86428	132482
3.45255	286857			2.84211	146907			2.83903	177827			2.86594	154710
3.4542	264102			2.84377	171727			2.84068	186760			2.86759	133823
3.45586	293658			2.84542	158762			2.84234	179014			2.86925	136873
3.45751	265860			2.84708	150555			2.84399	175518			2.8709	130455
3.45917	289972			2.84873	172672			2.84565	180496			2.87256	147274
3.46082	285295			2.85039	147698			2.8473	203660			2.87421	142101
3.46248	293411			2.85204	166832			2.84896	170467			2.87587	131825
3.46414	284849			2.8537	156045			2.85061	189334			2.87752	133240
3.46579	276414			2.85535	156264			2.85227	185963			2.87918	134707
3.46745	284086			2.85701	162647			2.85392	187886			2.88083	153459
3.4691	290282			2.85866	169550			2.85558	201216			2.88249	139555
3.47076	283517			2.86032	155566			2.85723	179405			2.88415	140539
3.47241	281652			2.86197	147385			2.85889	167329			2.8858	149285
3.47407	276076			2.86363	166653			2.86054	171531			2.88746	136595
3.47572	311490			2.86529	152211			2.8622	163862			2.88911	138071
3.47738	309547			2.86694	169620			2.86385	169394			2.89077	141553
3.47903	293308			2.8686	150735			2.86551	171079			2.89242	139181
3.48069	317460			2.87025	149852			2.86716	179973			2.89408	145688
3.48234	289569			2.87191	150815			2.86882	190353			2.89573	139475
3.484	267100			2.87356	145075			2.87047	171980			2.89739	132981
3.48565	279593			2.87522	169438			2.87213	187361			2.89904	144339
3.48731	299929			2.87687	165358			2.87378	192323			2.9007	142181
3.48896	315139			2.87853	179217			2.87544	198082			2.90235	150857
3.49062	280952			2.88018	171397			2.87709	189699			2.90401	128112
3.49227	300846			2.88184	177718			2.87875	178586			2.90566	135583
3.49393	291591			2.88349	172984			2.8804	197501			2.90732	144809
3.49558	283555			2.88515	153486			2.88206	183061			2.90897	164007
3.49724	297110			2.8868	166817			2.88371	176839			2.91063	146404
3.49889	302988			2.88846	191550			2.88537	205116			2.91228	145760
3.50055	301189			2.89011	157608			2.88702	179999			2.91394	128698
3.5022	326367			2.89177	173214			2.88868	187803			2.91559	154701
3.50386	291100			2.89342	164082			2.89034	183975			2.91725	150942
3.50551	310249			2.89508	171985			2.89199	177327			2.9189	131299
3.50717	289310			2.89673	187609			2.89365	179839			2.92056	139526
3.50882	329219			2.89839	167111			2.8953	188905			2.92221	154049
3.51048	325249			2.90004	169966			2.89696	191224			2.92387	135548
3.51213	319921			2.9017	170644			2.89861	187138			2.92552	144041
3.51379	325397			2.90335	167591			2.90027	177927			2.92718	140039
3.51545	328145			2.90501	177725			2.90192	185078			2.92883	146972
3.5171	347778			2.90666	169291			2.90358	197988			2.93049	140120
3.51876	331398			2.90832	173608			2.90523	190571			2.93214	137365
3.52041	311924			2.90997	160606			2.90689	196192			2.9338	130296
3.52207	320526			2.91163	175449			2.90854	185685			2.93545	139123
3.52372	295289			2.91328	162270			2.9102	175455			2.93711	147625
3.52538	289752			2.91494	170155			2.91185	179348			2.93877	141841
3.52703	286236			2.91659	163116			2.91351	197604			2.94042	139453
3.52869	332673			2.91825	151870			2.91516	179914			2.94208	137047
3.53034	307533			2.9199	173254			2.91682	199624			2.94373	143323
3.532	327914			2.92156	178382			2.91847	178366			2.94539	141945
3.53365	320423			2.92322	156864			2.92013	194883			2.94704	150673
3.53531	301324			2.92487	169268			2.92178	175832			2.9487	132846
3.53696	325316			2.92653	153353			2.92344	167873			2.95035	144147
3.53862	310840			2.92818	175416			2.92509	198429			2.95201	145782
3.54027	307917			2.92984	175586			2.92675	192635			2.95366	136452
3.54193	335656			2.93149	183237			2.9284	201486			2.95532	146441
3.54358	307612			2.93315	158579			2.93006	193564			2.95697	147715
3.54524	351599			2.9348	154806			2.93171	195338			2.95863	165495
3.54689	310472			2.93646	169556			2.93337	207441			2.96028	148346
3.54855	379596			2.93811	169101			2.93502	183849			2.96194	154073
3.5502	348168			2.93977	161298			2.93668	186712			2.96359	129670
3.55186	329105			2.94142	165984			2.93833	209579			2.96525	144357
3.55351	310425			2.94308	151530			2.93999	198357			2.9669	145180
3.55517	305984			2.94473	172011			2.94164	198853			2.96856	151478
3.55682	326820			2.94639	159166			2.9433	187578			2.97021	152184
3.55848	334031			2.94804	173680			2.94496	185365			2.97187	157094
3.56013	317981			2.9497	182935			2.94661	194411			2.97352	141454
3.56179	312555			2.95135	156980			2.94827	185289			2.97518	149770
3.56344	316584			2.95301	156775			2.94992	192414			2.97683	148238
3.5651	321128			2.95466	153184			2.95158	184655			2.97849	145932
3.56676	313530			2.95632	176473			2.95323	169905			2.98014	142572
3.56841	321953			2.95797	176513			2.95489	196435			2.9818	144552
3.57007	332830			2.95963	164395			2.95654	182941			2.98345	142883
3.57172	347083			2.96128	189340			2.9582	183467			2.98511	137238
3.57337	326060			2.96294	174005			2.95985	184005			2.98676	153412
3.57503	357829			2.96459	168212			2.96151	184922			2.98842	135829
3.57668	317812			2.96625	156643			2.96316	198998			2.99007	134684
3.57834	312221			2.9679	178896			2.96482	175941			2.99173	138934
3.58	317780			2.96956	162111			2.96647	190019			2.99338	147545
3.58165	314791			2.97121	191343			2.96813	205532			2.99504	158236
3.58331	315350			2.97287	171439			2.96978	182982			2.9967	143418
3.58496	326123			2.97452	173389			2.97144	185605			2.99835	156062
3.58662	308566			2.97618	161341			2.97309	194847			3.00001	131024
3.58827	333540			2.97784	170264			2.97475	181764			3.00166	155440
3.58993	326345			2.97949	163511			2.9764	182519			3.00332	144282
3.59158	328284			2.98115	171851			2.97806	193582			3.00497	153556
3.59324	361871			2.9828	167381			2.97971	187503			3.00663	161138
3.59489	318817			2.98446	187207			2.98137	206831			3.00828	159039
3.59655	311130			2.98611	168913			2.98302	180736			3.00994	151550
3.5982	318417			2.98777	183976			2.98468	180312			3.01159	148856
3.59986	306391			2.98942	164977			2.98633	183935			3.01325	137701
3.60151	348515			2.99108	152370			2.98799	196841			3.0149	147015
3.60317	304887			2.99273	170904			2.98964	193065			3.01656	136298
3.60482	302500			2.99439	153629			2.9913	186158			3.01821	135882
3.60648	325724			2.99604	154090			2.99295	187052			3.01987	142195
3.60813	314410			2.9977	170629			2.99461	191433			3.02152	137815
3.60979	335081			2.99935	169177			2.99627	201214			3.02318	150373
3.61144	314013			3.00101	166806			2.99792	183199			3.02483	144250
3.6131	312301			3.00266	175167			2.99958	169114			3.02649	147522
3.61475	319301			3.00432	165046			3.00123	188558			3.02814	150609
3.61641	317753			3.00597	169051			3.00289	177782			3.0298	138957
3.61806	346890			3.00763	161499			3.00454	204310			3.03145	149250
3.61972	307370			3.00928	168405			3.0062	192552			3.03311	143317
3.62138	306762			3.01094	175978			3.00785	188611			3.03476	139101
3.62303	367982			3.01259	176053			3.00951	192457			3.03642	147114
3.62468	330260			3.01425	163690			3.01116	189021			3.03807	138117
3.62634	324123			3.0159	173891			3.01282	192577			3.03973	141058
3.62799	338594			3.01756	158813			3.01447	215223			3.04138	142499
3.62965	311358			3.01921	169355			3.01613	187347			3.04304	167877
3.6313	306743			3.02087	169362			3.01778	212925			3.04469	154314
3.63296	335814			3.02252	166284			3.01944	185065			3.04635	149085
3.63462	317019			3.02418	182176			3.02109	190148			3.048	145690
3.63627	298371			3.02583	168830			3.02275	182703			3.04966	133948
3.63793	330604			3.02749	173662			3.0244	191917			3.05132	152567
3.63958	320713			3.02914	167179			3.02606	205685			3.05297	146719
3.64124	321722			3.0308	149585			3.02771	205923			3.05463	156605
3.64289	334514			3.03246	158946			3.02937	194689			3.05628	144826
3.64455	353553			3.03411	153798			3.03102	197973			3.05794	140255
3.6462	325161			3.03577	170029			3.03268	165547			3.05959	142721
3.64786	390788			3.03742	174383			3.03433	200396			3.06125	143120
3.64951	315255			3.03908	181218			3.03599	211027			3.0629	156544
3.65117	304326			3.04073	164361			3.03764	181442			3.06456	143920
3.65282	332872			3.04239	183278			3.0393	190772			3.06621	152879
3.65448	337009			3.04404	176995			3.04095	188980			3.06787	147260
3.65613	332428			3.0457	170898			3.04261	196961			3.06952	142838
3.65779	330985			3.04735	175458			3.04426	198536			3.07118	152240
3.65944	332443			3.04901	155914			3.04592	221766			3.07283	147522
3.6611	371652			3.05066	169379			3.04758	240551			3.07449	144885
3.66275	321366			3.05232	182588			3.04923	189411			3.07614	140548
3.66441	321020			3.05397	172571			3.05088	188177			3.0778	158424
3.66606	301668			3.05563	187628			3.05254	210792			3.07945	146624
3.66772	353212			3.05728	171804			3.0542	190964			3.08111	152802
3.66937	319076			3.05894	192830			3.05585	196021			3.08276	145470
3.67103	314231			3.06059	181220			3.05751	198121			3.08442	151167
3.67268	312750			3.06225	173407			3.05916	204841			3.08607	149258
3.67434	337034			3.0639	178389			3.06082	184845			3.08773	149996
3.67599	305460			3.06556	191118			3.06247	220071			3.08938	152704
3.67765	337920			3.06721	172266			3.06413	235616			3.09104	150797
3.6793	304684			3.06887	159698			3.06578	212435			3.09269	149158
3.68096	347056			3.07052	165241			3.06744	216526			3.09435	148161
3.68262	312397			3.07218	173125			3.06909	199797			3.096	150359
3.68427	329373			3.07383	177243			3.07075	205675			3.09766	162966
3.68593	312407			3.07549	173205			3.0724	193657			3.09931	147986
3.68758	341324			3.07714	165483			3.07406	194237			3.10097	137212
3.68924	327951			3.0788	176208			3.07571	203356			3.10262	146637
3.69089	350291			3.08045	178317			3.07737	213716			3.10428	145110
3.69255	315372			3.08211	178456			3.07902	179460			3.10594	153095
3.6942	361023			3.08376	175961			3.08068	198097			3.10759	146260
3.69586	331869			3.08542	166608			3.08233	181113			3.10925	169744
3.69751	340093			3.08707	185308			3.08399	202287			3.1109	152557
3.69917	331794			3.08873	185175			3.08564	206822			3.11256	137106
3.70082	329960			3.09039	173379			3.0873	199617			3.11421	154049
3.70248	320281			3.09204	172431			3.08895	216294			3.11587	154090
3.70413	334747			3.0937	187623			3.09061	199099			3.11752	151038
3.70579	290173			3.09535	172920			3.09226	218355			3.11918	144219
3.70744	301165			3.09701	197477			3.09392	179533			3.12083	150896
3.7091	315806			3.09866	181161			3.09557	183418			3.12249	168035
3.71075	319265			3.10032	199895			3.09723	188381			3.12414	152165
3.71241	294478			3.10197	174162			3.09888	223862			3.1258	151963
3.71406	352080			3.10363	182540			3.10054	204837			3.12745	129086
3.71572	297014			3.10528	168705			3.1022	203913			3.12911	164483
3.71737	319744			3.10694	181314			3.10385	197574			3.13076	141496
3.71903	317147			3.10859	157962			3.1055	197775			3.13242	147554
3.72068	291314			3.11025	161074			3.10716	194996			3.13407	165809
3.72234	333442			3.1119	172206			3.10882	189085			3.13573	150039
3.72399	312888			3.11356	181344			3.11047	218667			3.13738	152551
3.72565	328451			3.11521	165439			3.11213	186732			3.13904	139838
3.7273	312414			3.11687	163456			3.11378	193940			3.14069	147272
3.72896	307489			3.11852	163117			3.11544	202347			3.14235	150046
3.73061	301113			3.12018	174203			3.11709	198099			3.144	160730
3.73227	301036			3.12183	156945			3.11875	207373			3.14566	155860
3.73393	317558			3.12349	158344			3.1204	184921			3.14731	143894
3.73558	306611			3.12514	167635			3.12206	211896			3.14897	146220
3.73724	313295			3.1268	182759			3.12371	173708			3.15062	140447
3.73889	362987			3.12845	185418			3.12537	181501			3.15228	155214
3.74055	326104			3.13011	179779			3.12702	199243			3.15393	149246
3.7422	367504			3.13176	200259			3.12868	174209			3.15559	164833
3.74386	300415			3.13342	157996			3.13033	190283			3.15724	160241
3.74551	311698			3.13507	179759			3.13199	177115			3.1589	150880
3.74717	303396			3.13673	184050			3.13364	200809			3.16055	151931
3.74882	338665			3.13838	175700			3.1353	213202			3.16221	142161
3.75048	305340			3.14004	170436			3.13695	204067			3.16387	150982
3.75213	297933			3.14169	167401			3.13861	198273			3.16552	164540
3.75379	335828			3.14335	171658			3.14026	202755			3.16718	163270
3.75544	317316			3.145	172556			3.14192	205170			3.16883	147717
3.7571	308876			3.14666	179331			3.14357	206741			3.17049	144939
3.75875	319779			3.14832	178360			3.14523	185474			3.17214	149637
3.76041	291555			3.14997	190624			3.14688	212143			3.1738	141031
3.76206	280105			3.15163	167497			3.14854	201324			3.17545	173635
3.76372	304933			3.15328	168622			3.15019	196742			3.17711	150801
3.76537	299833			3.15494	160860			3.15185	199944			3.17876	151456
3.76703	298563			3.15659	158881			3.1535	185392			3.18042	152000
3.76868	348008			3.15825	160842			3.15516	203183			3.18207	148578
3.77034	328166			3.1599	170669			3.15681	203628			3.18373	168518
3.77199	326697			3.16156	186403			3.15847	181847			3.18538	148824
3.77365	329905			3.16321	174580			3.16013	189002			3.18704	154984
3.7753	273737			3.16487	164624			3.16178	181022			3.18869	147239
3.77696	325702			3.16652	186583			3.16344	224430			3.19035	146916
3.77861	293563			3.16818	165507			3.16509	179663			3.192	131443
3.78027	293674			3.16983	164663			3.16675	223932			3.19366	145292
3.78192	314356			3.17149	180948			3.1684	197442			3.19531	148384
3.78358	288271			3.17314	175019			3.17006	195625			3.19697	157871
3.78523	302954			3.1748	164701			3.17171	221027			3.19862	157194
3.78689	313877			3.17645	176151			3.17337	192996			3.20028	148642
3.78854	280619			3.17811	186858			3.17502	178469			3.20193	145596
3.7902	290690			3.17976	167236			3.17668	215514			3.20359	144248
3.79185	310872			3.18142	203235			3.17833	186487			3.20524	145575
3.79351	287248			3.18307	203964			3.17999	209760			3.2069	154036
3.79516	283477			3.18473	201581			3.18164	190212			3.20855	143760
3.79682	308350			3.18638	171918			3.1833	187667			3.21021	162556
3.79847	304874			3.18804	194904			3.18495	200773			3.21186	184629
3.80013	282474			3.18969	154897			3.18661	195493			3.21352	138719
3.80179	276338			3.19135	184133			3.18826	214366			3.21517	143645
3.80344	306888			3.193	178918			3.18992	209605			3.21683	161969
3.8051	310575			3.19466	179329			3.19157	182369			3.21849	175459
3.80675	308671			3.19631	182894			3.19323	192245			3.22014	150118
3.80841	297246			3.19797	172927			3.19488	188769			3.2218	155717
3.81006	287996			3.19963	177972			3.19654	190442			3.22345	158321
3.81172	282375			3.20128	187387			3.19819	203936			3.22511	156110
3.81337	295840			3.20294	179517			3.19985	207222			3.22676	160356
3.81503	319844			3.20459	187488			3.2015	204755			3.22842	158980
3.81668	291819			3.20625	200569			3.20316	189783			3.23007	151724
3.81834	290543			3.2079	185300			3.20481	177592			3.23173	155288
3.81999	299260			3.20956	181689			3.20647	185053			3.23338	146650
3.82165	274195			3.21121	189355			3.20812	191497			3.23504	155365
3.8233	262736			3.21287	180689			3.20978	190175			3.23669	157158
3.82496	294012			3.21452	176685			3.21143	190144			3.23835	165292
3.82661	315323			3.21618	173244			3.21309	201474			3.24	158962
3.82827	290786			3.21783	192997			3.21475	206595			3.24166	157573
3.82992	298450			3.21949	180636			3.2164	186666			3.24331	155355
3.83158	298764			3.22114	202848			3.21806	218287			3.24497	165011
3.83323	309524			3.2228	167720			3.21971	223703			3.24662	156079
3.83489	294615			3.22445	189788			3.22137	206172			3.24828	138593
3.83654	291380			3.22611	196241			3.22302	217657			3.24993	158779
3.8382	296878			3.22776	172452			3.22468	204997			3.25159	151207
3.83985	252759			3.22942	235032			3.22633	194637			3.25324	161302
3.84151	284472			3.23107	190445			3.22799	252344			3.2549	169572
3.84316	263821			3.23273	166867			3.22964	192985			3.25655	195331
3.84482	286828			3.23438	173670			3.2313	195778			3.25821	139324
3.84647	308078			3.23604	222767			3.23295	186964			3.25986	153738
3.84813	295164			3.23769	175598			3.23461	199171			3.26152	156456
3.84978	268793			3.23935	203413			3.23626	233870			3.26317	160548
3.85144	307853			3.241	178365			3.23792	199238			3.26483	160507
3.8531	282559			3.24266	188238			3.23957	186129			3.26648	170981
3.85475	290298			3.24431	172669			3.24123	206721			3.26814	151794
3.85641	290233			3.24597	166199			3.24288	209891			3.26979	175675
3.85806	296194			3.24762	176746			3.24454	214739			3.27145	176495
3.85972	278439			3.24928	178419			3.24619	195527			3.27311	161773
3.86137	282321			3.25093	184496			3.24785	216431			3.27476	164643
3.86303	268924			3.25259	171236			3.2495	227039			3.27642	168481
3.86468	289097			3.25425	193490			3.25116	203078			3.27807	156294
3.86634	262387			3.2559	184227			3.25281	198198			3.27973	152657
3.86799	275735			3.25756	169824			3.25447	193386			3.28138	170783
3.86965	285556			3.25921	173562			3.25612	210409			3.28304	162704
3.8713	262904			3.26087	184377			3.25778	208261			3.28469	177586
3.87296	279166			3.26252	188060			3.25943	190284			3.28635	155584
3.87461	306168			3.26418	181573			3.26109	207038			3.288	156274
3.87627	258079			3.26583	176108			3.26274	206782			3.28966	144494
3.87792	268862			3.26749	173307			3.2644	217191			3.29131	158591
3.87958	284568			3.26914	192260			3.26605	207417			3.29297	180261
3.88123	291151			3.2708	199312			3.26771	203416			3.29462	148929
3.88289	261669			3.27245	209547			3.26937	227411			3.29628	162679
3.88454	285953			3.27411	171381			3.27102	214030			3.29793	166587
3.8862	272270			3.27576	194952			3.27268	218039			3.29959	172989
3.88785	281329			3.27742	178423			3.27433	217853			3.30124	158927
3.88951	283018			3.27907	172918			3.27599	192281			3.3029	160768
3.89116	289652			3.28073	178572			3.27764	191406			3.30455	165362
3.89282	258106			3.28238	177599			3.2793	221164			3.30621	155330
3.89447	285930			3.28404	177555			3.28095	198215			3.30786	155729
3.89613	300893			3.28569	183537			3.28261	213718			3.30952	163927
3.89778	251402			3.28735	175579			3.28426	205021			3.31117	151874
3.89944	279542			3.289	194929			3.28592	202009			3.31283	176078
3.9011	262090			3.29066	161610			3.28757	220458			3.31448	161367
3.90275	235737			3.29231	173296			3.28923	208767			3.31614	162247
3.90441	342813			3.29397	172440			3.29088	204422			3.31779	165278
3.90606	265638			3.29562	180437			3.29254	223830			3.31945	167197
3.90772	300926			3.29728	186679			3.29419	229597			3.3211	157085
3.90937	296146			3.29893	237200			3.29585	195040			3.32276	181425
3.91102	277021			3.30059	180173			3.2975	206922			3.32441	162938
3.91268	259706			3.30224	190451			3.29916	204850			3.32607	173995
3.91434	274371			3.3039	218444			3.30081	223581			3.32773	180074
3.91599	274331			3.30556	186707			3.30247	222903			3.32938	161175
3.91765	247078			3.30721	172398			3.30412	229698			3.33104	158562
3.9193	220040			3.30887	162714			3.30578	227928			3.33269	173353
3.92096	279165			3.31052	185175			3.30743	223328			3.33435	172854
3.92261	269266			3.31218	192998			3.30909	218849			3.336	166778
3.92427	256645			3.31383	177711			3.31074	218795			3.33766	180506
3.92592	251028			3.31549	178193			3.3124	216318			3.33931	173367
3.92758	282874			3.31714	195718			3.31405	246925			3.34097	172935
3.92923	260395			3.3188	201169			3.31571	210308			3.34262	173565
3.93089	234398			3.32045	181801			3.31736	208468			3.34428	162626
3.93254	243626			3.32211	186247			3.31902	223168			3.34593	183280
3.9342	251605			3.32376	199860			3.32067	216926			3.34759	176350
3.93585	257234			3.32542	188779			3.32233	212674			3.34924	172887
3.93751	258258			3.32707	204295			3.32398	210868			3.3509	179643
3.93916	235955			3.32873	217398			3.32564	212662			3.35255	158970
3.94082	240886			3.33038	179185			3.32729	237637			3.35421	179114
3.94247	246972			3.33204	204097			3.32895	230894			3.35586	166167
3.94413	230330			3.33369	193979			3.33061	192430			3.35752	166137
3.94578	264585			3.33535	186761			3.33226	238397			3.35917	180406
3.94744	240820			3.337	195952			3.33392	207891			3.36083	185711
3.94909	247277			3.33866	181401			3.33557	231841			3.36248	161078
3.95075	253810			3.34031	215500			3.33723	230627			3.36414	165372
3.9524	276401			3.34197	218962			3.33888	216469			3.36579	190660
3.95406	254453			3.34362	189341			3.34054	214459			3.36745	186538
3.95571	241434			3.34528	216227			3.34219	229917			3.3691	155092
3.95737	241976			3.34693	191716			3.34385	213338			3.37076	176658
3.95903	267735			3.34859	202483			3.3455	229383			3.37241	181639
3.96068	244830			3.35024	197702			3.34716	201527			3.37407	158183
3.96233	241011			3.3519	193834			3.34881	215077			3.37572	175750
3.96399	249201			3.35355	195580			3.35047	201608			3.37738	196869
3.96564	232751			3.35521	215177			3.35212	200751			3.37903	163709
3.9673	236014			3.35686	216616			3.35378	199191			3.38069	183811
3.96896	250030			3.35852	187103			3.35543	214313			3.38235	171768
3.97061	238551			3.36018	199639			3.35709	234621			3.384	182453
3.97227	291894			3.36183	204396			3.35874	220545			3.38566	164124
3.97392	250484			3.36349	180672			3.3604	239949			3.38731	185833
3.97558	255431			3.36514	191061			3.36205	224477			3.38897	191605
3.97723	246483			3.3668	190053			3.36371	241799			3.39062	173909
3.97889	276691			3.36845	212123			3.36536	224706			3.39228	203177
3.98054	250727			3.37011	215834			3.36702	248938			3.39393	175314
3.9822	258354			3.37176	223886			3.36867	227089			3.39559	185949
3.98385	306257			3.37342	211252			3.37033	211475			3.39724	210180
3.98551	255426			3.37507	208606			3.37198	242361			3.3989	202521
3.98716	254730			3.37673	225210			3.37364	250618			3.40055	194693
3.98882	235121			3.37838	197829			3.37529	226485			3.40221	186151
3.99047	266074			3.38004	207786			3.37695	245657			3.40386	185750
3.99213	262686			3.38169	203146			3.3786	256146			3.40552	190608
3.99378	229219			3.38335	192745			3.38026	202670			3.40717	194235
3.99544	252487			3.385	207896			3.38191	210258			3.40883	196899
3.99709	277866			3.38666	201834			3.38357	215824			3.41048	190691
3.99875	244312			3.38831	198600			3.38523	222971			3.41214	191660
4.0004	259781			3.38997	197063			3.38688	222337			3.41379	184257
4.00206	268130			3.39162	206445			3.38854	219883			3.41545	184096
4.00371	242994			3.39328	209607			3.39019	232007			3.4171	190848
4.00537	267781			3.39493	219048			3.39185	210628			3.41876	196099
4.00702	240914			3.39659	218688			3.3935	259578			3.42041	205593
4.00868	237672			3.39824	226504			3.39516	228765			3.42207	179874
4.01033	240402			3.3999	225503			3.39681	238226			3.42372	196672
4.01199	242184			3.40155	208964			3.39847	234354			3.42538	190687
4.01365	262762			3.40321	206780			3.40012	235905			3.42703	201480
4.0153	266342			3.40486	207730			3.40178	223185			3.42869	199252
4.01696	246684			3.40652	200120			3.40343	231668			3.43034	191983
4.01861	236371			3.40817	203111			3.40509	255983			3.432	198359
4.02027	254626			3.40983	213565			3.40674	241311			3.43365	178151
4.02192	227283			3.41148	217535			3.4084	229660			3.43531	203971
4.02358	257471			3.41314	186425			3.41005	221511			3.43696	203284
4.02523	242375			3.41479	203450			3.41171	243048			3.43862	188301
4.02689	209125			3.41645	199294			3.41336	222030			3.44028	218443
4.02854	225417			3.4181	200502			3.41502	266897			3.44193	175811
4.0302	248008			3.41976	198586			3.41667	290875			3.44359	228474
4.03185	248656			3.42142	231256			3.41833	236505			3.44524	228680
4.03351	239550			3.42307	214952			3.41998	236945			3.4469	188676
4.03516	225495			3.42473	240867			3.42164	234844			3.44855	188308
4.03682	225042			3.42638	218929			3.42329	231395			3.45021	199926
4.03847	235955			3.42804	226291			3.42495	260980			3.45186	195858
4.04013	236696			3.42969	231648			3.4266	247221			3.45352	211934
4.04178	254770			3.43135	220582			3.42826	249367			3.45517	190254
4.04344	242843			3.433	208787			3.42991	283916			3.45683	190105
4.04509	235436			3.43466	211503			3.43157	229374			3.45848	219629
4.04675	228794			3.43631	202886			3.43322	230610			3.46014	201578
4.0484	215958			3.43797	211006			3.43488	248324			3.46179	193706
4.05006	251507			3.43962	217528			3.43654	238300			3.46345	214056
4.05171	237962			3.44128	208313			3.43819	229793			3.4651	202361
4.05337	216282			3.44293	211496			3.43985	230647			3.46676	200518
4.05502	251559			3.44459	218257			3.4415	271526			3.46841	209671
4.05668	210048			3.44624	209388			3.44316	239860			3.47007	209821
4.05833	227100			3.4479	226139			3.44481	254816			3.47172	204719
4.05999	272231			3.44955	208956			3.44647	242548			3.47338	231429
4.06164	210213			3.45121	218495			3.44812	236796			3.47503	198767
4.0633	234912			3.45286	192963			3.44978	239613			3.47669	216008
4.06495	221113			3.45452	217409			3.45143	256993			3.47834	196129
4.06661	220864			3.45617	205748			3.45309	220631			3.48	193488
4.06827	214496			3.45783	221864			3.45474	253713			3.48165	219325
4.06992	238444			3.45948	212189			3.4564	248928			3.48331	214621
4.07158	220094			3.46114	257080			3.45805	239371			3.48496	206670
4.07323	240776			3.46279	205358			3.45971	244390			3.48662	219394
4.07489	248561			3.46445	221966			3.46136	260554			3.48828	206326
4.07654	213519			3.4661	208362			3.46302	254169			3.48993	236893
4.0782	226205			3.46776	228857			3.46467	249794			3.49158	196679
4.07985	212920			3.46941	220049			3.46633	252808			3.49324	210419
4.08151	224399			3.47107	243389			3.46798	253188			3.4949	221314
4.08316	216613			3.47273	263483			3.46964	243900			3.49655	211386
4.08482	198223			3.47438	244080			3.47129	281322			3.49821	200527
4.08647	201454			3.47604	207972			3.47295	242964			3.49986	223825
4.08813	206935			3.47769	252526			3.4746	280032			3.50152	206194
4.08978	211718			3.47935	236219			3.47626	253896			3.50317	212308
4.09144	223417			3.481	218749			3.47791	291273			3.50483	212613
4.09309	218928			3.48266	249536			3.47957	252465			3.50648	203346
4.09475	235244			3.48431	230912			3.48122	279217			3.50814	214782
4.0964	196718			3.48597	236995			3.48288	257655			3.50979	216389
4.09806	206611			3.48762	245039			3.48453	265399			3.51145	211381
4.09971	206264			3.48928	248871			3.48619	265527			3.5131	198624
4.10137	197789			3.49093	254488			3.48784	251980			3.51476	210810
4.10302	216523			3.49259	245646			3.4895	276876			3.51641	225028
4.10468	213859			3.49424	237117			3.49115	264850			3.51807	224775
4.10633	205831			3.4959	240435			3.49281	259384			3.51972	217953
4.10799	218545			3.49755	250260			3.49447	271438			3.52138	229202
4.10964	192796			3.49921	239177			3.49612	271065			3.52303	211718
4.1113	238833			3.50086	264869			3.49778	295615			3.52469	225251
4.11295	188238			3.50252	226122			3.49943	263128			3.52634	206840
4.11461	226271			3.50417	244107			3.50109	270579			3.528	212054
4.11626	241253			3.50583	280193			3.50274	248123			3.52965	195977
4.11792	204204			3.50748	239518			3.5044	290075			3.53131	222846
4.11957	224283			3.50914	250484			3.50605	277806			3.53296	228851
4.12123	207639			3.51079	248262			3.50771	281770			3.53462	201814
4.12288	213560			3.51245	264872			3.50936	243057			3.53627	218560
4.12454	200236			3.5141	233324			3.51102	271684			3.53793	237952
4.1262	236735			3.51576	252159			3.51267	280248			3.53958	222588
4.12785	204266			3.51741	245341			3.51433	272486			3.54124	230797
4.1295	209033			3.51907	244263			3.51598	267005			3.54289	214657
4.13116	225809			3.52072	255154			3.51764	264174			3.54455	227777
4.13281	207644			3.52238	279235			3.51929	261318			3.5462	231380
4.13447	201690			3.52403	241979			3.52095	278519			3.54786	236667
4.13613	199320			3.52569	253244			3.5226	256100			3.54952	269320
4.13778	210757			3.52734	290098			3.52426	301146			3.55117	235390
4.13944	214794			3.529	247754			3.52591	277914			3.55283	224593
4.14109	207916			3.53066	265246			3.52757	266167			3.55448	253584
4.14275	211598			3.53231	252611			3.52922	290300			3.55614	226079
4.1444	196505			3.53397	255227			3.53088	269721			3.55779	225168
4.14606	223120			3.53562	248030			3.53253	239337			3.55945	225330
4.14771	203525			3.53728	245638			3.53419	270280			3.5611	242839
4.14937	202950			3.53893	268291			3.53584	288120			3.56276	256466
4.15102	202833			3.54059	265373			3.5375	274578			3.56441	214801
4.15268	206256			3.54224	249032			3.53915	280240			3.56607	258861
4.15433	201192			3.5439	246551			3.54081	289304			3.56772	235172
4.15599	206308			3.54555	258639			3.54246	265805			3.56938	214031
4.15764	210219			3.54721	259053			3.54412	247930			3.57103	241872
4.1593	205878			3.54886	273628			3.54577	304682			3.57269	235517
4.16095	206002			3.55052	266481			3.54743	275883			3.57434	214893
4.16261	204214			3.55217	260148			3.54908	278329			3.576	227587
4.16426	195261			3.55383	261741			3.55074	267895			3.57765	236779
4.16592	197910			3.55548	260058			3.5524	274856			3.57931	234311
4.16757	197807			3.55714	268401			3.55405	294419			3.58096	248405
4.16923	202178			3.55879	282464			3.55571	270060			3.58262	223911
4.17088	203947			3.56045	272778			3.55736	271059			3.58427	225626
4.17254	201766			3.5621	253721			3.55902	269100			3.58593	235800
4.17419	214189			3.56376	250019			3.56067	285514			3.58758	226238
4.17585	204882			3.56541	271445			3.56233	268003			3.58924	221696
4.1775	212759			3.56707	290420			3.56398	269922			3.59089	231542
4.17916	212544			3.56872	287262			3.56564	263062			3.59255	257480
4.18081	229454			3.57038	258501			3.56729	303517			3.5942	232796
4.18247	180854			3.57203	261101			3.56895	277118			3.59586	236694
4.18412	195439			3.57369	302203			3.5706	274232			3.59751	230923
4.18578	227591			3.57534	250532			3.57226	278922			3.59917	206533
4.18744	195961			3.577	257671			3.57391	293522			3.60083	256777
4.18909	188511			3.57865	268429			3.57557	267664			3.60248	234113
[truncated: 2,471 more rows]

## Sheet: 3c
[8] mM	v0/E0 in 1/min; rep. 1	v0/E0 in 1/min; rep. 2
1.5	11.706	10.428
1	11.118	9.648
0.666667	8.568	8.4
0.444444	6.972	6.804
0.296296	5.9802	4.518
0.197531	3.2076	3.3492

## Sheet: ´3h
ref.				BurG				BurG E232Q
Time	Intensity			Time	Intensity			Time	Intensity
0.0906594	175229			0.089548	78615.4			0.094635	32334.3
0.105045	132752			0.103926	77952.7			0.109844	35658.1
0.118576	135211			0.117483	38160.8			0.123371	33970.3
0.132245	190323			0.13118	68755.7			0.137012	37123.9
0.145898	188083			0.144861	85918.4			0.150709	23343.8
0.159562	166626			0.158555	77302.2			0.164376	47856.9
0.173223	150894			0.172253	82862.8			0.178862	31455
0.187826	147999			0.185936	70559.7			0.193505	31881.4
0.201505	187652			0.200563	66373.8			0.207177	36365.1
0.215183	172781			0.214251	63492.1			0.22084	40311.4
0.228867	178052			0.227926	71683.5			0.234535	41264.4
0.242537	182754			0.241631	79118.6			0.24822	32742.5
0.25712	164843			0.256249	53740.1			0.262786	25960.2
0.270798	209713			0.269946	56942.1			0.277412	48340.7
0.284475	140289			0.283637	66456.3			0.291095	21495.1
0.298167	204063			0.297341	70009.3			0.304758	43127
0.311875	178185			0.311062	69207.2			0.31847	49642.5
0.325547	193473			0.324769	60832.7			0.332189	40702.8
0.339239	174242			0.33846	70835.3			0.346789	32301.9
0.352913	148282			0.352177	77255.5			0.361399	36079.7
0.367495	209435			0.366808	65451.6			0.375101	44328.7
0.381197	193043			0.380522	71147.5			0.388793	35681.5
0.394866	159542			0.394227	82726.1			0.402493	37914.8
0.408531	166423			0.407958	72154.3			0.416208	25135.7
0.423105	165841			0.421682	90375.7			0.43079	37749.1
0.436775	134006			0.436306	77635.2			0.445418	22638.9
0.450446	197664			0.450935	76680.3			0.45909	46807.9
0.464128	172220			0.464647	67649.1			0.472796	43588.5
0.477813	196744			0.478366	67406.3			0.486505	20994.8
0.491482	161556			0.492112	63586.1			0.500203	21835.3
0.505195	180911			0.505786	75215.3			0.513802	0
0.518891	155764			0.519364	63090.2			0.528196	0
0.533454	149028			0.532824	52674.1			0.541613	0
0.547124	185121			0.546234	0			0.555	0
0.560812	183525			0.559622	0			0.568379	0
0.574518	137979			0.572984	0			0.581716	0
0.588223	155460			0.586308	176226			0.595017	273373
0.602818	196695			0.599594	180907			0.609892	628541
0.616515	158623			0.614067	728430			0.62317	1840068
0.63021	119184			0.627319	1565375			0.636445	4746087
0.643919	143005			0.640564	2245065			0.649726	10913382
0.657629	163895			0.653789	5090150			0.663005	15719636
0.671325	187348			0.667016	6354474			0.676317	13768597
0.685007	196176			0.680233	5982552			0.690179	10992511
0.699612	174115			0.693723	5303073			0.703521	6808033
0.713305	140596			0.706976	2732822			0.716896	4616011
0.726989	173004			0.720203	604547			0.730286	2711348
0.740659	199748			0.733462	286026			0.743677	1377317
0.754316	194955			0.746708	138740			0.757072	710950
0.768866	180371			0.760126	0			0.770417	358491
0.782563	231604			0.774712	231289			0.784357	272625
0.796257	217468			0.787984	232891			0.797642	261904
0.809968	158498			0.801284	0			0.810968	115982
0.82366	231686			0.814607	143239			0.824299	113053
0.837383	353300			0.827963	253452			0.837664	108420
0.851105	704059			0.842731	676704			0.852927	115360
0.865695	1.32661e+06			0.858153	1948655			0.866959	0
0.879411	1.89535e+06			0.871539	2239687			0.880415	60203.8
0.893145	2.27442e+06			0.884933	2363715			0.893877	139851
0.906833	1.70823e+06			0.89836	2665158			0.907353	78824.9
0.920567	1.74374e+06			0.911766	2618294			0.920861	96802.1
0.93517	1.90919e+06			0.925175	3833564			0.934351	124142
0.948854	4.77626e+06			0.939127	10806360			0.948455	175198
0.962528	18749914			0.952524	37005780			0.961927	187188
0.976127	42141084			0.965902	61818584			0.9754	109546
0.989715	59976608			0.979277	77916520			0.98888	110008
1.00332	69607928			0.992664	69471928			1.00239	145128
1.01691	55663224			1.00679	55661484			1.0168	94572.3
1.03143	34834964			1.0208	34114240			1.03126	138743
1.0451	27924588			1.03424	21796838			1.04481	162668
1.05874	16884184			1.04767	14430538			1.05836	141415
1.07241	11057976			1.06112	10051416			1.07192	119694
1.08611	8153682			1.0746	7103417			1.08553	151243
1.1007	6.06088e+06			1.08807	5709585			1.0991	138308
1.11531	4811226			1.10155	4650551			1.11359	120529
1.12901	4.0014e+06			1.1159	3683909			1.12718	157277
1.14271	3438480			1.12942	3071159			1.14075	193780
1.15642	2.86626e+06			1.14291	2829410			1.15433	99431.5
1.17011	3126735			1.15643	2434544			1.1679	129449
1.18384	2.47782e+06			1.16995	1972880			1.18241	228446
1.19847	2.14307e+06			1.18431	2048084			1.19691	159197
1.21219	1.8816e+06			1.19873	2145353			1.2105	151214
1.22589	1.86208e+06			1.21225	1687780			1.22411	139396
1.23961	1.60039e+06			1.22577	1358215			1.2377	182932
1.25333	1.51713e+06			1.23929	1269096			1.25128	150947
1.26794	1.36107e+06			1.25283	1187481			1.26489	166181
1.28165	1.20471e+06			1.26639	1238479			1.27851	148760
1.29536	1.35422e+06			1.28083	1205239			1.29212	171064
1.30906	1.17242e+06			1.2944	923834			1.30572	131328
1.32275	1.14082e+06			1.30796	1000789			1.31932	144606
1.33646	849681			1.32152	951723			1.3329	119904
1.35017	994264			1.33511	982207			1.34742	132527
1.36477	785440			1.34959	819528			1.36193	112977
1.37851	891680			1.36407	822123			1.37553	160460
1.39222	756434			1.37762	736184			1.38914	167110
1.40593	752102			1.39121	676961			1.40281	154902
1.41965	652448			1.4048	665839			1.41641	169573
1.43425	740140			1.41838	678592			1.43003	132470
1.44797	659789			1.43195	603843			1.44364	134880
1.46169	649276			1.44552	652121			1.45727	140726
1.47539	579950			1.45914	513771			1.4709	148779
1.48909	622849			1.47271	531910			1.4845	195415
1.5028	526906			1.4863	564486			1.4981	165664
1.51651	541426			1.4999	618868			1.51262	144434
1.53113	525736			1.51435	517559			1.52714	152493
1.54484	503226			1.52884	510436			1.54075	149963
1.55855	481448			1.54243	446561			1.55439	137049
1.57225	534438			1.55604	435060			1.56801	161301
1.58596	432772			1.56965	406142			1.58161	116156
1.60058	398310			1.58328	414755			1.59521	170780
1.61431	404793			1.59689	417922			1.60886	151618
1.62806	429586			1.61051	458687			1.62248	157898
1.64175	402630			1.6241	371642			1.63614	122853
1.65547	427977			1.6377	463084			1.64979	142081
1.66922	403044			1.65132	370014			1.66347	136593
1.68293	443852			1.66491	390254			1.67804	142886
1.69755	400121			1.67944	363019			1.69261	140437
1.71128	358406			1.69399	401522			1.70627	121451
1.72498	392524			1.7076	332482			1.71992	113599
1.73869	404021			1.72122	378294			1.73361	111983
1.75241	407589			1.73485	375803			1.74728	161559
1.76704	413608			1.74849	392588			1.76095	179809
1.78075	391722			1.7621	377658			1.77556	156552
1.79447	360951			1.77665	381641			1.78925	179845
1.80821	329581			1.79029	356064			1.80291	132905
1.82192	326317			1.80391	369692			1.8166	165917
1.83565	363010			1.81754	365733			1.83028	146553
1.84938	326606			1.83116	324125			1.84486	206670
1.86403	338348			1.8457	321773			1.85856	117904
1.87776	322270			1.85931	309651			1.87223	144846
1.89147	335287			1.87287	313070			1.88591	147744
1.90521	337399			1.88643	230804			1.89958	143465
1.91892	339614			1.89997	311312			1.91325	87614.8
1.93352	308440			1.91345	293186			1.92689	128653
1.94723	292658			1.92692	358274			1.94145	143458
1.96094	308409			1.94219	303648			1.95513	131679
1.97466	340585			1.95565	242393			1.96882	151558
1.98837	328332			1.9691	419362			1.98254	141925
2.00206	308637			1.98256	216180			1.99622	112625
2.01577	281607			1.99601	218022			2.01084	139062
2.03037	319016			2.01038	0			2.02543	146966
2.04411	301426			2.02516	301749			2.03912	115788
2.05783	354949			2.03863	260750			2.05283	136097
2.07154	320062			2.05209	201283			2.06654	101393
2.08529	296025			2.06556	309400			2.08026	122209
2.09991	290257			2.07903	197831			2.09394	135394
2.11363	263051			2.09254	158039			2.10847	127921
2.12734	298635			2.10776	267214			2.12208	87769.3
2.14104	290086			2.12124	379699			2.13565	151844
2.15474	293011			2.13472	339020			2.14924	104017
2.16842	293122			2.14819	296709			2.16281	126127
2.18211	401876			2.16165	256580			2.17722	170186
2.19672	294571			2.17603	215926			2.19073	133174
2.21042	334955			2.18952	261648			2.20421	0
2.22411	329649			2.20302	147781			2.21769	0
2.23779	337974			2.21653	217832			2.23117	135253
2.25148	320367			2.23004	315222			2.24464	160932
2.26603	349513			2.24354	181170			2.25812	0
2.27972	361726			2.25704	306924			2.2716	0
2.29343	316115			2.27138	295185			2.28656	129097
2.30712	361025			2.28489	226786			2.30003	0
2.3208	359296			2.29841	285300			2.31354	0
2.33448	328564			2.31195	394836			2.32702	194954
2.34814	355585			2.32548	247012			2.34142	0
2.36273	320427			2.33993	299346			2.35489	139985
2.37641	333548			2.35351	313864			2.36894	115591
2.39007	301667			2.36706	289658			2.38244	0
2.40373	323810			2.38064	280864			2.39594	111571
2.41742	334821			2.39421	250186			2.40941	0
2.43199	297816			2.40778	295954			2.4229	136420
2.44564	328382			2.42134	237052			2.43642	0
2.4593	261508			2.4349	285409			2.45087	93368.5
2.47297	273776			2.44937	222857			2.46442	88955.9
2.48663	362215			2.46295	219575			2.47796	65089
2.50029	240065			2.47654	220352			2.49151	146542
2.51396	287468			2.4901	232380			2.50506	105437
2.52851	302666			2.50368	241841			2.51952	125014
2.54217	365915			2.51813	292647			2.53397	103445
2.55582	312755			2.5317	215544			2.54753	119745
2.56946	307092			2.54525	312226			2.56107	161333
2.58311	313829			2.55884	188885			2.57463	113584
2.59755	300054			2.57243	310987			2.58822	162799
2.61118	288779			2.58602	287781			2.60179	149637
2.6248	346967			2.59958	244612			2.61535	94456.7
2.63842	327937			2.61405	266484			2.6289	136094
2.65208	277497			2.62761	218198			2.64244	142476
2.66571	320036			2.64118	272493			2.65597	139436
2.67929	382906			2.65475	254950			2.66955	108797
2.69377	468837			2.66831	229831			2.68366	152869
2.70737	399844			2.6826	295186			2.69805	179622
2.72093	456972			2.69615	293082			2.71152	181060
2.7345	423523			2.70968	320495			2.72497	188191
2.74811	520379			2.72325	365194			2.7384	162105
2.76201	460067			2.73677	393764			2.75186	188035
2.77559	512150			2.75029	429172			2.76622	207913
2.78916	559107			2.76558	391662			2.78058	205341
2.80272	484578			2.77999	450469			2.79404	157430
2.81628	577954			2.79349	435442			2.8075	245363
2.82983	582419			2.80698	411196			2.82096	165208
2.84433	481336			2.82047	395603			2.83441	185806
2.85879	518741			2.83396	371982			2.84824	201188
2.87233	567958			2.84812	373912			2.86261	189446
2.88589	583565			2.8625	389484			2.87606	228353
2.89945	528578			2.87599	350682			2.88953	119592
2.913	533324			2.88946	445887			2.90303	156326
2.92657	512383			2.90293	384072			2.9165	154942
2.94105	615723			2.91641	422128			2.93052	173715
2.95461	528775			2.9299	324988			2.94492	192034
2.96816	515484			2.94429	394622			2.95839	192536
2.98174	483352			2.95778	401461			2.97187	175870
2.99531	564054			2.97129	344258			2.98535	160333
3.00977	565319			2.98478	439590			2.99882	157025
3.02425	545788			2.99828	461821			3.01229	202546
3.03782	487489			3.01241	399990			3.02666	199697
3.05139	556683			3.02681	362898			3.04012	171754
3.06496	519001			3.0403	376979			3.05362	177035
3.07853	536500			3.05379	360924			3.06709	158976
3.09294	548822			3.06732	299279			3.08056	140620
3.10653	536033			3.0808	380122			3.09432	140777
3.12011	537375			3.0943	337096			3.10869	136469
3.13367	552272			3.10871	379997			3.12215	141900
3.14723	561846			3.1222	369039			3.13561	137404
3.16075	521349			3.1357	368756			3.14907	123916
3.17494	564612			3.14919	375433			3.16252	173988
3.1894	516329			3.16266	324412			3.17597	138175
3.20296	467885			3.17615	359272			3.19034	125948
3.21652	530649			3.18965	332025			3.20378	177790
3.23008	540394			3.20314	250824			3.21724	133086
3.24364	454193			3.21666	271475			3.2307	130729
3.25719	485143			3.23016	365042			3.24415	226418
3.27075	436962			3.24365	350350			3.25763	111830
3.28431	442141			3.25714	307553			3.2711	138935
3.29787	420814			3.27154	268010			3.28458	154980
3.31145	447775			3.28503	322800			3.29804	115627
3.32501	453377			3.29852	310010			3.31152	82831.8
3.33855	408695			3.31202	308352			3.32498	131804
3.35263	434952			3.32552	297730			3.33844	132522
3.36712	456910			3.33902	267707			3.35215	111756
3.3807	375161			3.35251	265485			3.36651	0
3.39426	421390			3.36691	271985			3.38	147759
3.40781	485501			3.3804	290632			3.39349	0
3.42137	440889			3.3939	255542			3.40698	101670
3.43539	491831			3.40739	291086			3.42047	0
3.44896	402196			3.42087	388946			3.43416	91022.7
3.46254	392576			3.43435	275577			3.44764	102209
3.4761	496664			3.44876	243652			3.46113	92135.1
3.48961	497116			3.46225	274183			3.47461	102895
3.50314	0			3.47576	238268			3.48809	0
3.51711	0			3.48925	298678			3.50157	0
3.53151	433809			3.50273	281751			3.51528	0
3.54509	0			3.51621	269736			3.52969	0
3.55856	418449			3.5306	0			3.54318	0
3.57205	0			3.5441	306576			3.55667	0
3.58553	509653			3.55758	0			3.57015	0
3.59944	0			3.57104	0			3.58362	0
3.61293	0			3.58448	0			3.59729	0
3.62641	0			3.59821	0			3.61076	0
3.63987	0			3.61258	0			3.62424	0
3.65337	0			3.62605	0			3.63772	0
3.66683	0			3.63951	0			3.65117	0
3.68061	0			3.65298	0			3.66463	0
3.695	0			3.66641	0			3.67822	0
3.70842	0			3.67985	0			3.69257	0
3.72184	0			3.69331	0			3.70601	0
3.73527	0			3.70675	0			3.71945	0
3.74871	0			3.72019	0			3.73289	0
3.7623	0			3.73364	0			3.74634	0
3.77573	0			3.74705	0			3.75998	0
3.78915	0			3.76063	0			3.77342	0
3.80257	0			3.77495	0			3.78685	0
3.81602	0			3.78837	0			3.80029	0
3.82943	0			3.8018	0			3.81374	0
3.84283	0			3.81523	0			3.82717	0
3.85716	0			3.82866	0			3.84058	0
3.87056	0			3.84224	0			3.85399	0
3.88397	0			3.85567	0			3.86832	0
3.89741	0			3.86909	0			3.88177	0
3.91081	0			3.88253	0			3.8952	0
3.9244	0			3.89594	0			3.90863	0
3.93874	0			3.90936	0			3.92206	0
3.95215	0			3.92293	0			3.93548	0
3.96556	0			3.93726	0			3.94981	0
3.97898	0			3.95066	0			3.96323	0
3.99238	0			3.96409	0			3.97665	0
4.00592	0			3.97751	0			3.99009	0
4.01933	0			3.99093	0			4.00351	0
4.03276	0			4.00434	0			4.01692	0
4.04615	0			4.01775	0			4.03033	0
4.05957	0			4.03115	0			4.04374	0
4.07298	0			4.04458	0			4.05716	0
4.0864	0			4.05801	0			4.07057	0
4.10002	0			4.07145	0			4.08398	0
4.11435	0			4.08486	0			4.0974	0
4.12777	0			4.09845	0			4.11171	0
4.14116	0			4.11278	0			4.1251	0
4.15458	0			4.12619	0			4.13851	0
4.16802	0			4.13962	0			4.15192	0
4.18145	0			4.15303	0			4.16533	0
4.19576	0			4.16644	0			4.17905	0
4.20918	0			4.18024	0			4.19246	0
4.22259	0			4.19367	0			4.20585	0
4.236	0			4.20711	0			4.21927	0
4.24943	0			4.22052	0			4.23269	0
4.26324	0			4.23394	0			4.2461	0
4.27756	0			4.24739	0			4.2595	0
4.29099	0			4.26082	0			4.27384	0
4.30441	0			4.27516	0			4.28725	0
4.31782	0			4.28859	0			4.30066	0
4.33123	0			4.30202	0			4.31409	0
4.34465	0			4.31546	0			4.32751	0
4.35807	0			4.32889	0			4.34149	0
4.37149	0			4.34278	0			4.35491	0
4.38491	0			4.35712	0			4.36835	0
4.39832	0			4.37052	0			4.3818	0
4.41176	0			4.38395	0			4.39522	0
4.42517	0			4.39737	0			4.40864	0
4.43949	0			4.41079	0			4.42252	0
4.4529	0			4.42477	0			4.43595	0
4.46632	0			4.4382	0			4.45027	0
4.47975	0			4.45163	0			4.4637	0
4.49319	0			4.46504	0			4.47714	0
4.50661	0			4.47848	0			4.49055	0
4.52095	0			4.49191	0			4.504	0
4.53438	0			4.50534	0			4.51792	0
4.54781	0			4.51876	0			4.53134	0
4.56124	0			4.53308	0			4.54478	0
4.57466	0			4.5465	0			4.5582	0
4.5881	0			4.55993	0			4.57163	0
4.60154	0			4.57338	0			4.58506	0
4.61586	0			4.58683	0			4.59848	0
4.6293	0			4.60095	0			4.61281	0
4.64275	0			4.61438	0			4.62625	0
4.65617	0			4.62781	0			4.63968	0
4.66962	0			4.64126	0			4.65311	0
4.68385	0			4.65468	0			4.66655	0
4.69817	0			4.6681	0			4.68092	0
4.7116	0			4.68278	0			4.69436	0
4.72505	0			4.69712	0			4.7078	0
4.7385	0			4.71057	0			4.72122	0
4.75193	0			4.72401	0			4.73464	0
4.76611	0			4.73747	0			4.74808	0
4.77955	0			4.75091	0			4.76283	0
4.79297	0			4.76562	0			4.77719	0
4.80641	0			4.77998	0			4.79065	0
4.81986	0			4.79345	0			4.80409	0
4.83331	0			4.80691	0			4.81754	0
4.84678	0			4.82034	0			4.83099	0
4.86114	0			4.8338	0			4.84444	0
4.87464	0			4.84835	0			4.85789	0
4.88813	0			4.86182	0			4.87135	0
4.90158	0			4.87528	0			4.8848	0
4.91502	0			4.88875	0			4.89825	0
4.92988	0			4.90222	0			4.91169	0
4.94423	0			4.91567	0			4.92633	0
4.95762	0			4.93014	0			4.9407	0
4.97106	0			4.94449	0			4.95412	0
4.98451	0			4.95792	0			4.96755	0
4.99794	0			4.97139	0			4.98101	0
5.01295	0			4.98489	0			4.99446	0
5.02732	0			4.99839	0			5.00966	0
5.04078	0			5.01298	0			5.02406	0
5.05427	0			5.02644	0			5.03753	0
5.06774	0			5.03992	0			5.05101	0
5.08122	0			5.05338	0			5.06453	0
5.09598	0			5.06686	0			5.078	0
5.11036	0			5.08038	0			5.09146	0
5.12385	0			5.0958	0			5.10492	0
5.13733	0			5.11018	0			5.11927	0
5.15079	0			5.12365	0			5.13274	0
5.16427	0			5.13713	0			5.14621	0
5.17838	0			5.15061	0			5.1597	0
5.19191	0			5.16411	0			5.17467	0
5.20539	0			5.17886	0			5.18815	0
5.21887	0			5.19231	0			5.20252	0
5.23234	0			5.20576	0			5.21597	0
5.24579	0			5.2192	0			5.22944	0
5.26104	0			5.23267	0			5.24291	0
5.27542	0			5.24618	0			5.25786	0
5.28887	0			5.2597	0			5.27134	0
5.30232	0			5.27412	0			5.28569	0
5.31581	0			5.28764	0			5.29916	0
5.32927	0			5.30115	0			5.31265	0
5.34274	0			5.31464	0			5.32613	0
5.3571	0			5.32812	0			5.3396	0
5.3706	0			5.34315	0			5.3531	0
5.38415	0			5.35662	0			5.36659	0
5.39764	0			5.37008	0			5.38009	0
5.41111	0			5.3836	0			5.39361	0
5.42581	0			5.39708	0			5.40715	0
5.44019	0			5.4106	0			5.42064	0
5.45367	0			5.42574	0			5.43591	0
5.46716	0			5.44013	0			5.4503	0
5.48062	0			5.45362	0			5.46381	0
5.4941	0			5.46713	0			5.4773	0
5.5076	0			5.4806	0			5.49083	0
5.522	0			5.4941	0			5.50439	0
5.53548	0			5.50834	0			5.51792	0
5.54901	0			5.52185	0			5.53142	0
5.56255	0			5.53536	0			5.54494	0
5.57607	0			5.54887	0			5.55842	0
5.58953	0			5.56233	0			5.57187	0
5.60388	0			5.57583	0			5.58534	0
5.61735	0			5.59123	0			5.59949	0
5.63087	0			5.60562	0			5.61393	0
5.64438	0			5.61914	0			5.62742	0
5.65785	0			5.63261	0			5.64095	0
5.67134	0			5.64608	0			5.65442	0
5.68483	0			5.65958	0			5.66791	0
5.69831	0			5.67366	0			5.68139	0
5.71183	0			5.68714	0			5.69487	0
5.72534	0			5.70063	0			5.70838	0
5.7388	0			5.7141	0			5.72191	0
5.75229	0			5.72766	0			5.73541	0
5.76578	0			5.74118	0			5.74893	0
5.78015	0			5.75469	0			5.76259	0
5.79362	0			5.76983	0			5.77697	0
5.80709	0			5.78426	0			5.79046	0
5.82056	0			5.79784	0			5.80396	0
5.83406	0			5.81133	0			5.81749	0
5.84755	0			5.82481	0			5.83098	0
5.86104	0			5.83829	0			5.84636	0
5.87451	0			5.85176	0			5.86074	0
5.88797	0			5.86524	0			5.87424	0
5.90144	0			5.87876	0			5.88779	0
5.91496	0			5.89222	0			5.90128	0
5.92862	0			5.90568	0			5.91474	0
5.94278	0			5.91916	0			5.92901	0
5.95621	0			5.93433	0			5.94345	0
5.96966	0			5.9487	0			5.95694	0
5.98312	0			5.96214	0			5.97042	0
5.99657	0			5.97559	0			5.98392	0
6.01003	0			5.989	0			5.99737	0
6.02441	0			6.00241	0			6.01225	0
6.0379	0			6.01584	0			6.02663	0
6.05135	0			6.03022	0			6.04013	0
6.06481	0			6.04367	0			6.05361	0
6.07826	0			6.05713	0			6.06707	0
6.0917	0			6.07061	0			6.08058	0
6.10512	0			6.08406	0			6.09596	0
6.11858	0			6.09748	0			6.10942	0
6.13203	0			6.11092	0			6.12289	0
6.14545	0			6.12436	0			6.13633	0
6.15891	0			6.13781	0			6.14979	0
6.17357	0			6.15124	0			6.16328	0
6.18793	0			6.16465	0			6.1767	0
6.20137	0			6.17808	0			6.19103	0
6.21476	0			6.19244	0			6.20445	0
6.22818	0			6.20589	0			6.21788	0
6.24159	0			6.21931	0			6.23131	0
6.25499	0			6.23276	0			6.24471	0
6.26872	0			6.24617	0			6.2587	0
6.28207	0			6.25961	0			6.27209	0
6.29545	0			6.27396	0			6.28641	0
6.30886	0			6.28735	0			6.29979	0
6.32227	0			6.3007	0			6.31317	0
6.33564	0			6.31409	0			6.32654	0
6.34917	0			6.32746	0			6.34015	0
6.36333	0			6.3408	0			6.35349	0
6.37667	0			6.35509	0			6.36757	0
6.38997	0			6.36845	0			6.38087	0
6.40328	0			6.38179	0			6.39419	0
6.41659	0			6.39512	0			6.40751	0
6.4299	0			6.40843	0			6.42085	0
6.44325	511547			6.42174	0			6.43419	107764
6.45667	634844			6.43509	396919			6.44815	0
6.47013	609027			6.4485	446671			6.46158	192641
6.48362	777782			6.46194	294415			6.47504	178525
6.49712	690983			6.47541	429603			6.48851	219854
6.51064	670163			6.48887	398809			6.502	156253
6.52506	732347			6.50235	396176			6.51728	181999
6.53862	688384			6.51584	341696			6.5317	186910
6.55215	684236			6.53023	393856			6.54521	192485
6.56569	649700			6.54376	394978			6.55873	150311
6.57924	633063			6.55726	438992			6.57225	163492
6.59332	576301			6.57076	297930			6.58578	167240
6.60778	507213			6.58427	328448			6.59993	144047
6.62133	707085			6.59817	327892			6.61436	220391
6.63487	593036			6.61259	301778			6.6279	215240
6.64844	571435			6.62609	286123			6.64143	184305
6.662	537152			6.63961	274781			6.65496	212177
6.67763	556793			6.65314	350494			6.6685	170524
6.69118	554483			6.66666	266419			6.68274	166393
6.70475	507433			6.68196	272000			6.69629	123285
6.71831	535397			6.69548	273393			6.70983	205174
6.73187	501065			6.70901	282944			6.7234	218095
6.74545	552554			6.72253	265034			6.73694	160150
6.75968	443197			6.73605	261534			6.7505	148852
6.77416	491023			6.74958	274291			6.76466	109656
6.78773	465298			6.76515	215988			6.77911	160277
6.8013	495788			6.77958	197389			6.79268	134794
6.81489	390890			6.79315	226515			6.80624	118712
6.8285	318170			6.80669	190241			6.81979	144706
6.8428	368017			6.82024	242233			6.83335	156117
6.85639	377843			6.83378	262747			6.84767	111725
6.86999	387299			6.84732	218934			6.86124	138726
6.8836	336488			6.86087	191052			6.8748	102649
6.89721	355352			6.87445	200373			6.88837	148168
6.91083	375364			6.888	224841			6.90198	118712
6.92441	414533			6.90155	199708			6.91556	114087
6.93894	279269			6.9151	229860			6.92914	88486.2
6.95254	293776			6.92951	166717			6.94366	115228
6.96615	318856			6.94398	185096			6.95723	119740
6.97977	309946			6.95755	191312			6.97084	124691
6.99339	306014			6.97114	217822			6.98444	113246
7.00792	337043			6.98475	188487			6.99805	130679
7.02153	295533			6.99835	164390			7.01255	127284
7.03518	304927			7.01195	173840			7.02622	116664
7.04883	274380			7.02555	176189			7.03986	110082
7.06247	268023			7.03915	164411			7.0535	131174
7.07612	331954			7.05277	147404			7.06715	107258
7.08975	271534			7.06641	177935			7.08079	96741
7.10432	315373			7.08002	161680			7.09539	91832.1
7.11797	263497			7.09454	146547			7.10993	119946
7.13162	285679			7.10909	148372			7.12359	113232
7.14529	280629			7.12271	158553			7.13727	88442.1
7.15895	240812			7.13633	190446			7.15094	91636.6
7.17351	275409			7.14998	184196			7.16461	94535.4
7.18807	231380			7.16363	151407			7.17919	84039.6
7.20174	219432			7.17818	138861			7.19376	80426.3
7.21539	259996			7.19274	166660			7.20744	99855.2
7.22907	245881			7.20639	164461			7.2211	108842
7.24277	236066			7.22004	155097			7.2348	86655.2
7.25647	213308			7.23369	122639			7.24848	113465
7.27016	242897			7.24732	155491			7.26219	90776
7.28386	225611			7.26098	151414			7.27679	94637.2
7.29754	212489			7.27554	152208			7.2905	106965
7.31129	229939			7.28922	132238			7.30418	76036.8
7.32498	230271			7.30289	117223			7.31789	91845.5
7.33957	228635			7.31654	126232			7.3316	95622.2
7.35418	232300			7.33023	132105			7.34623	94397.8
7.36789	259757			7.34481	163149			7.36086	90438.2
7.38159	245082			7.35848	155424			7.37456	115044
7.39531	217342			7.37213	119419			7.38827	102198
7.40899	199872			7.38578	89582.2			7.40196	113129
7.42268	279990			7.39947	136002			7.41566	110918
7.43638	281022			7.41313	138889			7.43029	85896.1
7.45008	178144			7.42772	122126			7.44401	71688.2
7.46381	207924			7.44229	145021			7.45773	83013.6
7.47753	203388			7.45598	151217			7.47146	85763.9
7.49125	181227			7.46966	123351			7.48518	101620
7.50498	223754			7.48332	153136			7.49892	90855.5
7.5196	201034			7.497	126866			7.51356	85119.8
7.53421	211492			7.51157	139672			7.5282	87395.8
7.54792	194701			7.52618	137093			7.5419	86396.7
7.56163	221601			7.53986	140332			7.55563	87447.8
7.57535	196251			7.55356	131288			7.56936	77285.3
7.58998	214055			7.56726	115384			7.58311	88582.7
7.6037	193825			7.58095	141023			7.59684	84366.6
7.61742	210054			7.59466	128689			7.61152	81708.5
7.63116	225130			7.6093	110995			7.62523	70446.6
7.6449	215782			7.623	94958.1			7.63897	81631.6
7.65861	187901			7.63669	127847			7.65271	73227
7.67234	159170			7.65035	148921			7.66644	75454.7
7.68606	160358			7.66403	111872			7.68108	90253.3
7.70069	175013			7.67862	111548			7.69571	80425.3
7.71441	193695			7.69233	123225			7.70942	60103
7.72814	194476			7.70603	126874			7.72315	81511.1
7.74185	155574			7.71975	94208.7			7.73689	50590.9
7.75651	184925			7.73346	98901.3			7.75062	81523.8
7.77024	180226			7.74718	109880			7.76524	71764
7.78396	221658			7.76087	136428			7.77899	55302.4
7.79769	210285			7.77547	127278			7.79273	70631.5
7.81141	184471			7.78918	141054			7.80645	73483.4
7.82513	158443			7.80288	124588			7.8202	88694.6
7.83975	176400			7.81657	135999			7.83394	63838
7.85438	213172			7.83025	157158			7.84769	72896.6
7.8681	163987			7.8449	134186			7.86234	62954.3
7.88183	200202			7.85953	103995			7.87608	75026.1
7.89555	182531			7.87324	103231			7.88981	92188.9
7.90928	193069			7.88695	120690			7.90356	87529.3
7.92393	139018			7.90067	108986			7.91728	72201.4
7.93855	163092			7.91437	98090.6			7.93192	80453.1
7.95227	189564			7.92809	109292			7.94658	69950.4
7.96603	194246			7.94181	122008			7.96032	85111.7
7.97974	159244			7.95553	95589.4			7.97405	67027.7
7.99346	251961			7.96923	124131			7.98779	79589
8.0081	152752			7.98296	101300			8.00151	65243.1
8.02272	195014			7.99665	138240			8.01525	89132.7
8.03643	173287			8.01127	113318			8.0299	67141.8
8.05016	196587			8.0259	129179			8.04363	90046.2
8.06388	174428			8.03962	113055			8.05736	74410
8.07759	177006			8.05336	119830			8.07107	61541
8.09133	189056			8.06709	114189			8.08481	88552.3
8.10505	196344			8.08081	125559			8.09944	75531.6
8.11876	173033			8.09452	115936			8.1141	57454.3
8.13248	175074			8.10824	131896			8.12781	92256.4
8.14619	182386			8.12192	152351			8.14154	73285
8.15991	218175			8.13565	146404			8.15528	56523
8.17455	169918			8.14938	103887			8.16903	68770.6
				8.16309	112365			8.18272	77307.9
				8.17771	112061
