# Supplementary material for: Pathogenic bacteria remodel central metabolic enzyme to build a cyclopropanol warhead
Source: Nat Chem. 2022 Jul 29;14(8):884–90. doi: 10.1038/s41557-022-01005-z (PMC9359912; doi:10.1038/s41557-022-01005-z)
Supplement: Source Data Extended Data Fig. 2 — Source Data for Extended Data Figure 2 [file 41557_2022_1005_MOESM6_ESM.xlsx]

## Sheet: 2
ref.				+S-4				+R-4
Time	Intensity			Time	Intensity			Time	Intensity
0.001722	0			0.001728	0			0.00499239	0
0.004468	0			0.004473	0			0.00999377	0
0.006124	0			0.006129	0			0.0116491	0
0.007779	0			0.007784	0			0.0133042	0
0.009434	0			0.009439	0			0.0149594	0
0.011089	0			0.011094	0			0.0166147	0
0.012744	0			0.012749	0			0.0182699	0
0.014399	0			0.014404	0			0.0199251	0
0.016055	0			0.016059	0			0.0215799	0
0.01771	0			0.017715	0			0.0232351	0
0.019365	0			0.01937	0			0.0248903	0
0.02102	0			0.021025	0			0.0265456	0
0.022675	0			0.02268	0			0.0282007	0
0.02433	0			0.024336	0			0.029856	0
0.025985	0			0.02599	0			0.0315112	0
0.027641	0			0.027645	0			0.033166	0
0.029296	0			0.029301	0			0.0348216	0
0.030951	0			0.030956	0			0.0364764	0
0.032606	0			0.032611	0			0.0381313	0
0.034261	0			0.034266	0			0.0397866	0
0.035916	0			0.035921	0			0.0414417	0
0.037572	0			0.037577	0			0.0430971	0
0.039227	0			0.039232	0			0.0447521	0
0.040882	0			0.040887	0			0.0464071	0
0.042537	0			0.042542	0			0.0480622	0
0.044192	0			0.044197	0			0.0497175	0
0.045847	0			0.045852	0			0.0513726	0
0.047503	0			0.047507	0			0.0530279	0
0.049158	0			0.049163	0			0.054683	0
0.050813	0			0.050818	0			0.0563383	0
0.052468	0			0.052473	0			0.0579931	0
0.054123	0			0.054128	0			0.0596483	0
0.055778	0			0.055783	0			0.0613033	0
0.057433	0			0.057438	0			0.0629587	0
0.059088	0			0.059094	0			0.0646137	0
0.060744	0			0.060748	0			0.0662689	0
0.062399	0			0.062404	0			0.0679241	0
0.064054	0			0.064059	0			0.0695793	0
0.065709	0			0.065714	0			0.0712345	0
0.067364	0			0.067369	0			0.0728898	0
0.069019	0			0.069024	0			0.0745446	0
0.070674	0			0.070679	0			0.0761998	0
0.07233	0			0.072334	0			0.077855	0
0.073985	0			0.07399	0			0.0795102	0
0.07564	0			0.075645	0			0.0811654	0
0.077295	0			0.0773	0			0.0828206	0
0.07895	0			0.078955	0			0.0844758	0
0.080605	0			0.080611	0			0.0861308	0
0.082261	0			0.082265	0			0.087786	0
0.083916	0			0.083921	0			0.0905098	0
0.085571	0			0.085576	0			0.0921647	0
0.087226	0			0.087231	0			0.09382	0
0.088881	0			0.088886	0			0.0954751	0
0.090536	0			0.090541	0			0.0971304	0
0.092191	0			0.092196	0			0.0987856	0
0.093847	0			0.093852	0			0.100441	0
0.095502	0			0.095507	0			0.102096	0
0.097157	0			0.097162	0			0.103751	0
0.098812	0			0.098817	0			0.105406	0
0.100467	0			0.100472	0			0.107061	0
0.102122	0			0.102127	0			0.108716	0
0.103778	0			0.103782	0			0.110372	0
0.105433	0			0.105438	0			0.112027	0
0.107088	0			0.107093	0			0.113682	0
0.108743	0			0.108748	0			0.115337	0
0.110398	0			0.110403	0			0.116993	0
0.112053	0			0.112059	0			0.118647	0
0.113708	0			0.113713	0			0.120302	0
0.115363	0			0.115368	0			0.121958	0
0.117019	0			0.117024	0			0.123613	0
0.118674	0			0.118679	0			0.125268	0
0.120329	0			0.120334	0			0.126923	0
0.121984	0			0.121989	0			0.128578	0
0.123639	0			0.123644	0			0.130234	0
0.125294	0			0.1253	0			0.131889	0
0.126949	0			0.126954	0			0.133544	0
0.128605	0			0.12861	0			0.135199	0
0.13026	0			0.130265	0			0.136854	0
0.131915	0			0.13192	0			0.138509	0
0.13357	0			0.133575	0			0.140164	0
0.135226	0			0.13523	0			0.14182	0
0.13688	0			0.136886	0			0.143475	0
0.138536	0			0.138541	0			0.14513	0
0.140191	0			0.140196	0			0.146785	0
0.141846	0			0.141851	0			0.14844	0
0.143501	0			0.143506	0			0.150095	0
0.145156	0			0.145161	0			0.15175	0
0.146811	0			0.146816	0			0.153406	0
0.148467	0			0.148472	0			0.155061	0
0.150122	0			0.150127	0			0.156716	0
0.151777	0			0.151782	0			0.158371	0
0.153432	0			0.153437	0			0.160026	0
0.155087	0			0.155092	0			0.161681	0
0.156742	0			0.156747	0			0.163336	0
0.158397	0			0.158402	0			0.164992	0
0.160053	0			0.160058	0			0.166647	0
0.161708	0			0.161713	0			0.168302	0
0.163363	0			0.163368	0			0.169957	0
0.165018	0			0.165023	0			0.17269	0
0.166673	0			0.166678	0			0.174345	0
0.168328	0			0.168334	0			0.176	0
0.169984	0			0.169989	0			0.177656	0
0.172736	0			0.172732	0			0.179311	0
0.174391	0			0.174387	0			0.180966	0
0.176046	0			0.176042	0			0.182621	0
0.177701	0			0.177697	0			0.184276	0
0.179356	0			0.179352	0			0.185932	0
0.181011	0			0.181007	0			0.187587	0
0.182667	0			0.182663	0			0.189242	0
0.184321	0			0.184318	0			0.190897	0
0.185977	0			0.185973	0			0.192552	0
0.187632	0			0.187628	0			0.194207	0
0.189287	0			0.189283	0			0.195862	0
0.190942	0			0.190938	0			0.197517	0
0.192597	0			0.192593	0			0.199173	0
0.194253	0			0.194249	0			0.200828	0
0.195907	0			0.195904	0			0.202483	0
0.197563	0			0.197559	0			0.204138	0
0.199218	0			0.199214	0			0.205793	0
0.200873	0			0.200869	0			0.207448	0
0.202528	0			0.202524	0			0.209103	0
0.204183	0			0.20418	0			0.210759	0
0.205838	0			0.205835	0			0.212414	0
0.207494	0			0.20749	0			0.214069	0
0.209149	0			0.209145	0			0.215724	0
0.210804	0			0.2108	0			0.217379	0
0.212459	0			0.212455	0			0.219034	0
0.214115	0			0.21411	0			0.22069	0
0.215769	0			0.215765	0			0.222345	0
0.217425	0			0.217421	0			0.224	0
0.21908	0			0.219076	0			0.225655	0
0.220735	0			0.220731	0			0.22731	0
0.22239	0			0.222386	0			0.228966	0
0.224045	0			0.224041	0			0.23062	0
0.225701	0			0.225697	0			0.232275	0
0.227356	0			0.227352	0			0.233931	0
0.229011	0			0.229007	0			0.235586	0
0.230666	0			0.230662	0			0.237241	0
0.232321	0			0.232317	0			0.238896	0
0.233976	0			0.233972	0			0.240551	0
0.235631	0			0.235627	0			0.242207	0
0.237286	0			0.237283	0			0.243862	0
0.238942	0			0.238938	0			0.245517	0
0.240597	0			0.240593	0			0.247172	0
0.242252	0			0.242248	0			0.248827	0
0.243907	0			0.243903	0			0.250482	0
0.245562	0			0.245559	0			0.252137	0
0.247217	0			0.247213	0			0.253792	0
0.248872	0			0.248868	0			0.256526	0
0.250528	0			0.250524	0			0.258182	0
0.252183	0			0.252179	0			0.259837	0
0.253838	0			0.253834	0			0.261492	0
0.255493	0			0.255489	0			0.263147	0
0.257149	0			0.257145	0			0.264802	0
0.258803	0			0.2588	0			0.266457	0
0.260459	0			0.260455	0			0.268112	0
0.262114	0			0.26211	0			0.269768	0
0.263769	0			0.263765	0			0.271423	0
0.265424	0			0.26542	0			0.273078	0
0.267079	0			0.267075	0			0.274733	0
0.268734	0			0.268731	0			0.276388	0
0.27039	0			0.270386	0			0.278043	0
0.272045	0			0.272041	0			0.279698	0
0.2737	0			0.273696	0			0.281354	0
0.275355	0			0.275351	0			0.283009	0
0.27701	0			0.277007	0			0.284664	0
0.278665	0			0.278661	0			0.286319	0
0.28032	0			0.280316	0			0.287974	0
0.281976	0			0.281972	0			0.28963	0
0.283631	0			0.283627	0			0.291284	0
0.285286	0			0.285282	0			0.29294	0
0.286941	0			0.286937	0			0.294595	0
0.288596	0			0.288592	0			0.29625	0
0.290251	0			0.290247	0			0.297905	0
0.291906	0			0.291903	0			0.29956	0
0.293562	0			0.293558	0			0.301216	0
0.295217	0			0.295213	0			0.302871	0
0.296872	0			0.296868	0			0.304526	0
0.298527	0			0.298523	0			0.306181	0
0.300182	0			0.300178	0			0.307836	0
0.301838	0			0.301833	0			0.309491	0
0.303492	0			0.303488	0			0.311146	0
0.305148	0			0.305144	0			0.312802	0
0.306803	0			0.306799	0			0.314457	0
0.308458	0			0.308454	0			0.316112	0
0.310113	0			0.310109	0			0.317767	0
0.311768	0			0.311764	0			0.319422	0
0.313424	0			0.313419	0			0.321077	0
0.315078	0			0.315074	0			0.322732	0
0.316734	0			0.31673	0			0.324388	0
0.318389	0			0.318385	0			0.326043	0
0.320044	0			0.32004	0			0.327698	0
0.321699	0			0.321695	0			0.329353	0
0.323354	0			0.323351	0			0.331008	0
0.32501	0			0.325005	0			0.332663	0
0.326665	0			0.32666	0			0.334318	0
0.32832	0			0.328316	0			0.335974	0
0.329975	0			0.329971	0			0.337629	0
0.33163	0			0.331626	0			0.339284	0
0.333285	0			0.333281	0			0.340939	0
0.33494	0			0.334936	0			0.342594	0
0.336596	0			0.336592	0			0.344249	0
0.339333	0			0.339332	0			0.345905	0
0.340989	0			0.340987	0			0.34756	0
0.342644	0			0.342642	0			0.349215	0
0.344299	0			0.344297	0			0.35087	0
0.345954	0			0.345953	0			0.352525	0
0.347609	0			0.347608	0			0.35418	0
0.349264	0			0.349263	0			0.355836	0
0.35092	0			0.350918	0			0.357491	0
0.352575	0			0.352573	0			0.359146	0
0.35423	0			0.354229	0			0.360801	0
0.355885	0			0.355884	0			0.362456	0
0.35754	0			0.357539	0			0.364112	0
0.359196	0			0.359194	0			0.365766	0
0.360851	0			0.360849	0			0.367421	0
0.362506	0			0.362504	0			0.369077	0
0.364161	0			0.364159	0			0.370732	0
0.365816	0			0.365814	0			0.372387	0
0.367471	0			0.36747	0			0.374042	0
0.369126	0			0.369125	0			0.375697	0
0.370781	0			0.37078	0			0.377352	0
0.372437	0			0.372435	0			0.379007	0
0.374092	0			0.37409	0			0.380663	0
0.375747	0			0.375745	0			0.382318	0
0.377402	0			0.377401	0			0.383973	0
0.379057	0			0.379056	0			0.385628	0
0.380712	0			0.380711	0			0.387283	0
0.382367	0			0.382366	0			0.388939	0
0.384023	0			0.384021	0			0.390594	0
0.385678	0			0.385676	0			0.392249	0
0.387333	0			0.387332	0			0.393904	0
0.388988	0			0.388987	0			0.395559	0
0.390643	0			0.390642	0			0.397214	0
0.392298	0			0.392297	0			0.398869	0
0.393954	0			0.393952	0			0.400525	0
0.395609	0			0.395607	0			0.40218	0
0.397264	0			0.397262	0			0.403835	0
0.398919	0			0.398918	0			0.40549	0
0.400574	0			0.400573	0			0.407145	0
0.402229	0			0.402228	0			0.4088	0
0.403885	0			0.403883	0			0.410455	0
0.40554	0			0.405538	0			0.412111	0
0.407195	0			0.407193	0			0.413766	0
0.40885	0			0.408849	0			0.415421	0
0.410505	0			0.410504	0			0.417076	0
0.41216	0			0.412159	0			0.418731	0
0.413815	0			0.413814	0			0.420386	0
0.415471	0			0.415469	0			0.423124	0
0.417126	0			0.417124	0			0.424779	0
0.418781	0			0.41878	0			0.426434	0
0.420436	0			0.420434	0			0.428089	0
0.422091	0			0.42209	0			0.429744	0
0.423746	0			0.423745	0			0.4314	0
0.425401	0			0.4254	0			0.433055	0
0.427057	0			0.427055	0			0.43471	0
0.428712	0			0.42871	0			0.436365	0
0.430367	0			0.430366	0			0.43802	0
0.432022	0			0.432021	0			0.439675	0
0.433677	0			0.433676	0			0.44133	0
0.435333	0			0.435331	0			0.442986	0
0.436988	0			0.436986	0			0.444641	0
0.438643	0			0.438641	0			0.446296	0
0.440298	0			0.440297	0			0.447951	0
0.441953	0			0.441952	0			0.449606	0
0.443608	0			0.443607	0			0.451261	0
0.445263	0			0.445262	0			0.452916	0
0.446919	0			0.446917	98029.3			0.454572	0
0.448574	0			0.448572	0			0.456227	0
0.450229	0			0.450228	0			0.457882	0
0.451884	0			0.451882	0			0.459537	0
0.453539	0			0.453538	0			0.461192	0
0.455195	0			0.455193	0			0.462848	0
0.456849	0			0.456848	0			0.464503	0
0.458504	0			0.458503	0			0.466158	0
0.46016	0			0.460158	0			0.467813	0
0.461815	0			0.461813	0			0.469468	0
0.46347	0			0.463468	0			0.471123	0
0.465125	0			0.465124	0			0.472778	0
0.46678	0			0.466779	0			0.474434	0
0.468435	0			0.468434	0			0.476089	0
0.470091	0			0.470089	0			0.477744	0
0.471746	0			0.471744	0			0.479399	0
0.473401	0			0.473399	0			0.481054	0
0.475056	0			0.475055	0			0.48271	0
0.476711	0			0.47671	0			0.484364	0
0.478366	0			0.478365	0			0.486019	0
0.480021	0			0.48002	0			0.487675	0
0.481677	0			0.481675	0			0.48933	0
0.483331	0			0.48333	0			0.490985	0
0.484987	0			0.484985	0			0.49264	0
0.486642	0			0.486641	0			0.494295	0
0.488297	0			0.488296	0			0.49595	0
0.489952	0			0.489951	0			0.497605	0
0.491608	0			0.491606	0			0.499261	0
0.493263	0			0.493261	0			0.500916	0
0.494918	923234			0.494916	0			0.502571	0
0.496573	0			0.496572	0			0.504226	0
0.498228	1123290			0.498227	1458146			0.505881	0
0.499883	1534492			0.499882	1259523			0.507537	0
0.501539	1801542			0.501537	1282609			0.509192	0
0.503194	1983707			0.503192	1412791			0.510847	0
0.504849	2230284			0.504847	1986553			0.512502	0
0.506504	2302619			0.506502	1939580			0.514157	0
0.508159	3469409			0.508157	2854598			0.515812	0
0.509814	2737581			0.509813	1974712			0.517467	0
0.511469	4344669			0.511468	3560703			0.519123	0
0.513124	3361648			0.513123	3129675			0.520778	0
0.51478	5052237			0.514778	4430492			0.522433	0
0.516435	5841325			0.516433	4867226			0.524088	0
0.51809	8434717			0.518088	7010186			0.525743	0
0.519745	9500194			0.519743	8330528			0.527398	0
0.5214	10139840			0.521399	8764765			0.529053	0
0.523055	13877312			0.523054	12693157			0.530709	0
0.52471	14498816			0.524709	16165761			0.532364	0
0.526366	16829250			0.526364	17243780			0.534019	0
0.528021	19103614			0.528019	17546934			0.535674	0
0.529676	15744740			0.529674	22079372			0.537329	0
0.531331	29189094			0.53133	22665848			0.538985	0
0.532986	26321876			0.532985	25105272			0.540639	0
0.534641	32313624			0.53464	32907562			0.542294	0
0.536297	37283508			0.536295	30895010			0.54395	0
0.537952	40545744			0.53795	35066200			0.545605	0
0.539607	43839652			0.539605	37084708			0.54726	1676562
0.541262	48808308			0.54126	41537692			0.548915	0
0.542918	48339464			0.542916	41067460			0.55057	0
0.544572	58820516			0.544571	47880912			0.552225	1.60989e+06
0.546227	56917804			0.546226	53356656			0.553881	0
0.547883	59398032			0.547881	54711092			0.555536	0
0.549538	52962404			0.549536	55376104			0.557191	0
0.551193	58438324			0.551191	51855216			0.558846	0
0.552848	58292088			0.552847	55077016			0.560501	1.25108e+06
0.554503	58687524			0.554502	54603308			0.562156	0
0.556158	73301816			0.556157	62033040			0.563811	1.86378e+06
0.557814	66518452			0.557812	62282504			0.565466	0
0.559469	62639156			0.559467	65920508			0.567122	1.22178e+06
0.561124	64699140			0.561122	64060872			0.568777	0
0.562779	69527656			0.562778	59111764			0.570432	0
0.564434	70658208			0.564433	71095432			0.572087	0
0.566089	75682856			0.566088	61165328			0.573742	0
0.567745	72703352			0.567743	54720680			0.575398	1110112
0.5694	69045800			0.569398	57157580			0.577053	0
0.571055	72404840			0.571053	69933944			0.578708	0
0.57271	67539112			0.572708	63745872			0.580363	0
0.574365	68841848			0.574363	64252632			0.582018	0
0.57602	70531880			0.576018	69325408			0.583673	1.05654e+06
0.577675	66788612			0.577674	60279348			0.585329	0
0.579331	59884760			0.579329	55602280			0.586984	0
0.580986	67301112			0.580984	63577624			0.588639	0
0.582641	57532184			0.582639	52359320			0.590294	0
0.584296	54699336			0.584294	63359636			0.591949	0
0.585951	50889812			0.585949	53741420			0.593604	976908
0.587606	55171700			0.587605	54296096			0.59526	825346
0.589261	50679172			0.58926	48239220			0.596914	0
0.590917	44808532			0.590915	39219596			0.59857	0
0.592572	40616852			0.59257	40814928			0.600225	0
0.594227	44054052			0.594225	45644372			0.60188	673384
0.595882	44347380			0.59588	40304608			0.603535	0
0.597537	43498448			0.597536	38830836			0.60519	0
0.599192	45639984			0.599191	41181376			0.606846	0
0.600847	36949860			0.600846	33479028			0.608501	0
0.602502	36668532			0.602501	31301432			0.610156	0
0.604158	37025736			0.604156	32181254			0.611811	0
0.605813	36658528			0.605811	31652646			0.613466	0
0.607468	27611954			0.607466	33633048			0.615121	0
0.609123	27731008			0.609122	27631360			0.616777	0
0.610778	32239880			0.610777	28718850			0.618432	0
0.612433	27585736			0.612432	27940298			0.620087	0
0.614089	30851942			0.614087	27353488			0.621742	0
0.615744	30961206			0.615742	24914404			0.623397	510986
0.617399	25849984			0.617397	26238078			0.625052	0
0.619054	24194394			0.619053	20122704			0.626708	0
0.620709	25531896			0.620708	22114964			0.628362	0
0.622364	23810950			0.622363	19637220			0.630018	0
0.624019	22588014			0.624018	20865702			0.631673	515543
0.625675	23317534			0.625673	21605996			0.633328	0
0.62733	17737642			0.627328	18189764			0.634983	0
0.628985	21331220			0.628983	18333686			0.636638	0
0.63064	20854976			0.630638	18308586			0.638293	0
0.632295	18000054			0.632294	16605486			0.639949	0
0.63395	20517888			0.633949	22202526			0.641604	0
0.635605	18996924			0.635604	16516600			0.643259	0
0.63726	19915066			0.637259	15449212			0.644914	0
0.638916	21637448			0.638914	14755050			0.646569	0
0.640571	18682556			0.64057	15773732			0.648224	0
0.642226	18583242			0.642225	16326522			0.64988	0
0.643881	15612593			0.64388	15778749			0.651535	0
0.645537	17759448			0.645535	17045778			0.65319	0
0.647192	15374662			0.64719	13320054			0.654845	0
0.648847	16368266			0.648845	16170167			0.6565	0
0.650502	16561633			0.6505	16434431			0.658155	0
0.652157	16832964			0.652155	15372100			0.65981	0
0.653812	13668546			0.653811	14870256			0.661465	0
0.655467	15307332			0.655466	14815920			0.663121	0
0.657122	14021893			0.657121	13924295			0.664776	0
0.658778	14785870			0.658776	14932760			0.666431	0
0.660433	16566786			0.660432	14051290			0.668086	0
0.662088	15046347			0.662086	15568632			0.669741	0
0.663743	15244375			0.663742	12200955			0.67165	0
0.665398	13510220			0.665397	13198843			0.673306	0
0.667053	14586902			0.667052	11881122			0.67496	0
0.668709	12209421			0.668707	10640474			0.676616	0
0.670364	15441276			0.670362	10561189			0.678271	0
0.672249	15615605			0.67234	12132741			0.679926	0
0.673904	13126312			0.673996	11212663			0.681581	0
0.67556	14347665			0.675651	12240106			0.683236	0
0.677215	14187339			0.677306	10184514			0.684892	0
0.67887	13233049			0.678961	10955475			0.686547	0
0.680525	10628281			0.680617	10146615			0.688202	274852
0.68218	11628215			0.682272	9930147			0.689857	0
0.683835	10576314			0.683927	8714990			0.691512	0
0.68549	9178838			0.685582	8534006			0.693167	0
0.687145	12007815			0.687237	9265727			0.694822	0
0.688801	9834161			0.688892	8483506			0.696478	0
0.690456	9336635			0.690547	7574069			0.698133	0
0.692111	9671589			0.692202	8372688			0.699788	0
0.693766	8010776			0.693858	6962913			0.701443	0
0.695421	9910394			0.695513	7860372			0.703098	0
0.697076	8653629			0.697168	8384511			0.704754	0
0.698731	9045755			0.698823	8006978			0.706408	0
0.700387	10002754			0.700478	6189900			0.708063	0
0.702042	7325877			0.702133	5469779			0.709719	0
0.703697	7225674			0.703789	6475994			0.711374	0
0.705352	7097664			0.705444	6372152			0.713029	0
0.707007	7901715			0.707099	5241715			0.714684	0
0.708662	6912228			0.708754	5584658			0.716339	0
0.710318	6997129			0.710409	5959267			0.717994	0
0.711973	6359812			0.712064	5400874			0.71965	0
0.713628	6204666			0.71372	6377629			0.721305	0
0.715283	6300769			0.715374	5827965			0.72296	0
0.716938	5389054			0.717029	5614095			0.724615	0
0.718593	6337388			0.718685	4716984			0.72627	0
0.720248	5035846			0.72034	4497367			0.727925	0
0.721904	4823850			0.721995	4096995			0.729581	0
0.723559	5505326			0.72365	5315609			0.731236	0
0.725214	5084116			0.725305	4774595			0.732891	0
0.726869	5532804			0.72696	4798684			0.734546	0
0.728524	4797334			0.728616	4320825			0.736201	0
0.730179	4638630			0.730271	4494330			0.737856	0
0.731835	5021860			0.731926	4088139			0.739511	0
0.73349	3776466			0.733581	4134816			0.741167	0
0.735145	4738605			0.735236	3976686			0.742822	0
0.7368	3902282			0.736892	4089271			0.744477	0
0.738455	4880142			0.738547	3850674			0.746132	0
0.74011	4547998			0.740202	3445645			0.747787	0
0.741765	3618769			0.741857	3614190			0.749442	0
0.74342	2633394			0.743512	3369851			0.751097	0
0.745076	2849290			0.745167	4357229			0.752753	0
0.746731	2228360			0.746822	3505077			0.754408	0
0.748386	2136887			0.748477	2496164			0.756969	0
0.750041	2419283			0.750133	2213299			0.758625	0
0.751696	1370865			0.751788	1707129			0.76028	0
0.753351	1358736			0.753443	1896507			0.761935	0
0.755006	1416351			0.755098	1229380			0.76359	0
0.756662	1294256			0.756753	1489961			0.765245	0
0.758317	1319955			0.758408	1551342			0.766901	0
0.759972	1137304			0.760064	1259052			0.768556	0
0.761627	1175903			0.761719	1473040			0.77021	0
0.763283	1237841			0.763374	1249640			0.771866	0
0.764938	1179708			0.765029	1387698			0.773521	0
0.766593	1208287			0.766684	877968			0.775176	0
0.768248	1189032			0.768339	864850			0.776831	0
0.769903	1057354			0.769995	1000402			0.778486	0
0.771558	869732			0.771649	1106016			0.780142	0
0.773213	861537			0.773305	987753			0.781796	0
0.774868	1016480			0.77496	902880			0.783452	0
0.776524	1089224			0.776615	848070			0.785107	0
0.778179	854112			0.77827	905671			0.786762	0
0.779834	999813			0.779925	595028			0.788417	0
0.781489	800649			0.781581	820542			0.790073	0
0.783144	894374			0.783236	742703			0.791728	0
0.784799	800316			0.784891	666785			0.793383	0
0.786454	908247			0.786546	698592			0.795038	0
0.78811	686954			0.788201	668364			0.796693	0
0.789765	651829			0.789856	634433			0.798348	0
0.79142	736168			0.791511	628700			0.800003	0
0.793075	610379			0.793167	571387			0.801658	0
0.794731	624138			0.794822	595980			0.803314	0
0.796385	494779			0.796477	491221			0.804969	0
0.79804	547533			0.798132	538185			0.806624	0
0.799696	522324			0.799787	501338			0.808279	0
0.801351	576990			0.801443	466996			0.809934	0
0.803006	620835			0.803098	365569			0.811589	0
0.804661	527284			0.804753	443829			0.813244	0
0.806316	579420			0.806408	424539			0.8149	0
0.807972	548635			0.808063	501808			0.816555	0
0.809626	498545			0.809718	431689			0.81821	0
0.811282	520917			0.811373	418584			0.819865	0
0.812937	339957			0.813029	333396			0.82152	0
0.814592	387976			0.814684	332353			0.823176	0
0.816247	478342			0.816339	407975			0.824831	0
0.817902	393684			0.817994	310903			0.826486	0
0.819558	400235			0.819649	305258			0.828141	0
0.821213	394449			0.821304	271358			0.829796	0
0.822868	339729			0.822959	315733			0.831451	0
0.824523	319842			0.824615	346995			0.833106	0
0.826178	382765			0.82627	189108			0.834762	0
0.827833	384529			0.827925	259362			0.836417	0
0.829488	263714			0.82958	251339			0.83915	0
0.831144	257153			0.831235	162672			0.840805	0
0.832799	394092			0.83289	250487			0.84246	0
0.834454	237044			0.834545	204534			0.844115	0
0.836109	305214			0.8362	186188			0.84577	0
0.837764	290015			0.837856	226085			0.847425	0
0.840498	235723			0.840581	180544			0.84908	0
0.842153	267319			0.842237	153218			0.850736	0
0.843808	313853			0.843891	170595			0.852391	0
0.845463	232681			0.845547	184570			0.854046	0
0.847118	133908			0.847202	177935			0.855701	0
0.848774	227456			0.848857	164073			0.857356	0
0.850429	269570			0.850512	175768			0.859011	0
0.852084	258710			0.852167	182005			0.860666	0
0.853739	275918			0.853822	109028			0.862322	0
0.855394	193151			0.855478	130365			0.863977	0
0.857049	321059			0.857133	160934			0.865632	0
0.858705	168252			0.858788	154936			0.867287	0
0.86036	191337			0.860443	170328			0.868942	0
0.862015	177099			0.862098	149039			0.870597	0
0.86367	221424			0.863753	108393			0.872252	0
0.865325	192148			0.865408	146458			0.873908	0
0.866981	197222			0.867064	140956			0.875563	0
0.868635	270358			0.868719	130523			0.877218	0
0.87029	188744			0.870374	114752			0.878873	0
0.871946	179887			0.872029	235089			0.880528	0
0.873601	259658			0.873685	129450			0.882183	0
0.875256	188462			0.875339	84001.2			0.883839	0
0.876911	229925			0.876995	155886			0.885494	0
0.878566	155298			0.87865	169089			0.887149	0
0.880221	179090			0.880305	216143			0.888804	0
0.881877	203650			0.88196	191740			0.890459	0
0.883532	242602			0.883615	126626			0.892114	0
0.885187	229666			0.88527	134105			0.89377	0
0.886842	192769			0.886926	205962			0.895425	0
0.888497	188881			0.88858	130603			0.89708	0
0.890152	220711			0.890236	145520			0.898735	0
0.891808	246077			0.891891	143090			0.90039	0
0.893462	182019			0.893546	98675.4			0.902045	0
0.895118	216122			0.895201	140097			0.9037	0
0.896773	186471			0.896856	103045			0.905355	0
0.898428	240696			0.898512	164092			0.907011	0
0.900083	263558			0.900167	136211			0.908666	0
0.901738	203407			0.901822	126478			0.910321	0
0.903394	180283			0.903477	121632			0.911976	0
0.905049	183129			0.905132	103482			0.913631	0
0.906704	218518			0.906787	122392			0.915286	0
0.908359	158484			0.908442	113470			0.916942	0
0.910014	177715			0.910097	194652			0.918597	0
0.911669	214104			0.911753	107346			0.920252	0
0.913324	209456			0.913408	119781			0.922998	0
0.91498	200106			0.915063	170176			0.924653	0
0.916635	175832			0.916718	142520			0.926309	0
0.91829	151869			0.918373	154765			0.927964	0
0.919945	195326			0.920028	103660			0.929619	0
0.9216	210789			0.921683	140272			0.931274	0
0.923255	153683			0.923339	108498			0.932929	0
0.924911	203270			0.924994	92732.9			0.934585	0
0.926565	181717			0.926649	134605			0.936239	0
0.928221	138674			0.928304	59279.2			0.937895	0
0.929876	182706			0.929959	183185			0.93955	0
0.931531	208481			0.931614	138455			0.941205	0
0.933186	178261			0.93327	187508			0.94286	0
0.934842	248398			0.934925	120235			0.944515	0
0.936497	222678			0.93658	134168			0.946171	0
0.938152	152983			0.938235	155566			0.947825	0
0.939807	185899			0.93989	157453			0.949481	0
0.941462	223125			0.941545	176089			0.951136	0
0.943117	251377			0.943201	98203.4			0.952791	0
0.944772	142307			0.944855	136664			0.954446	0
0.946428	187618			0.946511	140180			0.956101	0
0.948083	241902			0.948166	132286			0.957756	0
0.949738	208393			0.949821	185714			0.959412	0
0.951393	298386			0.951476	149249			0.961067	0
0.953048	239000			0.953131	177529			0.962722	0
0.954704	222095			0.954787	149511			0.964377	0
0.956358	267608			0.956442	131181			0.966032	0
0.958013	228143			0.958097	139062			0.967687	0
0.959669	237314			0.959752	97922.1			0.969343	0
0.961324	203879			0.961407	81229.5			0.970998	0
0.962979	206358			0.963062	134010			0.972653	0
0.964634	156164			0.964717	152389			0.974308	0
0.966289	203396			0.966373	146145			0.975963	0
0.967944	183448			0.968028	171256			0.977619	0
0.969599	239478			0.969683	138240			0.979273	0
0.971255	221397			0.971338	172562			0.980929	0
0.97291	227003			0.972993	177910			0.982584	0
0.974565	171167			0.974648	105735			0.984239	0
0.97622	282469			0.976303	131148			0.985894	0
0.977875	238877			0.977959	172441			0.987549	0
0.979531	225370			0.979614	177195			0.989204	0
0.981185	231414			0.981269	104135			0.99086	0
0.98284	220992			0.982924	203931			0.992515	0
0.984496	246273			0.984579	141632			0.99417	0
0.986151	307886			0.986234	190527			0.995825	0
0.987806	160894			0.987889	146015			0.99748	0
0.989461	273074			0.989544	189322			0.999135	0
0.991117	249364			0.9912	184294			1.00079	0
0.992772	238893			0.992855	90792.2			1.00245	0
0.994427	298729			0.99451	147324			1.0041	0
0.996082	230541			0.996165	154934			1.00576	0
0.997737	292729			0.997821	155050			1.00741	0
0.999392	284969			0.999476	189787			1.00907	0
1.00105	185541			1.00113	128882			1.01072	0
1.0027	316610			1.00279	229828			1.01238	0
1.00436	322408			1.00444	243070			1.01403	0
1.00708	289298			1.00717	185606			1.01569	0
1.00874	295553			1.00882	177825			1.01734	0
1.01039	265574			1.01048	94748.5			1.019	0
1.01205	278491			1.01213	171904			1.02065	0
1.0137	305892			1.01379	117364			1.02231	0
1.01536	266480			1.01544	146352			1.02396	0
1.01701	253463			1.0171	165395			1.02562	0
1.01867	362597			1.01875	131506			1.02727	0
1.02032	286283			1.02041	145061			1.02893	0
1.02198	310507			1.02207	163998			1.03058	0
1.02363	256017			1.02372	206692			1.03224	0
1.02529	343317			1.02537	204642			1.03389	0
1.02694	283881			1.02703	166350			1.03555	0
1.0286	270640			1.02869	230383			1.0372	0
1.03025	247513			1.03034	211569			1.03886	0
1.03191	403992			1.032	171805			1.04051	0
1.03356	283724			1.03365	146613			1.04217	0
1.03522	320553			1.03531	116603			1.04382	0
1.03687	240108			1.03696	217729			1.04548	0
1.03853	354895			1.03862	240478			1.04713	0
1.04018	277137			1.04027	233731			1.04879	0
1.04184	273896			1.04193	208184			1.05045	0
1.0435	361972			1.04358	245056			1.0521	0
1.04515	258876			1.04524	235284			1.05376	0
1.0468	345293			1.04689	226914			1.05541	0
1.04846	342410			1.04855	212502			1.05707	0
1.05012	290766			1.0502	185092			1.05872	0
1.05177	339315			1.05186	181633			1.06038	0
1.05343	224985			1.05351	201785			1.06203	0
1.05508	369356			1.05517	225372			1.06369	0
1.05674	324019			1.05682	198928			1.06534	0
1.05839	332320			1.05848	201408			1.067	0
1.06005	299619			1.06013	198531			1.06865	0
1.0617	324851			1.06179	216825			1.07031	0
1.06336	333298			1.06344	201553			1.07196	0
1.06501	314330			1.0651	210241			1.07362	0
1.06667	282324			1.06675	308379			1.07527	0
1.06832	398218			1.06841	286424			1.07693	0
1.06998	344831			1.07006	267460			1.07858	0
1.07163	448449			1.07172	258167			1.08024	0
1.07329	326292			1.07337	296958			1.08189	0
1.07494	342621			1.07503	228259			1.08355	0
1.0766	347768			1.07668	225888			1.0852	0
1.07825	383673			1.07834	336452			1.08686	0
1.07991	425446			1.08	318945			1.0896	0
1.08156	379470			1.08165	265333			1.09126	0
1.08322	289435			1.08331	239287			1.09291	0
1.08487	246102			1.08496	281569			1.09457	0
1.08653	335097			1.08662	262594			1.09622	0
1.08925	439000			1.08827	216783			1.09788	0
1.0909	419174			1.08993	156418			1.09953	0
1.09256	362180			1.09158	251901			1.10119	0
1.09421	435522			1.09324	267361			1.10284	0
1.09587	468247			1.09489	288503			1.1045	0
1.09752	558620			1.09655	286044			1.10615	0
1.09918	476620			1.0982	337112			1.10781	0
1.10083	417437			1.09986	223250			1.10946	0
1.10249	410066			1.10151	310650			1.11112	0
1.10414	418996			1.10317	251836			1.11277	0
1.1058	546797			1.10482	251068			1.11443	0
1.10745	536674			1.10648	291377			1.11608	0
1.10911	481668			1.10813	289871			1.11774	0
1.11077	450737			1.10979	262176			1.11939	0
1.11242	373971			1.11144	351834			1.12105	0
1.11407	419243			1.1131	290709			1.1227	0
1.11573	378313			1.11475	348211			1.12436	0
1.11739	496398			1.11641	235885			1.12602	0
1.11904	439864			1.11806	283949			1.12767	0
1.1207	505300			1.11972	324731			1.12933	0
1.12235	357270			1.12137	339345			1.13098	0
1.12401	429700			1.12303	308607			1.13264	0
1.12566	429185			1.12468	305287			1.13429	0
1.12732	493387			1.12634	226185			1.13595	0
1.12897	449517			1.128	287539			1.1376	0
1.13063	424238			1.12965	326266			1.13926	0
1.13228	491750			1.13131	288390			1.14091	0
1.13394	485292			1.13296	246656			1.14257	0
1.13559	424894			1.13461	241061			1.14422	0
1.13725	416887			1.13627	261699			1.14588	0
1.1389	449989			1.13793	310263			1.14753	0
1.14056	336809			1.13958	359944			1.14919	0
1.14221	517597			1.14124	339074			1.15084	0
1.14387	414482			1.14289	318250			1.1525	0
1.14552	354244			1.14455	301191			1.15415	0
1.14718	438559			1.1462	336327			1.15581	0
1.14883	443459			1.14786	263810			1.15746	0
1.15049	442164			1.14951	322928			1.15912	0
1.15214	517541			1.15117	269639			1.16077	0
1.1538	472528			1.15282	286433			1.16243	0
1.15545	401105			1.15448	250570			1.16408	0
1.15711	433660			1.15613	296157			1.16574	0
1.15876	419327			1.15779	322076			1.16739	0
1.16042	479799			1.15944	260733			1.16905	0
1.16207	537080			1.1611	346182			1.1707	0
1.16373	439959			1.16275	324652			1.17236	0
1.16538	503112			1.16441	320887			1.17401	0
1.16704	470836			1.16606	371465			1.17567	0
1.1687	471183			1.16772	215801			1.17732	0
1.17035	426120			1.16937	358183			1.17898	0
1.172	448000			1.17103	391091			1.18063	0
1.17366	380009			1.17374	259878			1.18229	0
1.17532	397942			1.17539	356229			1.18395	0
1.17697	508936			1.17705	362509			1.1856	0
1.17863	436757			1.1787	211548			1.18726	0
1.18028	397830			1.18036	422200			1.18891	0
1.18194	432328			1.18201	357223			1.19057	0
1.18359	410603			1.18367	333850			1.19222	0
1.18525	443554			1.18532	289314			1.19388	0
1.1869	485789			1.18698	339548			1.19553	0
1.18856	393666			1.18863	355238			1.19719	0
1.19021	498609			1.19029	200010			1.19884	0
1.19187	291267			1.19195	372857			1.2005	0
1.19352	458758			1.1936	357096			1.20215	0
1.19518	387528			1.19525	300596			1.20381	0
1.19683	503917			1.19691	322005			1.20546	0
1.19849	362176			1.19857	306072			1.20712	0
1.20014	414701			1.20022	313087			1.20877	0
1.2018	336312			1.20188	352201			1.21043	0
1.20345	401442			1.20353	267411			1.21208	0
1.20511	331322			1.20519	271663			1.21374	0
1.20676	333456			1.20684	231329			1.21539	0
1.20842	359416			1.2085	297846			1.21705	0
1.21007	413839			1.21015	315169			1.2187	0
1.21173	343857			1.21181	245236			1.22036	0
1.21338	359062			1.21346	314664			1.22201	0
1.21504	452918			1.21512	326164			1.22367	0
1.2167	356620			1.21677	211898			1.22532	0
1.21835	441470			1.21843	247545			1.22698	0
1.22001	274214			1.22008	291376			1.22863	0
1.22166	295452			1.22174	282163			1.23029	0
1.22331	309403			1.22339	296389			1.23194	0
1.22497	291437			1.22505	373834			1.2336	0
1.22663	290890			1.2267	322744			1.23525	0
1.22828	321138			1.22836	285896			1.23691	0
1.22994	251061			1.23001	354328			1.23857	0
1.23159	441715			1.23167	239562			1.24022	0
1.23325	394836			1.23332	298068			1.24188	0
1.2349	387199			1.23498	326450			1.24353	0
1.23656	323592			1.23663	215944			1.24519	0
1.23821	343315			1.23829	288418			1.24684	0
1.23987	327698			1.23994	230506			1.2485	0
1.24152	381737			1.2416	201311			1.25015	0
1.24318	205278			1.24325	213361			1.25181	0
1.24483	373468			1.24491	259929			1.25346	0
1.24649	413537			1.24656	191395			1.25616	0
1.24814	307145			1.24822	262019			1.25781	0
1.2498	285874			1.24988	226944			1.25947	0
1.25145	281859			1.25153	178910			1.26112	0
1.25311	330546			1.25318	256207			1.26278	0
1.25582	332162			1.25484	220735			1.26443	0
1.25747	326015			1.25649	271668			1.26609	0
1.25913	253545			1.25815	218803			1.26774	0
1.26079	294520			1.25981	138024			1.2694	0
1.26244	239957			1.26146	178354			1.27105	0
1.26409	271243			1.26312	218163			1.27271	0
1.26575	207589			1.26477	129047			1.27436	0
1.2674	286856			1.26643	144668			1.27602	0
1.26906	216171			1.26808	183116			1.27767	0
1.27072	290558			1.26974	203187			1.27933	0
1.27237	349915			1.27139	207724			1.28098	0
1.27403	272049			1.27305	233909			1.28264	0
1.27568	242070			1.2747	202455			1.28429	0
1.27734	223403			1.27636	213618			1.28595	0
1.27899	281012			1.27801	221972			1.2876	0
1.28065	198371			1.27967	254320			1.28926	0
1.2823	230273			1.28132	184459			1.29092	0
1.28396	186769			1.28298	299270			1.29257	0
1.28561	220202			1.28463	185518			1.29423	0
1.28727	288617			1.28629	197667			1.29588	0
1.28892	221362			1.28794	212476			1.29754	0
1.29058	209590			1.2896	199426			1.29919	0
1.29223	275054			1.29125	180391			1.30085	0
1.29389	222694			1.29291	185118			1.3025	0
1.29554	203668			1.29456	218642			1.30416	0
1.2972	213897			1.29622	180404			1.30581	0
1.29885	220978			1.29787	175607			1.30747	0
1.30051	225073			1.29953	115725			1.30912	0
1.30216	207758			1.30118	156675			1.31078	0
1.30382	177085			1.30284	163588			1.31243	0
1.30547	152324			1.30449	163304			1.31409	0
1.30713	199121			1.30615	145928			1.31574	0
1.30878	217801			1.30781	94664.5			1.3174	0
1.31044	200008			1.30946	116719			1.31905	0
1.31209	116978			1.31112	135428			1.32071	0
1.31375	247206			1.31277	153017			1.32236	0
1.3154	232188			1.31443	120066			1.32402	0
1.31706	137349			1.31608	148863			1.32567	0
1.31872	181335			1.31774	186598			1.32733	0
1.32037	120922			1.31939	154787			1.32898	0
1.32203	220563			1.32105	140056			1.33064	0
1.32368	177344			1.3227	207555			1.33229	0
1.32533	145354			1.32436	167104			1.33395	0
1.32699	238427			1.32601	170841			1.3356	0
1.32865	166539			1.32767	199898			1.33726	0
1.3303	171720			1.32932	144665			1.33891	0
1.33196	174587			1.33098	137890			1.34057	0
1.33361	136394			1.33263	168688			1.34223	0
1.33527	149623			1.33429	93917			1.34388	0
1.33692	123909			1.33594	152694			1.34554	0
1.33858	243102			1.3376	57279.2			1.34719	0
1.34023	139128			1.34032	92614.6			1.34885	0
1.34189	182776			1.34198	160453			1.3505	0
1.34354	216289			1.34363	124342			1.35216	0
1.3452	90925.8			1.34529	123257			1.35381	0
1.34685	176471			1.34694	124929			1.35547	0
1.34851	149572			1.3486	137008			1.35712	0
1.35016	197465			1.35025	87263.3			1.35878	0
1.35182	126880			1.35191	172584			1.36043	0
1.35347	102984			1.35356	184582			1.36209	0
1.35513	146640			1.35522	87170.1			1.36374	0
1.35678	227640			1.35688	0			1.3654	0
1.35844	93299.5			1.35853	171820			1.36705	0
1.36009	153973			1.36018	139336			1.36871	0
1.36175	138800			1.36184	103966			1.37036	0
1.3634	158693			1.3635	117470			1.37202	0
1.36506	125898			1.36515	93637.7			1.37367	0
1.36671	161996			1.36681	115298			1.37533	0
1.36837	116618			1.36846	118122			1.37698	0
1.37002	130108			1.37012	82214.7			1.37864	0
1.37168	122590			1.37177	92000.3			1.38029	0
1.37333	160738			1.37343	88307.4			1.38195	0
1.37499	138477			1.37508	129361			1.3836	0
1.37664	131714			1.37674	180940			1.38526	0
1.3783	172433			1.37839	102222			1.38691	0
1.37996	113090			1.38005	95111.1			1.38857	0
1.38161	101895			1.3817	0			1.39022	0
1.38327	121553			1.38336	87676.2			1.39188	0
1.38492	123234			1.38501	115978			1.39353	0
1.38658	104828			1.38667	93982.8			1.39519	0
1.38823	117829			1.38832	118526			1.39685	0
1.38989	0			1.38998	81875.5			1.3985	0
1.39154	105608			1.39163	107121			1.40016	0
1.3932	128428			1.39329	87875.1			1.40181	0
1.39485	57487.7			1.39494	77772.7			1.40347	0
1.39651	90848.2			1.3966	125073			1.40512	0
1.39816	90925.9			1.39825	67719.5			1.40678	0
1.39982	108654			1.39991	80715.4			1.40843	0
1.40147	110174			1.40156	105822			1.41009	0
1.40313	118976			1.40322	82727.1			1.41174	0
1.40478	135969			1.40487	92194			1.4134	0
1.40644	111612			1.40653	0			1.41505	0
1.40809	87859.7			1.40819	111427			1.41671	0
1.40975	131361			1.40984	93926			1.41836	0
1.4114	138452			1.41149	0			1.42002	0
1.41306	119665			1.41315	104691			1.42274	0
1.41471	147329			1.41481	84991			1.42439	0
1.41637	98455.2			1.41646	97565.3			1.42605	0
1.41802	128525			1.41812	0			1.42771	0
1.41968	74816.5			1.41977	126382			1.42936	0
1.42133	120197			1.42143	0			1.43102	0
1.42393	128848			1.42308	100165			1.43267	0
1.42558	132937			1.42474	127362			1.43433	0
1.42724	115516			1.42639	90548.9			1.43598	0
1.4289	112281			1.42805	0			1.43764	0
1.43055	66618.5			1.4297	108642			1.43929	0
1.4322	60757.6			1.43136	81461.2			1.44095	0
1.43386	116205			1.43301	69777.9			1.4426	0
1.43552	84997.1			1.43467	124499			1.44426	0
1.43717	138757			1.43632	98204.9			1.44591	0
1.43883	129895			1.43798	0			1.44757	0
1.44048	81857.3			1.43963	59498.8			1.44922	0
1.44214	0			1.44129	115436			1.45088	0
1.44379	0			1.44294	79298.7			1.45253	0
1.44545	127206			1.4446	75231.2			1.45419	0
1.4471	117279			1.44625	57115.2			1.45584	0
1.44876	175749			1.44791	97506.3			1.4575	0
1.45041	59125.7			1.44956	67180.8			1.45915	0
1.45207	64586.9			1.45122	138122			1.46081	0
1.45372	72345.1			1.45287	101217			1.46246	0
1.45538	0			1.45453	84007.6			1.46412	0
1.45703	171820			1.45618	94980.5			1.46577	0
1.45869	94410.2			1.45784	130713			1.46743	0
1.46034	58846.8			1.45949	74306.4			1.46908	0
1.462	138304			1.46115	0			1.47074	0
1.46365	79888.1			1.4628	0			1.47239	0
1.46531	92231.3			1.46446	127501			1.47405	0
1.46696	91882.4			1.46611	0			1.4757	0
1.46862	154435			1.46777	101537			1.47736	0
1.47027	63692.6			1.46942	109100			1.47902	0
1.47193	82874.9			1.47108	135973			1.48067	0
1.47358	104964			1.47273	82732.3			1.48233	0
1.47524	68008.1			1.47439	0			1.48398	0
1.47689	65710.2			1.47605	116408			1.48564	0
1.47855	70511.3			1.4777	118928			1.48729	0
1.4802	100516			1.47936	65052.1			1.48895	0
1.48186	112103			1.48101	55764.1			1.4906	0
1.48351	89155.1			1.48267	75918.6			1.49226	0
1.48517	75319.5			1.48432	69559.6			1.49391	0
1.48683	57747.8			1.48598	68144.2			1.49557	0
1.48848	76653.7			1.48763	0			1.49722	0
1.49014	94107.1			1.48929	95727.2			1.49888	0
1.49179	59307.5			1.49094	54594.9			1.50053	0
1.49345	85786			1.4926	0			1.50219	0
1.4951	65023.1			1.49425	78153.3			1.50384	0
1.49676	0			1.49591	0			1.5055	0
1.49841	77566.7			1.49756	69012.1			1.50715	0
1.50007	96864.9			1.49922	99081.1			1.50881	0
1.50172	0			1.50087	60702.5			1.51046	0
1.50338	94370.7			1.50253	0			1.51212	0
1.50609	80728			1.50418	0			1.51377	0
1.50774	0			1.50691	48461.2			1.51543	0
1.5094	60370.3			1.50856	68845.6			1.51708	0
1.51105	78968.5			1.51022	57685			1.51874	0
1.51271	73485.1			1.51187	67390.4			1.52039	0
1.51436	0			1.51353	0			1.52205	0
1.51602	83421.6			1.51519	0			1.5237	0
1.51767	91499.3			1.51684	54805.8			1.52536	0
1.51933	0			1.51849	70297.3			1.52701	0
1.52098	72858.1			1.52015	59573.4			1.52867	0
1.52264	103115			1.52181	60264			1.53032	0
1.52429	82407			1.52346	71398.5			1.53198	0
1.52595	66345.9			1.52512	91721.8			1.53364	0
1.52761	0			1.52677	0			1.53529	0
1.52926	68467.4			1.52843	0			1.53695	0
1.53092	0			1.53008	0			1.5386	0
1.53257	91900			1.53174	0			1.54026	0
1.53422	0			1.53339	61197.3			1.54191	0
1.53588	121560			1.53505	0			1.54357	0
1.53754	0			1.5367	0			1.54522	0
1.53919	0			1.53836	0			1.54688	0
1.54085	0			1.54001	0			1.54853	0
1.5425	80949.9			1.54167	112336			1.55019	0
1.54416	67207.7			1.54332	83017.4			1.55184	0
1.54581	79142.1			1.54498	0			1.5535	0
1.54747	0			1.54663	47688.4			1.55515	0
1.54912	76854.2			1.54829	104625			1.55681	0
1.55078	0			1.54994	0			1.55846	0
1.55243	70750			1.5516	0			1.56012	0
1.55409	82210.4			1.55325	55644.1			1.56177	0
1.55574	74264.3			1.55491	0			1.56343	0
1.5574	0			1.55656	0			1.56508	0
1.55905	115460			1.55822	61086.2			1.56674	0
1.56071	68866.4			1.55987	56400.8			1.56839	0
1.56236	85187			1.56153	43961.8			1.57005	0
1.56402	71200.8			1.56318	101975			1.5717	0
1.56567	64365.7			1.56484	0			1.57336	0
1.56733	60350.4			1.56649	0			1.57501	0
1.56898	0			1.56815	0			1.57667	0
1.57064	88376.9			1.5698	50918.6			1.57832	0
1.57229	86466.4			1.57146	0			1.57998	0
1.57395	0			1.57312	58941.4			1.58163	0
1.5756	0			1.57477	54928.5			1.58329	0
1.57726	0			1.57642	59224.5			1.58494	0
1.57891	0			1.57808	0			1.5866	0
1.58057	0			1.57973	0			1.58932	0
1.58222	0			1.58139	72076			1.59098	0
1.58388	45784.5			1.58305	56430			1.59263	0
1.58553	45026.4			1.5847	0			1.59429	0
1.58719	0			1.58636	0			1.59594	0
1.58885	88451.4			1.58801	62750			1.5976	0
1.5905	0			1.58967	0			1.59926	0
1.59216	0			1.59132	0			1.60091	0
1.59381	0			1.59298	0			1.60257	0
1.59547	0			1.59463	114951			1.60422	0
1.59712	0			1.59629	0			1.60588	0
1.59878	64085.5			1.59794	0			1.60753	0
1.60043	64453.7			1.5996	0			1.60919	0
1.60209	79566.9			1.60125	77545.9			1.61084	0
1.60374	75058.5			1.60291	0			1.6125	0
1.6054	0			1.60456	0			1.61415	0
1.60705	0			1.60622	0			1.61581	0
1.60871	69941.5			1.60787	59575.7			1.61746	0
1.61036	72578.2			1.60953	63362.6			1.61912	0
1.61202	0			1.61118	73776.2			1.62077	0
1.61367	0			1.61284	0			1.62243	0
1.61533	0			1.61449	0			1.62408	0
1.61698	55241.4			1.61615	0			1.62574	0
1.61864	63331.4			1.6178	67309.9			1.62739	0
1.62029	67073.6			1.61946	0			1.62905	0
1.62195	58291.8			1.62111	0			1.6307	0
1.6236	0			1.62277	83658.7			1.63236	0
1.62526	54671.1			1.62443	0			1.63401	0
1.62691	0			1.62608	0			1.63567	0
1.62857	56039.9			1.62773	0			1.63732	0
1.63022	51171.3			1.62939	60509.9			1.63898	0
1.63188	0			1.63105	0			1.64063	0
1.63353	72491.3			1.6327	0			1.64229	0
1.63519	0			1.63436	0			1.64394	0
1.63685	0			1.63601	0			1.6456	0
1.6385	62772.8			1.63767	0			1.64725	0
1.64016	56651.6			1.63932	0			1.64891	0
1.64181	67561.8			1.64098	0			1.65056	0
1.64346	0			1.64263	55137.8			1.65222	0
1.64512	0			1.64429	0			1.65388	0
1.64678	0			1.64594	48211.6			1.65553	0
1.64843	0			1.6476	0			1.65719	0
1.65009	68314.5			1.64925	0			1.65884	0
1.65174	61884			1.65091	52828.9			1.6605	0
1.6534	57193.2			1.65256	63971			1.66215	0
1.65505	55909.9			1.65422	0			1.66381	0
1.65671	72108.9			1.65587	0			1.66546	0
1.65836	0			1.65753	49086.1			1.66712	0
1.66002	0			1.65918	58711.6			1.66877	0
1.66167	90302.4			1.66084	0			1.67043	0
1.66333	0			1.66249	0			1.67208	0
1.66498	0			1.66415	59385.1			1.67374	0
1.66664	91230			1.6658	63090.8			1.67539	0
1.66829	0			1.66746	0			1.67705	0
1.66995	0			1.66911	0			1.6787	0
1.67267	0			1.67077	0			1.68036	0
1.67432	78907.6			1.67349	0			1.68201	0
1.67598	0			1.67515	0			1.68367	0
1.67763	0			1.6768	0			1.68532	0
1.67929	0			1.67846	0			1.68698	0
1.68094	0			1.68011	0			1.68863	0
1.6826	0			1.68177	0			1.69029	0
1.68425	0			1.68342	0			1.69194	0
1.68591	57634			1.68508	62854.6			1.6936	0
1.68756	77150.2			1.68673	0			1.69525	0
1.68922	83939.2			1.68839	0			1.69691	0
1.69087	0			1.69004	0			1.69856	0
1.69253	0			1.6917	0			1.70022	0
1.69418	0			1.69335	0			1.70187	0
1.69584	0			1.69501	0			1.70353	0
1.69749	0			1.69666	0			1.70518	0
1.69915	0			1.69832	0			1.70684	0
1.7008	0			1.69997	0			1.7085	0
1.70246	89424.7			1.70163	0			1.71015	0
1.70411	0			1.70328	0			1.71181	0
1.70577	0			1.70494	0			1.71346	0
1.70742	0			1.7066	0			1.71512	0
1.70908	88208.6			1.70825	0			1.71677	0
1.71073	68125.6			1.70991	65560.5			1.71843	0
1.71239	0			1.71156	60752.6			1.72008	0
1.71405	70790.8			1.71322	0			1.72174	0
1.7157	0			1.71487	0			1.72339	0
1.71735	0			1.71653	0			1.72505	0
1.71901	0			1.71818	0			1.7267	0
1.72066	0			1.71984	0			1.72836	0
1.72232	96990.4			1.72149	0			1.73001	0
1.72398	0			1.72315	0			1.73167	0
1.72563	0			1.7248	0			1.73332	0
1.72729	120241			1.72646	0			1.73498	0
1.72894	0			1.72811	0			1.73663	0
1.7306	0			1.72977	0			1.73829	0
1.73225	0			1.73142	0			1.73994	0
1.73391	51396.2			1.73308	0			1.7416	0
1.73556	0			1.73473	0			1.74325	0
1.73722	72459.2			1.73639	51888.2			1.74491	0
1.73887	78692.7			1.73804	0			1.74656	0
1.74053	0			1.7397	0			1.74822	0
1.74218	0			1.74135	0			1.74987	0
1.74384	59961			1.74301	0			1.75153	0
1.74549	0			1.74466	0			1.75318	0
1.74715	0			1.74632	51686.9			1.75592	0
1.7488	0			1.74797	0			1.75758	0
1.75046	0			1.74963	0			1.75923	0
1.75211	0			1.75128	0			1.76089	0
1.75377	0			1.75294	0			1.76254	0
1.75542	56723.8			1.75459	54538.9			1.7642	0
1.75708	0			1.75625	0			1.76585	0
1.75873	48558.4			1.75791	0			1.76751	0
1.76039	67435.6			1.75956	0			1.76916	0
1.76204	65249.5			1.76121	60373.4			1.77082	0
1.7637	0			1.76287	0			1.77247	0
1.76536	0			1.76453	0			1.77413	0
1.76701	0			1.76618	0			1.77578	0
1.76866	0			1.76784	0			1.77744	0
1.77032	0			1.76949	55982.6			1.77909	0
1.77198	101241			1.77115	0			1.78075	0
1.77363	0			1.7728	0			1.7824	0
1.77529	0			1.77446	0			1.78406	0
1.77694	53204			1.77611	0			1.78571	0
1.7786	0			1.77777	0			1.78737	0
1.78025	0			1.77942	0			1.78902	0
1.78191	64442.2			1.78108	0			1.79068	0
1.78356	0			1.78273	0			1.79233	0
1.78522	0			1.78439	0			1.79399	0
1.78687	0			1.78604	0			1.79564	0
1.78853	0			1.7877	0			1.7973	0
1.79018	49330.5			1.78935	0			1.79895	0
1.79184	0			1.79101	0			1.80061	0
1.79349	0			1.79266	0			1.80226	0
1.79515	71047.3			1.79432	0			1.80392	0
1.7968	0			1.79597	0			1.80558	0
1.79846	0			1.79763	0			1.80723	0
1.80011	0			1.79928	0			1.80889	0
1.80177	0			1.80094	0			1.81054	0
1.80342	0			1.80259	0			1.8122	0
1.80508	0			1.80425	0			1.81385	0
1.80673	0			1.8059	0			1.81551	0
1.80839	0			1.80756	0			1.81716	0
1.81004	55901.5			1.80922	0			1.81882	0
1.8117	0			1.81087	66939.1			1.82047	0
1.81335	0			1.81252	0			1.82213	0
1.81501	0			1.81418	0			1.82378	0
1.81666	0			1.81584	0			1.82544	0
1.81832	0			1.81749	0			1.82709	0
1.81997	75787.5			1.81915	0			1.82875	0
1.82163	0			1.8208	0			1.8304	0
1.82329	63494.4			1.82246	0			1.83206	0
1.82494	0			1.82411	0			1.83371	0
1.82659	0			1.82577	0			1.83537	0
1.82825	0			1.82742	0			1.83702	0
1.8299	0			1.82908	0			1.83868	0
1.83156	47293.2			1.83073	0			1.84033	0
1.83322	0			1.83239	45425.6			1.84199	0
1.83487	0			1.83404	41080.5			1.84364	0
1.83653	0			1.8357	0			1.8453	0
1.83924	57703.5			1.83735	0			1.84695	0
1.8409	0			1.84008	0			1.84861	0
1.84255	0			1.84174	0			1.85026	0
1.84421	0			1.84339	0			1.85192	0
1.84586	52265.5			1.84505	0			1.85357	0
1.84752	0			1.8467	0			1.85523	0
1.84917	0			1.84836	0			1.85688	0
1.85083	0			1.85001	73072.4			1.85854	0
1.85248	0			1.85167	0			1.8602	0
1.85414	0			1.85332	0			1.86185	0
1.85579	0			1.85498	0			1.86351	0
1.85745	0			1.85663	0			1.86516	0
1.8591	0			1.85829	0			1.86682	0
1.86076	0			1.85994	0			1.86847	0
1.86241	0			1.8616	0			1.87013	0
1.86407	0			1.86325	0			1.87178	0
1.86572	0			1.86491	0			1.87344	0
1.86738	0			1.86656	0			1.87509	0
1.86903	0			1.86822	0			1.87675	0
1.87069	0			1.86987	0			1.8784	0
1.87234	62935			1.87153	0			1.88006	0
1.874	52252.5			1.87318	0			1.88171	0
1.87566	0			1.87484	0			1.88337	0
1.87731	0			1.8765	0			1.88502	0
1.87896	52608.3			1.87815	0			1.88668	0
1.88062	48168.2			1.8798	0			1.88833	0
1.88228	0			1.88146	0			1.88999	0
1.88393	0			1.88312	64890.8			1.89164	0
1.88559	62956.8			1.88477	0			1.8933	0
1.88724	0			1.88643	0			1.89495	0
1.8889	56512			1.88808	0			1.89661	0
1.89055	0			1.88974	0			1.89826	0
1.89221	0			1.89139	0			1.89992	0
1.89386	0			1.89305	46661.2			1.90157	0
1.89552	0			1.8947	0			1.90323	0
1.89717	0			1.89636	0			1.90488	0
1.89883	0			1.89801	0			1.90654	0
1.90048	0			1.89967	53243.5			1.90819	0
1.90214	0			1.90132	0			1.90985	0
1.90379	0			1.90298	0			1.91151	0
1.90545	0			1.90463	0			1.91316	0
1.9071	0			1.90629	0			1.91482	0
1.90876	0			1.90794	0			1.91647	0
1.91041	0			1.9096	0			1.91813	0
1.91207	0			1.91125	0			1.91978	0
1.91372	0			1.91291	0			1.92253	0
1.91538	0			1.91456	0			1.92418	0
1.91703	0			1.91622	0			1.92584	0
1.91869	0			1.91787	0			1.92749	0
1.92034	0			1.91953	0			1.92915	0
1.922	0			1.92118	0			1.9308	0
1.92365	0			1.92284	0			1.93246	0
1.92531	0			1.92449	0			1.93411	0
1.92697	0			1.92615	0			1.93577	0
1.92862	0			1.9278	0			1.93742	0
1.93027	0			1.92946	0			1.93908	0
1.93193	71434.7			1.93111	0			1.94073	0
1.93359	0			1.93277	0			1.94239	0
1.93524	0			1.93443	0			1.94404	0
1.9369	0			1.93608	0			1.9457	0
1.93855	50579.9			1.93773	61366			1.94735	0
1.94021	0			1.93939	0			1.94901	0
1.94186	0			1.94104	0			1.95067	0
1.94352	0			1.9427	0			1.95232	0
1.94517	0			1.94436	0			1.95398	0
1.94683	0			1.94601	0			1.95563	0
1.94848	0			1.94767	0			1.95729	0
1.95014	0			1.94932	0			1.95894	0
1.95179	0			1.95098	0			1.9606	0
1.95345	0			1.95263	0			1.96225	0
1.9551	0			1.95429	0			1.96391	0
1.95676	0			1.95594	0			1.96556	0
1.95841	0			1.9576	0			1.96722	0
1.96007	0			1.95925	0			1.96887	0
1.96172	0			1.96091	0			1.97053	0
1.96338	0			1.96256	0			1.97218	0
1.96503	51728.2			1.96422	0			1.97384	0
1.96669	0			1.96587	0			1.97549	0
1.96834	0			1.96753	0			1.97715	0
1.97	0			1.96918	0			1.9788	0
1.97165	47234			1.97084	0			1.98046	0
1.97331	0			1.97249	0			1.98211	0
1.97496	0			1.97415	0			1.98377	0
1.97662	0			1.9758	0			1.98542	0
1.97827	0			1.97746	0			1.98708	0
1.97993	0			1.97911	0			1.98873	0
1.98158	0			1.98077	0			1.99039	0
1.98324	0			1.98242	0			1.99204	0
1.9849	0			1.98408	0			1.9937	0
1.98655	0			1.98573	0			1.99535	0
1.98821	0			1.98739	0			1.99701	0
1.98986	0			1.98904	0			1.99866	0
1.99151	0			1.9907	0			2.00032	0
1.99317	0			1.99236	54912			2.00197	0
1.99483	0			1.99401	0			2.00363	0
1.99648	0			1.99567	0			2.00528	0
1.99814	0			1.99732	0			2.00694	0
1.99979	0			1.99898	0			2.00859	0
2.00145	0			2.00063	0			2.01025	0
2.0031	0			2.00229	0			2.01191	0
2.00583	0			2.00394	0			2.01356	0
2.00748	0			2.00666	0			2.01522	0
2.00914	0			2.00831	0			2.01687	0
2.01079	0			2.00997	0			2.01853	0
2.01245	0			2.01162	0			2.02018	0
2.0141	0			2.01328	0			2.02184	0
2.01576	0			2.01493	0			2.02349	0
2.01741	0			2.01659	0			2.02515	0
2.01907	0			2.01824	0			2.0268	0
2.02072	0			2.0199	0			2.02846	0
2.02238	0			2.02156	0			2.03011	0
2.02403	0			2.02321	0			2.03177	0
2.02569	0			2.02487	0			2.03342	0
2.02734	0			2.02652	0			2.03508	0
2.029	0			2.02818	0			2.03673	0
2.03065	0			2.02983	0			2.03839	0
2.03231	0			2.03148	0			2.04004	0
2.03396	0			2.03314	0			2.0417	0
2.03562	0			2.0348	0			2.04335	0
2.03728	0			2.03645	0			2.04501	0
2.03893	0			2.03811	0			2.04666	0
2.04059	0			2.03976	0			2.04832	0
2.04224	0			2.04142	0			2.04997	0
2.0439	0			2.04307	0			2.05163	0
2.04555	0			2.04473	0			2.05328	0
2.04721	0			2.04638	0			2.05494	0
2.04886	0			2.04804	0			2.05659	0
2.05052	0			2.04969	0			2.05825	0
2.05217	0			2.05135	0			2.0599	0
2.05383	0			2.053	0			2.06156	0
2.05548	0			2.05466	0			2.06322	0
2.05714	0			2.05631	0			2.06487	0
2.05879	69133.8			2.05797	0			2.06653	0
2.06045	0			2.05962	0			2.06818	0
2.0621	51671.1			2.06128	0			2.06984	0
2.06376	0			2.06293	0			2.07149	0
2.06541	0			2.06459	0			2.07315	0
2.06707	0			2.06624	0			2.0748	0
2.06872	0			2.0679	0			2.07646	0
2.07038	0			2.06955	0			2.07811	0
2.07203	0			2.07121	0			2.07977	0
2.07369	0			2.07286	0			2.08142	0
2.07534	0			2.07452	0			2.08308	0
2.077	0			2.07618	0			2.08473	0
2.07865	0			2.07783	0			2.08639	0
2.08031	0			2.07949	0			2.08912	0
2.08196	0			2.08114	0			2.09077	0
2.08362	0			2.08279	0			2.09243	0
2.08528	0			2.08445	0			2.09408	0
2.08693	0			2.0861	0			2.09574	0
2.08859	0			2.08776	0			2.09739	0
2.09024	0			2.08942	0			2.09905	0
2.0919	0			2.09107	0			2.1007	0
2.09355	0			2.09273	0			2.10236	0
2.09521	0			2.09438	0			2.10401	0
2.09686	0			2.09604	0			2.10567	0
2.09852	0			2.09769	0			2.10732	0
2.10017	0			2.09935	0			2.10898	0
2.10183	0			2.101	0			2.11063	0
2.10348	0			2.10266	0			2.11229	0
2.10514	0			2.10431	0			2.11394	0
2.10679	0			2.10597	0			2.1156	0
2.10845	0			2.10762	0			2.11725	0
2.1101	0			2.10928	0			2.11891	0
2.11176	0			2.11093	0			2.12056	0
2.11341	0			2.11259	0			2.12222	0
2.11507	0			2.11424	0			2.12387	0
2.11672	0			2.1159	0			2.12553	0
2.11838	0			2.11755	0			2.12719	0
2.12003	0			2.11921	0			2.12884	0
2.12169	0			2.12086	0			2.1305	0
2.12334	0			2.12252	0			2.13215	0
2.125	0			2.12417	0			2.13381	0
2.12665	0			2.12583	0			2.13546	0
2.12831	0			2.12748	0			2.13712	0
2.12996	0			2.12914	0			2.13877	0
2.13162	0			2.13079	0			2.14043	0
2.13327	0			2.13245	0			2.14208	0
2.13493	0			2.1341	0			2.14374	0
2.13658	0			2.13576	0			2.14539	0
2.13824	0			2.13741	52561.7			2.14705	0
2.1399	0			2.13907	0			2.1487	0
2.14155	0			2.14073	0			2.15036	0
2.14321	0			2.14238	0			2.15201	0
2.14486	0			2.14404	0			2.15367	0
2.14652	0			2.14569	0			2.15532	0
2.14817	0			2.14735	0			2.15698	0
2.14983	0			2.149	0			2.15863	0
2.15148	0			2.15066	0			2.16029	0
2.15314	0			2.15231	0			2.16194	0
2.15479	0			2.15397	0			2.1636	0
2.15645	0			2.15562	0			2.16525	0
2.1581	0			2.15728	0			2.16691	0
2.15976	0			2.15893	0			2.16856	0
2.16141	0			2.16059	0			2.17022	0
2.16307	0			2.16224	0			2.17187	0
2.16472	0			2.1639	0			2.17353	0
2.16638	0			2.16555	0			2.17518	0
2.16803	0			2.16721	0			2.17684	0
2.16969	0			2.16886	0			2.17849	0
2.17134	0			2.17052	0			2.18015	0
2.17406	0			2.1732	0			2.1818	0
2.17571	0			2.17485	0			2.18346	0
2.17737	0			2.17651	0			2.18512	0
2.17903	0			2.17816	0			2.18677	0
2.18068	0			2.17982	0			2.18843	0
2.18234	0			2.18147	0			2.19008	0
2.18399	0			2.18313	0			2.19174	0
2.18565	0			2.18479	0			2.19339	0
2.1873	0			2.18644	0			2.19505	0
2.18896	0			2.1881	0			2.1967	0
2.19061	0			2.18975	0			2.19836	0
2.19227	0			2.19141	0			2.20001	0
2.19392	0			2.19306	0			2.20167	0
2.19558	0			2.19472	0			2.20332	0
2.19723	0			2.19637	0			2.20498	0
2.19889	0			2.19803	0			2.20663	0
2.20054	0			2.19968	0			2.20829	0
2.2022	0			2.20134	0			2.20994	0
2.20385	0			2.20299	0			2.2116	0
2.20551	0			2.20465	0			2.21325	0
2.20716	0			2.2063	0			2.21491	0
2.20882	0			2.20796	0			2.21656	0
2.21047	0			2.20961	0			2.21822	0
2.21213	0			2.21127	0			2.21987	0
2.21378	0			2.21292	0			2.22153	0
2.21544	0			2.21458	0			2.22318	0
2.21709	0			2.21623	0			2.22484	0
2.21875	0			2.21789	0			2.22649	0
2.2204	0			2.21954	0			2.22815	0
2.22206	0			2.2212	0			2.2298	0
2.22371	0			2.22285	0			2.23146	0
2.22537	0			2.22451	0			2.23311	0
2.22702	0			2.22616	0			2.23477	0
2.22868	0			2.22782	0			2.23642	0
2.23033	0			2.22947	0			2.23808	0
2.23199	0			2.23113	0			2.23974	0
2.23365	0			2.23278	0			2.24139	0
2.2353	0			2.23444	0			2.24305	0
2.23696	0			2.2361	0			2.2447	0
2.23861	0			2.23775	0			2.24636	0
2.24027	0			2.23941	0			2.24801	0
2.24192	0			2.24106	0			2.24967	0
2.24357	0			2.24272	0			2.25132	0
2.24523	0			2.24437	0			2.25298	0
2.24689	0			2.24602	0			2.25463	0
2.24854	0			2.24768	0			2.25735	0
2.2502	0			2.24934	0			2.259	0
2.25185	0			2.25099	0			2.26066	0
2.25351	0			2.25265	0			2.26231	0
2.25516	0			2.2543	0			2.26397	0
2.25682	0			2.25596	0			2.26562	0
2.25847	0			2.25761	0			2.26728	0
2.26013	0			2.25927	0			2.26893	0
2.26178	0			2.26092	0			2.27059	0
2.26344	0			2.26258	0			2.27224	0
2.26509	0			2.26423	0			2.2739	0
2.26675	0			2.26589	0			2.27555	0
2.2684	0			2.26754	0			2.27721	0
2.27006	0			2.2692	0			2.27886	0
2.27171	0			2.27085	0			2.28052	0
2.27337	0			2.27251	0			2.28217	0
2.27502	0			2.27416	0			2.28383	0
2.27668	0			2.27582	0			2.28548	0
2.27833	0			2.27747	0			2.28714	0
2.27999	0			2.27913	0			2.28879	0
2.28164	0			2.28078	0			2.29045	0
2.2833	0			2.28244	0			2.2921	0
2.28495	0			2.28409	0			2.29376	0
2.28661	0			2.28575	0			2.29541	0
2.28826	0			2.2874	0			2.29707	0
2.28992	0			2.28906	0			2.29872	0
2.29157	0			2.29071	0			2.30038	0
2.29323	0			2.29237	0			2.30203	0
2.29488	0			2.29402	0			2.30369	0
2.29654	0			2.29568	0			2.30534	0
2.2982	0			2.29733	0			2.307	0
2.29985	0			2.29899	0			2.30865	0
2.30151	0			2.30064	0			2.31031	0
2.30316	0			2.3023	0			2.31197	0
2.30482	0			2.30396	0			2.31362	0
2.30647	0			2.30561	0			2.31528	0
2.30813	0			2.30727	0			2.31693	0
2.30978	0			2.30892	0			2.31859	0
2.31144	0			2.31058	0			2.32024	0
2.31309	0			2.31223	0			2.3219	0
2.31475	0			2.31389	0			2.32355	0
2.3164	0			2.31554	0			2.32521	0
2.31806	0			2.3172	0			2.32686	0
2.31971	0			2.31885	0			2.32852	0
2.32137	0			2.32051	0			2.33017	0
2.32302	0			2.32216	0			2.33183	0
2.32468	0			2.32382	0			2.33348	0
2.32633	0			2.32547	0			2.33514	0
2.32799	0			2.32713	0			2.33679	0
2.32964	0			2.32878	0			2.33845	0
2.3313	0			2.33044	0			2.3401	0
2.33295	0			2.33209	0			2.34176	0
2.33461	0			2.33375	0			2.34341	0
2.33626	0			2.3354	0			2.34507	0
2.33792	0			2.33706	0			2.34672	0
2.34051	0			2.33968	0			2.34838	0
2.34217	0			2.34133	0			2.35003	0
2.34382	0			2.34299	0			2.35169	0
2.34547	0			2.34464	0			2.35334	0
2.34713	0			2.3463	0			2.355	0
2.34879	0			2.34795	0			2.35665	0
2.35044	0			2.34961	0			2.35831	0
2.3521	0			2.35126	0			2.35996	0
2.35375	0			2.35292	0			2.36162	0
2.35541	0			2.35457	0			2.36327	0
2.35706	0			2.35623	0			2.36493	0
2.35872	0			2.35788	0			2.36659	0
2.36037	0			2.35954	0			2.36824	0
2.36203	0			2.36119	0			2.3699	0
2.36368	0			2.36285	0			2.37155	0
2.36534	0			2.3645	0			2.37321	0
2.36699	0			2.36616	0			2.37486	0
2.36865	0			2.36781	0			2.37652	0
2.3703	0			2.36947	0			2.37817	0
2.37196	0			2.37112	0			2.37983	0
2.37361	0			2.37278	0			2.38148	0
2.37527	0			2.37443	0			2.38314	0
2.37692	0			2.37609	0			2.38479	0
2.37858	0			2.37774	0			2.38645	0
2.38023	0			2.3794	0			2.3881	0
2.38189	0			2.38105	0			2.38976	0
2.38354	0			2.38271	0			2.39141	0
2.3852	0			2.38436	0			2.39307	0
2.38685	0			2.38602	0			2.39472	0
2.38851	0			2.38768	0			2.39638	0
2.39016	0			2.38933	0			2.39803	0
2.39182	0			2.39099	0			2.39969	0
2.39347	0			2.39264	0			2.40134	0
2.39513	0			2.3943	0			2.403	0
2.39678	0			2.39595	0			2.40465	0
2.39844	0			2.39761	0			2.40631	0
2.40009	0			2.39926	0			2.40796	0
2.40175	0			2.40092	0			2.40962	0
2.4034	0			2.40257	0			2.41127	0
2.40506	0			2.40423	0			2.41293	0
2.40672	0			2.40588	0			2.41459	0
2.40837	0			2.40754	0			2.41624	0
2.41003	0			2.40919	0			2.4179	0
2.41168	0			2.41085	0			2.41955	0
2.41334	0			2.4125	0			2.42121	0
2.41499	0			2.41416	0			2.42393	0
2.41665	0			2.41581	0			2.42558	0
2.4183	0			2.41747	0			2.42724	0
2.41996	0			2.41912	0			2.42889	0
2.42161	0			2.42078	0			2.43055	0
2.42327	0			2.42243	0			2.4322	0
2.42492	0			2.42409	0			2.43386	0
2.42658	0			2.42574	0			2.43551	0
2.42823	0			2.4274	0			2.43717	0
2.42989	0			2.42905	0			2.43882	0
2.43154	0			2.43071	0			2.44048	0
2.4332	0			2.43236	0			2.44213	0
2.43485	0			2.43402	0			2.44379	0
2.43651	0			2.43567	0			2.44544	0
2.43816	0			2.43733	0			2.4471	0
2.43982	0			2.43899	0			2.44875	0
2.44147	0			2.44064	0			2.45041	0
2.44313	0			2.4423	0			2.45206	0
2.44478	0			2.44395	0			2.45372	0
2.44644	0			2.44561	0			2.45538	0
2.44809	0			2.44726	0			2.45703	0
2.44975	0			2.44892	0			2.45869	0
2.4514	0			2.45057	0			2.46034	0
2.45306	0			2.45223	0			2.462	0
2.45472	0			2.45388	0			2.46365	0
2.45637	0			2.45554	0			2.46531	0
2.45803	0			2.45719	0			2.46696	0
2.45968	0			2.45885	0			2.46862	0
2.46134	0			2.4605	0			2.47027	0
2.46299	0			2.46216	0			2.47193	0
2.46465	0			2.46381	0			2.47358	0
2.4663	0			2.46547	0			2.47524	0
2.46796	0			2.46712	0			2.47689	0
2.46961	0			2.46878	0			2.47855	0
2.47127	0			2.47043	0			2.4802	0
2.47292	0			2.47209	0			2.48186	0
2.47458	0			2.47374	0			2.48351	0
2.47623	0			2.4754	0			2.48517	0
2.47789	0			2.47705	0			2.48682	0
2.47954	0			2.47871	0			2.48848	0
2.4812	0			2.48036	0			2.49013	0
2.48285	0			2.48202	0			2.49179	0
2.48451	0			2.48367	0			2.49344	0
2.48616	0			2.48533	0			2.4951	0
2.48782	0			2.48698	0			2.49675	0
2.48947	0			2.48864	0			2.49841	0
2.49113	0			2.4903	0			2.50006	0
2.49278	0			2.49195	0			2.50172	0
2.49444	0			2.49361	0			2.50337	0
2.49609	0			2.49526	0			2.50503	0
2.49775	0			2.49691	0			2.50668	0
2.4994	0			2.49857	0			2.50834	0
2.50106	0			2.50022	0			2.50999	0
2.50271	0			2.50188	0			2.51165	0
2.50437	0			2.50354	0			2.51331	0
2.50675	0			2.50588	0			2.51496	0
2.50841	0			2.50753	0			2.51662	0
2.51006	0			2.50919	0			2.51827	0
2.51172	0			2.51084	0			2.51993	0
2.51337	0			2.5125	0			2.52158	0
2.51503	0			2.51416	0			2.52324	0
2.51668	0			2.51581	0			2.52489	0
2.51834	0			2.51747	0			2.52655	0
2.52	0			2.51912	0			2.5282	0
2.52165	0			2.52077	0			2.52986	0
2.52331	0			2.52243	0			2.53151	0
2.52496	0			2.52409	0			2.53317	0
2.52662	0			2.52574	0			2.53482	0
2.52827	0			2.5274	0			2.53648	0
2.52993	0			2.52905	0			2.53813	0
2.53158	0			2.53071	0			2.53979	0
2.53324	0			2.53236	0			2.54144	0
2.53489	0			2.53402	0			2.5431	0
2.53655	0			2.53567	0			2.54475	0
2.5382	0			2.53733	0			2.54641	0
2.53986	0			2.53898	0			2.54806	0
2.54151	0			2.54064	0			2.54972	0
2.54317	0			2.54229	0			2.55137	0
2.54482	0			2.54395	0			2.55303	0
2.54648	0			2.5456	0			2.55468	0
2.54813	0			2.54726	0			2.55634	0
2.54979	0			2.54891	0			2.55799	0
2.55144	0			2.55057	0			2.55965	0
2.5531	0			2.55222	0			2.5613	0
2.55475	0			2.55388	0			2.56296	0
2.55641	0			2.55553	0			2.56461	0
2.55806	0			2.55719	0			2.56627	0
2.55972	0			2.55884	0			2.56793	0
2.56137	0			2.5605	0			2.56958	0
2.56303	0			2.56215	0			2.57124	0
2.56468	0			2.56381	0			2.57289	0
2.56634	0			2.56546	0			2.57455	0
2.56799	0			2.56712	0			2.5762	0
2.56965	0			2.56878	0			2.57786	0
2.57131	0			2.57043	0			2.57951	0
2.57296	0			2.57208	0			2.58117	0
2.57462	0			2.57374	0			2.58282	0
2.57627	0			2.57539	0			2.58448	0
2.57793	0			2.57705	0			2.58613	0
2.57958	0			2.5787	0			2.58779	0
2.58123	0			2.58036	0			2.58985	0
2.58289	0			2.58202	0			2.5915	0
2.58455	0			2.58367	0			2.59316	0
2.5862	0			2.58533	0			2.59481	0
2.58786	0			2.58698	0			2.59647	0
2.58951	0			2.58864	0			2.59812	0
2.59117	0			2.59029	0			2.59978	0
2.59282	0			2.59195	0			2.60143	0
2.59448	0			2.5936	0			2.60309	0
2.59613	0			2.59526	0			2.60474	0
2.59779	0			2.59691	0			2.6064	0
2.59944	0			2.59857	0			2.60805	0
2.6011	0			2.60022	0			2.60971	0
2.60275	0			2.60188	0			2.61136	0
2.60441	0			2.60353	0			2.61302	0
2.60606	0			2.60519	0			2.61467	0
2.60772	0			2.60684	0			2.61633	0
2.60937	0			2.6085	0			2.61798	0
2.61103	0			2.61015	0			2.61964	0
2.61268	0			2.61181	0			2.62129	0
2.61434	0			2.61346	0			2.62295	0
2.61599	0			2.61512	0			2.6246	0
2.61765	0			2.61677	0			2.62626	0
2.6193	0			2.61843	0			2.62791	0
2.62096	0			2.62008	0			2.62957	0
2.62261	0			2.62174	0			2.63123	0
2.62427	0			2.62339	0			2.63288	0
2.62593	0			2.62505	0			2.63454	0
2.62758	0			2.6267	0			2.63619	0
2.62923	0			2.62836	0			2.63785	0
2.63089	0			2.63002	0			2.6395	0
2.63254	0			2.63167	0			2.64116	0
2.6342	0			2.63333	0			2.64281	0
2.63586	0			2.63498	0			2.64447	0
2.63751	0			2.63664	0			2.64612	0
2.63917	0			2.63829	0			2.64778	0
2.64082	0			2.63995	0			2.64943	0
2.64248	0			2.6416	0			2.65109	0
2.64413	0			2.64326	0			2.65274	0
2.64579	0			2.64491	0			2.6544	0
2.64744	0			2.64657	0			2.65605	0
2.6491	0			2.64822	0			2.65771	0
2.65075	0			2.64988	0			2.65936	0
2.65241	0			2.65153	0			2.66102	0
2.65406	0			2.65319	0			2.66267	0
2.65572	0			2.65484	0			2.66433	0
2.65737	0			2.6565	0			2.66598	0
2.65903	0			2.65815	0			2.66764	0
2.66068	0			2.65981	0			2.66929	0
2.66234	0			2.66146	0			2.67095	0
2.66399	0			2.66312	0			2.6726	0
2.66565	0			2.66477	0			2.67426	0
2.6673	0			2.66643	0			2.67591	0
2.66896	0			2.66808	0			2.67757	0
2.67061	0			2.66974	0			2.67922	0
2.67248	0			2.67139	0			2.68088	0
2.67413	0			2.67305	0			2.68253	0
2.67579	0			2.6747	0			2.68419	0
2.67745	0			2.67636	0			2.68585	0
2.6791	0			2.67801	0			2.6875	0
2.68075	0			2.67967	0			2.68916	0
2.68241	0			2.68133	0			2.69081	0
2.68406	0			2.68298	0			2.69247	0
2.68572	0			2.68464	0			2.69412	0
2.68738	0			2.68629	0			2.69578	0
2.68903	0			2.68795	0			2.69743	0
2.69069	0			2.6896	0			2.69909	0
2.69234	0			2.69126	0			2.70074	0
2.694	0			2.69291	0			2.7024	0
2.69565	0			2.69457	0			2.70405	0
2.69731	0			2.69622	0			2.70571	0
2.69896	0			2.69788	0			2.70736	0
2.70062	0			2.69953	0			2.70902	0
2.70227	0			2.70119	0			2.71067	0
2.70393	0			2.70284	0			2.71233	0
2.70558	0			2.7045	0			2.71398	0
2.70724	0			2.70615	0			2.71564	0
2.70889	0			2.70781	0			2.71729	0
2.71055	0			2.70946	0			2.71895	0
2.7122	0			2.71112	0			2.7206	0
2.71386	0			2.71277	0			2.72226	0
2.71551	0			2.71443	0			2.72391	0
2.71717	0			2.71608	0			2.72557	0
2.71882	0			2.71774	0			2.72722	0
2.72048	0			2.71939	0			2.72888	0
2.72213	0			2.72105	0			2.73053	0
2.72379	0			2.7227	0			2.73219	0
2.72544	0			2.72436	0			2.73384	0
2.7271	0			2.72601	0			2.7355	0
2.72875	0			2.72767	0			2.73715	0
2.73041	0			2.72932	0			2.73881	0
2.73206	0			2.73098	0			2.74047	0
2.73372	0			2.73263	0			2.74212	0
2.73537	0			2.73429	0			2.74378	0
2.73703	0			2.73595	0			2.74543	0
2.73868	0			2.7376	0			2.74709	0
2.74034	0			2.73925	0			2.74874	0
2.742	0			2.74091	0			2.7504	0
2.74365	0			2.74256	0			2.75205	0
2.74531	0			2.74422	0			2.75371	0
2.74696	0			2.74587	0			2.75541	0
2.74862	0			2.74753	0			2.75707	0
2.75027	0			2.74919	0			2.75872	0
2.75193	0			2.75084	0			2.76038	0
2.75358	0			2.7525	0			2.76203	0
2.75636	0			2.75415	0			2.76369	0
2.75802	0			2.75581	0			2.76534	0
2.75967	0			2.75746	0			2.767	0
2.76133	0			2.75912	0			2.76865	0
2.76298	0			2.76077	0			2.77031	0
2.76464	0			2.76243	0			2.77197	0
2.76629	0			2.76408	0			2.77362	0
2.76795	0			2.76574	0			2.77528	0
2.7696	0			2.76739	0			2.77693	0
2.77126	0			2.76905	0			2.77859	0
2.77291	0			2.7707	0			2.78024	0
2.77457	0			2.77236	0			2.7819	0
2.77623	0			2.77401	0			2.78355	0
2.77788	0			2.77567	0			2.78521	0
2.77954	0			2.77732	0			2.78686	0
2.78119	0			2.77898	0			2.78852	0
2.78285	0			2.78063	0			2.79017	0
2.7845	0			2.78229	0			2.79183	0
2.78616	0			2.78394	0			2.79348	0
2.78781	0			2.7856	0			2.79514	0
2.78947	0			2.78725	0			2.79679	0
2.79112	0			2.78891	0			2.79845	0
2.79278	0			2.79056	0			2.8001	0
2.79443	0			2.79222	0			2.80176	0
2.79609	0			2.79387	0			2.80341	0
2.79774	0			2.79553	0			2.80507	0
2.7994	0			2.79718	0			2.80672	0
2.80105	0			2.79884	0			2.80838	0
2.80271	0			2.8005	0			2.81003	0
2.80436	0			2.80215	0			2.81169	0
2.80602	0			2.80381	0			2.81334	0
2.80767	0			2.80546	0			2.815	0
2.80933	0			2.80712	0			2.81665	0
2.81098	0			2.80877	0			2.81831	0
2.81264	0			2.81043	0			2.81996	0
2.81429	0			2.81208	0			2.82162	0
2.81595	0			2.81374	0			2.82327	0
2.8176	0			2.81539	0			2.82493	0
2.81926	0			2.81705	0			2.82658	0
2.82091	0			2.8187	0			2.82824	0
2.82257	0			2.82036	0			2.8299	0
2.82423	0			2.82201	0			2.83155	0
2.82588	0			2.82367	0			2.83321	0
2.82754	0			2.82532	0			2.83486	0
2.82919	0			2.82698	0			2.83652	0
2.83085	0			2.82863	0			2.83929	0
2.8325	0			2.83029	0			2.84094	0
2.83415	0			2.83194	0			2.8426	0
2.83581	0			2.8336	0			2.84425	0
2.83746	0			2.83525	0			2.84591	0
2.83912	0			2.83691	0			2.84756	0
2.84078	0			2.83856	0			2.84922	0
2.84243	0			2.84022	0			2.85087	0
2.84409	0			2.84187	0			2.85253	0
2.84574	0			2.84353	0			2.85418	0
2.8474	0			2.84518	0			2.85584	0
2.84905	0			2.84684	0			2.85749	0
2.85071	0			2.8485	0			2.85915	0
2.85236	0			2.85015	0			2.8608	0
2.85402	0			2.85181	0			2.86246	0
2.85567	0			2.85346	0			2.86411	0
2.85733	0			2.85512	0			2.86577	0
2.85898	0			2.85677	0			2.86742	0
2.86064	0			2.85843	0			2.86908	0
2.86229	0			2.86008	0			2.87073	0
2.86395	0			2.86174	0			2.87239	0
2.8656	0			2.86339	0			2.87404	0
2.86726	0			2.86505	0			2.8757	0
2.86891	0			2.8667	0			2.87735	0
2.87057	0			2.86836	0			2.87901	0
2.87222	0			2.87001	0			2.88066	0
2.87388	0			2.87167	0			2.88232	0
2.87553	0			2.87332	0			2.88397	0
2.87719	0			2.87498	0			2.88563	0
2.87885	0			2.87663	0			2.88728	0
2.8805	0			2.87829	0			2.88894	0
2.88216	0			2.87994	0			2.8906	0
2.88381	0			2.8816	0			2.89225	0
2.88546	0			2.88325	0			2.89391	0
2.88712	0			2.88491	0			2.89556	0
2.88877	0			2.88656	0			2.89722	0
2.89043	0			2.88822	0			2.89887	0
2.89209	0			2.88987	0			2.90053	0
2.89374	0			2.89153	0			2.90218	0
2.8954	0			2.89318	0			2.90384	0
2.89705	0			2.89484	0			2.90549	0
2.89871	0			2.89649	0			2.90715	0
2.90036	0			2.89815	0			2.9088	0
2.90202	0			2.89981	0			2.91046	0
2.90367	0			2.90146	0			2.91211	0
2.90533	0			2.90312	0			2.91377	190703
2.90698	0			2.90477	0			2.91542	0
2.90864	0			2.90643	0			2.91708	0
2.91029	0			2.90808	0			2.91873	0
2.91195	0			2.90973	0			2.92039	0
2.9136	0			2.91139	0			2.92204	0
2.91526	0			2.91304	0			2.9237	0
2.91691	0			2.9147	0			2.92535	0
2.91857	0			2.91636	0			2.92701	0
2.92022	0			2.91801	0			2.92866	0
2.92277	0			2.91967	0			2.93032	0
2.92442	0			2.92132	0			2.93197	0
2.92608	0			2.92298	0			2.93363	0
2.92773	0			2.92463	0			2.93528	0
2.92939	0			2.92629	0			2.93694	0
2.93104	0			2.92794	0			2.93859	0
2.9327	0			2.9296	0			2.94025	0
2.93435	0			2.93125	0			2.9419	0
2.93601	0			2.93291	0			2.94356	0
2.93766	0			2.93456	0			2.94522	0
2.93932	0			2.93622	0			2.94687	0
2.94097	0			2.93787	0			2.94853	0
2.94263	0			2.93953	0			2.95018	0
2.94428	0			2.94118	0			2.95184	0
2.94594	0			2.94284	0			2.95349	0
2.94759	0			2.94449	0			2.95515	0
2.94925	0			2.94615	0			2.9568	0
2.9509	0			2.9478	0			2.95846	0
2.95256	0			2.94946	0			2.96011	0
2.95421	0			2.95111	0			2.96177	0
2.95587	0			2.95277	0			2.96342	0
2.95752	0			2.95443	0			2.96508	0
2.95918	0			2.95608	0			2.96673	0
2.96083	0			2.95774	0			2.96839	0
2.96249	0			2.95939	0			2.97004	0
2.96414	0			2.96104	0			2.9717	0
2.9658	0			2.9627	0			2.97335	0
2.96746	0			2.96435	0			2.97501	0
2.96911	0			2.96601	0			2.97666	0
2.97077	0			2.96767	0			2.97832	0
2.97242	0			2.96932	0			2.97997	0
2.97408	0			2.97098	0			2.98163	0
2.97573	0			2.97263	0			2.98328	0
2.97739	0			2.97429	0			2.98494	0
2.97904	0			2.97594	0			2.98659	0
2.9807	0			2.9776	0			2.98825	0
2.98235	0			2.97925	0			2.9899	0
2.98401	0			2.98091	0			2.99156	0
2.98566	0			2.98256	0			2.99321	0
2.98732	0			2.98422	0			2.99487	0
2.98897	0			2.98587	0			2.99653	0
2.99063	0			2.98753	0			2.99818	0
2.99228	0			2.98918	0			2.99984	0
2.99394	0			2.99084	0			3.00149	0
2.99559	0			2.99249	0			3.00315	0
2.99725	0			2.99415	0			3.00545	0
2.9989	0			2.9958	0			3.0071	0
3.00056	0			2.99746	0			3.00876	0
3.00221	0			2.99911	0			3.01041	0
3.00387	0			3.00077	0			3.01207	0
3.00552	0			3.00242	0			3.01372	0
3.00718	0			3.00408	0			3.01538	0
3.00883	0			3.00573	0			3.01703	0
3.01049	0			3.00739	0			3.01869	0
3.01214	0			3.00904	0			3.02034	0
3.0138	0			3.0107	0			3.022	0
3.01545	0			3.01235	0			3.02365	0
3.01711	0			3.01401	0			3.02531	0
3.01877	0			3.01566	0			3.02696	0
3.02042	0			3.01732	0			3.02862	0
3.02208	0			3.01898	0			3.03027	0
3.02373	0			3.02063	0			3.03193	0
3.02538	0			3.02229	0			3.03358	0
3.02704	0			3.02394	0			3.03524	0
3.02869	0			3.0256	0			3.03689	0
3.03035	0			3.02725	0			3.03855	0
3.03201	0			3.02891	0			3.0402	0
3.03366	0			3.03056	0			3.04186	0
3.03532	0			3.03222	0			3.04352	0
3.03697	0			3.03387	0			3.04517	0
3.03863	0			3.03553	0			3.04683	0
3.04028	0			3.03718	0			3.04848	0
3.04194	0			3.03884	0			3.05014	0
3.04359	0			3.04049	0			3.05179	0
3.04525	0			3.04215	0			3.05345	0
3.0469	0			3.0438	0			3.0551	0
3.04856	0			3.04546	0			3.05676	0
3.05021	0			3.04711	0			3.05841	0
3.05187	0			3.04877	0			3.06007	0
3.05352	0			3.05042	0			3.06172	0
3.05518	0			3.05208	0			3.06338	0
3.05683	0			3.05373	0			3.06503	0
3.05849	0			3.05539	0			3.06669	0
3.06014	0			3.05704	0			3.06834	0
3.0618	0			3.0587	0			3.07	0
3.06345	0			3.06035	0			3.07165	0
3.06511	0			3.06201	0			3.07331	0
3.06676	0			3.06366	0			3.07496	0
3.06842	0			3.06532	0			3.07662	0
3.07007	0			3.06697	0			3.07827	0
3.07173	0			3.06863	0			3.07993	0
3.07338	0			3.07029	0			3.08158	0
3.07504	0			3.07194	0			3.08324	0
3.07669	0			3.0736	0			3.08489	0
3.07835	0			3.07525	0			3.08655	0
3.08	0			3.07691	0			3.0882	0
3.08166	0			3.07856	0			3.08986	0
3.08331	0			3.08022	0			3.09151	0
3.08497	0			3.08187	0			3.09317	0
3.08663	0			3.08353	0			3.09482	0
3.08828	0			3.08518	0			3.09648	0
3.08994	0			3.08684	0			3.09814	0
3.09159	0			3.08849	0			3.09979	0
3.09325	0			3.09015	0			3.10145	0
3.0949	0			3.0918	0			3.1031	0
3.09656	0			3.09346	0			3.10476	0
3.09821	0			3.09511	0			3.10641	0
3.09987	0			3.09677	0			3.10807	0
3.10152	0			3.09842	0			3.10972	0
3.10318	0			3.10008	0			3.11138	0
3.10483	0			3.10173	0			3.11303	0
3.10649	0			3.10339	0			3.11469	0
3.10814	0			3.10504	0			3.11634	0
3.1098	0			3.1067	0			3.118	0
3.11145	0			3.10835	0			3.11965	0
3.11311	0			3.11001	0			3.12131	0
3.11476	0			3.11166	0			3.12296	0
3.11642	0			3.11332	0			3.12462	0
3.11807	0			3.11497	0			3.12627	0
3.11973	0			3.11663	0			3.12793	0
3.12138	0			3.11829	0			3.12958	0
3.12304	0			3.11994	0			3.13124	0
3.12469	0			3.1216	0			3.13289	0
3.12635	0			3.12325	0			3.13455	0
3.128	0			3.12491	0			3.1362	0
3.12966	0			3.12656	0			3.13786	0
3.13131	0			3.12821	0			3.13951	0
3.13297	0			3.12987	0			3.14117	0
3.13463	0			3.13153	0			3.14282	0
3.13628	0			3.13318	0			3.14448	0
3.13794	0			3.13484	0			3.14613	0
3.13959	0			3.13649	0			3.14779	0
3.14125	0			3.13815	0			3.14945	0
3.1429	0			3.1398	0			3.1511	0
3.14456	0			3.14146	0			3.15276	0
3.14621	0			3.14311	0			3.15441	0
3.14787	0			3.14477	0			3.15607	0
3.14952	0			3.14642	0			3.15772	0
3.15118	0			3.14808	0			3.15938	0
3.15283	0			3.14973	0			3.16103	0
3.15449	0			3.15139	0			3.16269	0
3.15614	0			3.15304	0			3.16434	0
3.1578	0			3.1547	0			3.166	0
3.15945	0			3.15635	0			3.16765	0
3.16111	0			3.15801	0			3.16931	0
3.16276	0			3.15966	0			3.17096	0
3.16442	0			3.16132	0			3.17262	0
3.16607	0			3.16297	0			3.17427	0
3.16773	0			3.16463	0			3.17593	0
3.16938	0			3.16628	0			3.17758	0
3.17104	0			3.16794	0			3.17924	0
3.17327	0			3.16959	0			3.18089	0
3.17492	0			3.17125	0			3.18255	0
3.17658	0			3.1729	0			3.1842	0
3.17823	0			3.17456	0			3.18586	0
3.17989	0			3.17622	0			3.18751	0
3.18154	0			3.17787	0			3.18917	0
3.1832	0			3.17952	0			3.19082	0
3.18485	0			3.18118	0			3.19248	0
3.18651	0			3.18283	0			3.19413	0
3.18816	0			3.18449	0			3.19579	0
3.18982	0			3.18614	0			3.19744	0
3.19148	0			3.1878	0			3.1991	0
3.19313	0			3.18946	0			3.20075	0
3.19478	0			3.19111	0			3.20241	0
3.19644	0			3.19277	0			3.20407	0
3.19809	0			3.19442	0			3.20572	0
3.19975	0			3.19608	0			3.20738	0
3.2014	0			3.19773	0			3.20903	0
3.20306	0			3.19939	0			3.21069	0
3.20472	0			3.20104	0			3.21234	0
3.20637	0			3.2027	0			3.214	0
3.20803	0			3.20435	0			3.21565	0
3.20968	0			3.20601	0			3.21731	0
3.21134	0			3.20766	0			3.21896	0
3.21299	0			3.20932	0			3.22062	0
3.21465	0			3.21097	0			3.22227	0
3.2163	0			3.21263	0			3.22393	0
3.21796	0			3.21428	0			3.22558	0
3.21961	0			3.21594	0			3.22724	0
3.22127	0			3.21759	0			3.22889	0
3.22292	0			3.21925	0			3.23055	0
3.22458	0			3.2209	0			3.2322	0
3.22623	0			3.22256	0			3.23386	0
3.22789	0			3.22421	0			3.23551	0
3.22954	0			3.22587	0			3.23717	0
3.2312	0			3.22752	0			3.23882	0
3.23285	0			3.22918	0			3.24048	0
3.23451	0			3.23083	0			3.24213	0
3.23616	0			3.23249	0			3.24379	0
3.23782	0			3.23414	0			3.24544	0
3.23947	0			3.2358	0			3.2471	0
3.24113	0			3.23746	0			3.24875	0
3.24279	0			3.23911	0			3.25041	0
3.24444	0			3.24077	0			3.25206	0
3.24609	0			3.24242	0			3.25372	0
3.24775	0			3.24408	0			3.25537	0
3.2494	0			3.24573	0			3.25703	0
3.25106	0			3.24739	0			3.25868	0
3.25271	0			3.24904	0			3.26034	0
3.25437	0			3.2507	0			3.262	0
3.25603	0			3.25235	0			3.26365	0
3.25768	0			3.25401	0			3.26531	0
3.25934	0			3.25616	0			3.26696	0
3.26099	0			3.25782	0			3.26862	0
3.26265	0			3.25947	0			3.27027	0
3.2643	0			3.26113	0			3.27193	0
3.26596	0			3.26278	0			3.27358	0
3.26761	0			3.26444	0			3.27524	0
3.26927	0			3.26609	0			3.27689	0
3.27092	0			3.26775	0			3.27855	0
3.27258	0			3.2694	0			3.2802	0
3.27423	0			3.27106	0			3.28186	0
3.27589	0			3.27271	0			3.28351	0
3.27754	0			3.27437	0			3.28517	0
3.2792	0			3.27602	0			3.28682	0
3.28085	0			3.27768	0			3.28848	0
3.28251	0			3.27933	0			3.29013	0
3.28416	0			3.28099	0			3.29179	0
3.28582	0			3.28264	0			3.29344	0
3.28747	0			3.2843	0			3.2951	0
3.28913	0			3.28595	0			3.29675	0
3.29078	0			3.28761	0			3.29841	0
3.29244	0			3.28926	0			3.30006	0
3.29409	0			3.29092	0			3.30172	0
3.29575	0			3.29258	0			3.30337	0
3.2974	0			3.29423	0			3.30503	0
3.29906	0			3.29589	0			3.30668	0
3.30071	0			3.29754	0			3.30834	0
3.30237	0			3.2992	0			3.30999	0
3.30403	0			3.30085	0			3.31165	0
3.30568	0			3.30251	0			3.3133	0
3.30734	0			3.30416	0			3.31496	0
3.30899	0			3.30582	0			3.31662	0
3.31065	0			3.30747	0			3.31827	0
3.3123	0			3.30913	0			3.31993	0
3.31396	0			3.31078	0			3.32158	0
3.31561	0			3.31244	0			3.32324	0
3.31727	0			3.31409	0			3.32489	0
3.31892	0			3.31575	0			3.32655	0
3.32058	0			3.3174	0			3.3282	0
3.32223	0			3.31906	0			3.32986	0
3.32389	0			3.32071	0			3.33151	0
3.32554	0			3.32237	0			3.33317	0
[truncated: 2,880 more rows]
