# Supplementary material for: Pathogenic bacteria remodel central metabolic enzyme to build a cyclopropanol warhead
Source: Nat Chem. 2022 Jul 29;14(8):884–90. doi: 10.1038/s41557-022-01005-z (PMC9359912; doi:10.1038/s41557-022-01005-z)
Supplement: Source Data Extended Data Fig. 3 — Source Data for Extended Data Figure 3 [file 41557_2022_1005_MOESM7_ESM.xlsx]

## Sheet: Ext. Dat. Fig. 3a
m/z	rel. Intensity
125	0.015874
126	3.46977
127	1.80563
128	4.09377
129	6.21096
130	1.24764
131	12.5337
132	0.850009
133	31.3811
134	16.4359
135	47.2476
136	5.26657
137	19.4295
138	1.72171
139	1.48492
140	0.936562
141	2.09831
142	0.862176
143	4.75641
144	1.09296
145	100
146	14.0565
147	9.39518
148	24.7746
149	2.47956
150	0.20571
151	1.40004
152	0.462643
153	1.33886
154	4.42047
155	4.43838
156	14.6844
157	2.55997
158	14.9427
159	10.5221
160	5.91812
161	32.7188
162	3.00575
163	27.8357
164	2.46895
165	15.9349
166	23.7432
167	2.84101
168	1.26889
169	0.79307
170	1.63775
171	4.95168
172	1.10037
173	3.43928
174	1.72942
175	7.28942
176	1.54207
177	2.58326
178	10.2323
179	1.2587
180	11.6551
181	9.95702
182	4.59222
183	1.77224
184	9.35377
185	1.61567
186	7.22044
187	3.12672
188	1.49146
189	2.74007
190	3.96897
191	12.8271
192	1.66617
193	2.43363
194	27.6012
195	30.5564
125	-0.01495
126	-3.12405
127	-1.72781
128	-3.55178
129	-5.96921
130	-1.10533
131	-3.1694
132	-0.28251
133	-30.0638
134	-14.2241
135	-41.9263
136	-4.76857
137	-17.0408
138	-1.53115
139	-1.24759
140	-0.9997
141	-1.96373
142	-0.65102
143	-4.74421
144	-0.90373
145	-100
146	-13.8977
147	-8.89748
148	-18.3523
149	-1.94318
150	-0.15106
151	-1.3271
152	-0.36256
153	-1.28572
154	-3.98679
155	-4.4525
156	-11.8983
157	-2.42175
158	-13.0436
159	-8.80164
160	-5.13551
161	-33.2739
162	-2.97603
163	-28.8986
164	-2.5022
165	-16.0246
166	-17.5435
167	-2.34339
168	-0.886
169	-0.58168
170	-1.31393
171	-4.01883
172	-0.8809
173	-2.84237
174	-1.62913
175	-7.32967
176	-1.46061
177	-2.43842
178	-9.92606
179	-1.67778
180	-10.9078
181	-8.72034
182	-4.16933
183	-1.47985
184	-7.79475
185	-1.53635
186	-5.42759
187	-2.96411
188	-1.3331
189	-1.87818
190	-3.3462
191	-10.64
192	-1.37376
193	-2.34525
194	-23.563
195	-21.2638

## Sheet: Ext. Dat. Fig. 3b
BurG +5				BurG, denat + 5
Time	Intensity			Time	Intensity
0.0898782	10819.6			0.0896908	8488.17
0.104162	19808.1			0.103976	8879.09
0.118543	11605.6			0.118258	12573.1
0.132545	16178.7			0.132443	8061.18
0.146597	16390.2			0.146572	7259.48
0.160551	19444.4			0.160783	8804.65
0.174562	12668.9			0.174999	11736.7
0.188553	15838.5			0.189216	9679.66
0.202543	16165.5			0.203758	9589.06
0.216589	10485.3			0.21836	12004.5
0.230572	16809.5			0.232912	13367.6
0.24476	23661.1			0.247504	11047
0.259049	13101.6			0.262068	14078.7
0.273324	15288.8			0.276635	7379.28
0.287589	16239.3			0.291264	8140.05
0.301876	15314.2			0.30587	4517.7
0.316201	14070.7			0.320489	8229.43
0.330585	15105.8			0.33502	8112.12
0.345087	12743			0.349589	10706.1
0.359554	11938.8			0.364281	7606.37
0.374014	19444.9			0.379085	11909.1
0.388379	16651.6			0.393702	7957.33
0.402816	16460.1			0.408441	10823.5
0.417147	13981.7			0.423091	9249.09
0.431545	12594.6			0.437768	8886.76
0.445954	11148.2			0.452502	6431.05
0.46042	18296.3			0.467212	9988.38
0.474772	11202.1			0.481798	12111.8
0.489085	14355.7			0.496248	5903.34
0.503168	14423.4			0.510058	0
0.516787	12339.8			0.523625	13743.6
0.530314	0			0.537062	15975.6
0.543754	14347.9			0.550427	0
0.557102	11926.2			0.563712	0
0.570383	0			0.576966	12463.7
0.583627	22298.2			0.590202	20151.2
0.596852	0			0.603402	15940.7
0.610046	0			0.616569	34320.1
0.623214	24978.8			0.629702	86129.2
0.636327	52013.2			0.642798	102245
0.649396	63438.7			0.655848	116625
0.662441	111298			0.668887	228624
0.675477	126839			0.681917	238770
0.688498	98427.1			0.694935	101257
0.701519	81771.4			0.707981	0
0.714585	0			0.721027	0
0.727656	0			0.734102	0
0.74075	0			0.74721	0
0.753892	0			0.760319	0
0.767023	0			0.773465	0
0.780185	0			0.786648	0
0.793377	0			0.799835	0
0.806579	0			0.813042	0
0.819808	0			0.826296	0
0.833075	0			0.839575	0
0.846354	35673.2			0.852867	0
0.85966	149674			0.866204	0
0.873002	211891			0.879561	0
0.886363	247810			0.892944	0
0.899752	266798			0.906352	23414.5
0.913156	400299			0.91974	22353.4
0.926546	652165			0.933129	20448.6
0.939929	1.61577e+06			0.946513	25502.2
0.953317	3.99461e+06			0.959884	0
0.966694	6.99604e+06			0.973279	24611
0.980067	10973829			0.986688	28949.4
0.993433	11131128			1.0001	38913.8
1.00684	8398969			1.01355	53654.6
1.02029	7792400			1.02704	51939.2
1.03376	5306541			1.04055	49022.8
1.04727	3799438			1.05411	42342.6
1.06082	2.50247e+06			1.06771	38133.9
1.07439	1.49857e+06			1.0813	51838.1
1.08795	1088692			1.09493	32876.1
1.10156	851885			1.10857	31376.4
1.11518	633732			1.12217	40223.8
1.12879	539647			1.13582	45602.6
1.14242	428389			1.14947	29929.6
1.15604	360675			1.16313	30768.7
1.16965	313939			1.17672	21897
1.18327	271261			1.19032	27903.2
1.19693	239056			1.20394	29908.8
1.21058	254214			1.21758	22228.4
1.22421	161878			1.23121	22203.5
1.2379	186869			1.24484	28988.4
1.2516	161475			1.25852	41059
1.26529	179805			1.27218	34766.9
1.27899	147280			1.28587	32225.7
1.29267	128895			1.29956	40403.9
1.3064	116039			1.31324	36357.4
1.32009	116179			1.32697	34776
1.3338	86676.7			1.34065	31263.6
1.34754	105091			1.35438	17472.9
1.36129	88554.6			1.36811	22093.5
1.37502	79480.4			1.38183	40433.4
1.38878	73606.9			1.39559	28990.3
1.40258	86200.7			1.4094	29361.6
1.41643	66364.2			1.42318	29956.9
1.43023	61373.7			1.43703	42057.6
1.44408	64342.8			1.4509	25831.6
1.45793	58587.5			1.46474	23026.2
1.47175	57940			1.47865	19805.8
1.48558	46731.6			1.49253	43304.1
1.49948	50347.9			1.50639	36425.9
1.51338	56573.2			1.52032	23538.4
1.52722	54302.1			1.5342	27956.8
1.54112	46582.2			1.54811	28129.7
1.55501	59993.6			1.56207	34825.9
1.56893	43586.3			1.576	21313.1
1.58286	41615.4			1.58998	22254
1.59678	52044.8			1.60398	28040.2
1.61074	29599.7			1.618	32191
1.62471	40433.7			1.63201	25849.5
1.6387	40854.7			1.64598	32966.1
1.65266	39852.1			1.65998	22109.9
1.66665	48974.8			1.67403	21778.7
1.68069	42706			1.68808	24460.3
1.69476	38394.7			1.70212	23292.1
1.70873	37314.2			1.71615	37427.9
1.72267	33067.6			1.73022	29077.9
1.73664	29445.5			1.74424	27850.9
1.75058	46548.7			1.75829	20046.2
1.76455	42692			1.77229	25293.4
1.77858	43331.2			1.78631	24628.8
1.79258	50630.8			1.80031	32108.6
1.80661	50554.1			1.81438	37037.2
1.82061	38243.4			1.82844	38517.5
1.83463	36437.3			1.84246	24953.7
1.84872	43657.9			1.85648	28546.6
1.86278	38408.2			1.87058	29491.2
1.87688	42288.5			1.88465	34949.8
1.89099	30219.4			1.89872	25919.9
1.90509	34188.4			1.9128	28555.5
1.91919	28567.8			1.92689	29308.2
1.93328	33529.3			1.94107	36933.4
1.94746	28625.7			1.95522	26757.2
1.96156	30153.6			1.96939	35755.3
1.97565	33781.4			1.98352	21398.4
1.98977	27454.1			1.99771	24348.5
2.00386	35159.6			2.01191	28616
2.01794	33441.2			2.02605	21262.2
2.03204	23567.3			2.0402	18440.7
2.04615	37241.3			2.05434	29708.8
2.06029	25940.5			2.06848	30814.7
2.07436	27576.7			2.08265	26054.3
2.08843	38325.2			2.09683	18035.1
2.10252	29436.5			2.11096	29244.8
2.11664	35399			2.1252	12822.7
2.13078	28077.1			2.13938	22020.8
2.14493	38025.5			2.15359	29674.1
2.15909	38656			2.16776	23701.8
2.17322	35100.3			2.18193	21761.5
2.18741	25668.6			2.1961	25758.6
2.20161	31011			2.21031	23300.3
2.21576	29429.5			2.22453	22148
2.22991	36567.5			2.23874	21738.1
2.24408	35022.2			2.25295	23518.6
2.25823	30952.1			2.26712	29348.6
2.27241	38900.9			2.28128	25711.4
2.28656	34209.8			2.2954	25475.6
2.30078	36372.2			2.30956	26592.4
2.315	37911.8			2.32378	24887.6
2.32912	26807.2			2.33796	34026.3
2.34325	33455.6			2.35213	19372.6
2.35744	34217.6			2.36627	27895.8
2.37163	50387.4			2.38048	46518
2.38576	36267.5			2.39465	57043.3
2.39985	43124.9			2.40887	52845.7
2.41399	55208.6			2.42305	59328.9
2.42809	54772.2			2.43719	62550.2
2.44225	41826.8			2.4514	47838.9
2.45646	41975.1			2.46559	31342.9
2.47063	36205.4			2.47978	27287.5
2.48483	30066.6			2.49398	40868.4
2.49892	25648.2			2.50805	22309.4
2.51298	32815.3			2.52213	24124.3
2.52708	34782.4			2.53623	25911.9
2.54115	23851.7			2.5503	30649.6
2.5552	39541.2			2.56434	32189.4
2.56924	36402.2			2.5785	24649.2
2.58335	30083.1			2.59261	33544.1
2.59743	29537.9			2.60671	23032.4
2.6115	30881			2.62076	30761.4
2.6256	24257.2			2.63479	34404.5
2.63963	43900.2			2.64876	23221.7
2.65364	31588.6			2.66272	29453.2
2.66767	33626.1			2.67673	30132
2.68171	38290.9			2.69067	36642
2.69574	43809.6			2.70464	46380.2
2.70984	47338.3			2.71859	33746.1
2.72392	49608.1			2.73254	29423.3
2.73798	52682.3			2.74649	24170.4
2.75206	56161			2.7605	34978.8
2.76615	51420.2			2.7745	39214.8
2.78026	67488.9			2.78852	35718.6
2.79432	55230.9			2.80254	41320
2.80838	60488.8			2.81659	45281.7
2.82242	57021.6			2.83061	22242.5
2.8364	61627.7			2.84461	31476.7
2.8503	53888.7			2.8585	28227
2.86416	47693.6			2.87241	36220.7
2.87802	56070.7			2.88635	20027.8
2.89189	50965.2			2.90032	38804.6
2.90579	54193.1			2.91435	28822.6
2.91975	48112.6			2.92836	29329.4
2.93372	48144.3			2.94243	33657.2
2.94778	37075.9			2.95654	30973.1
2.96181	49929			2.97068	30223.4
2.97591	48320.6			2.98484	30349.8
2.98999	49134.3			2.99901	35002.1
3.00413	39427.3			3.01327	27562.4
3.01826	34792.3			3.02748	33137.1
3.0324	38953.5			3.04168	25948.9
3.04658	42946.8			3.05577	33543
3.06065	43149.3			3.06973	24655.6
3.07464	41193.5			3.08371	27978.4
3.08861	41978.4			3.09768	26027.5
3.10253	46938.3			3.11169	30195.5
3.11647	37372			3.12566	28186.7
3.13049	34964.5			3.13969	24417.1
3.1445	33647.6			3.15369	25002.7
3.15848	32527.4			3.16777	32296.1
3.17248	43356.9			3.18178	19622.5
3.18647	39530			3.19549	30017.7
3.20018	40063.7			3.2091	26421.1
3.21376	41958.5			3.22265	26733.4
3.22728	37486.2			3.23621	19749.9
3.24081	34891.2			3.2498	29487.8
3.2544	35007.8			3.26341	26063.3
3.26801	35815.6			3.27705	25826.4
3.28163	39160.2			3.29071	32651.5
3.29528	33022.6			3.30438	30809.2
3.30893	36630.6			3.31806	24816.3
3.32259	34104.2			3.33173	24588.9
3.33623	48785.9			3.3454	28303.9
3.34992	34456.9			3.35908	24772.9
3.36361	34918			3.3728	18049
3.37736	33744			3.38654	21484.4
3.39107	34023.3			3.4003	26515.5
3.40479	36381.6			3.4141	23307.3
3.41859	28897.4			3.42792	21832.4
3.43239	33880			3.44181	19492.1
3.44621	32525.3			3.45575	22022.6
3.46014	31677.7			3.46973	15709.3
3.47408	35829.7			3.48377	20732.3
3.48802	39911.9			3.49787	26518.9
3.50203	35999.7			3.51196	21331
3.51606	34658.4			3.52609	28218.7
3.53014	35288.6			3.54024	21099.6
3.54428	36179.7			3.55442	19609.3
3.55837	44278			3.56865	24937.1
3.57252	36333			3.5829	25643.4
3.58665	39894.8			3.59706	23229.6
3.60077	29702.5			3.6113	21045.2
3.61491	37924.6			3.62548	20495.8
3.62902	38635.9			3.63962	34522.8
3.64312	34001.4			3.65375	23093.8
3.65725	42176.5			3.6679	29054.9
3.6713	32349			3.68201	18044.1
3.68533	29648.2			3.69614	28391.8
3.69935	22785.9			3.71021	24175.9
3.71338	32305.7			3.72428	18337.5
3.72743	33449.3			3.73837	31455.6
3.74142	35016.4			3.75242	23581.6
3.75538	43073.2			3.76648	22818
3.76929	32669.7			3.78047	23360.1
3.78325	38458.9			3.79451	25911.9
3.79721	44169			3.80851	25672.5
3.81113	37975.1			3.82251	21013.7
3.82506	41883.8			3.8365	22825.7
3.83893	41867.4			3.85043	20395.4
3.85277	46154.6			3.8643	21616.8
3.86661	33645.7			3.87818	22111.2
3.88049	38748.7			3.89206	24714.2
3.89442	37701			3.90597	20657.7
3.90831	39900.5			3.91985	0
3.92219	35224.1			3.93377	21408.6
3.93606	37343.6			3.9477	21265.1
3.94997	30026.7			3.96163	25011.2
3.96384	35372.4			3.97555	18477.4
3.97772	40478.6			3.98945	23608
3.99156	28552.9			4.00337	21165.6
4.00544	39659.3			4.01729	21034.1
4.01932	35186.6			4.0312	31055.4
4.03322	28097			4.04516	21525.5
4.04709	30345.8			4.05907	31476
4.06091	36801.2			4.07297	31612.6
4.07476	29043.4			4.08689	19405.6
4.08861	21881.3			4.10082	25454.8
4.10251	37978.4			4.11476	6821.32
4.11638	39653.8			4.12869	20137.4
4.13027	26518.5			4.14255	12351.4
4.14411	29620.7			4.15644	20220
4.15795	36447			4.17033	10389.6
4.17185	25978.2			4.18422	18426
4.1857	31417.1			4.19812	23933.6
4.19956	33368.7			4.21205	15089.7
4.21339	35203.1			4.22597	17557.8
4.22727	30135.1			4.23989	11644.9
4.2411	28844.3			4.25382	25837.7
4.25496	33584.2			4.2677	12614.9
4.26875	19637.7			4.28156	15304.4
4.28258	19390			4.29545	0
4.29637	28243.7			4.30933	10705
4.31024	24496.3			4.3232	17792.7
4.32407	0			4.33707	17109.7
4.3379	23846.2			4.35092	15313.4
4.35173	21346.9			4.36475	5760.42
4.36557	27239.6			4.37861	12720
4.37939	26733.8			4.39246	13737.4
4.39322	25057			4.40629	13196.5
4.40708	19464			4.4201	13426
4.42086	29830.7			4.43388	0
4.43459	22845.8			4.44763	17530.2
4.44834	25136			4.46136	9286.43
4.46205	13790.5			4.47514	11207
4.47581	22716.1			4.48892	12943.6
4.48957	24082.5			4.50273	17439.6
4.50338	22234.9			4.51653	11687.8
4.51722	18158.6			4.53033	10864.7
4.53103	0			4.54419	10761.2
4.5448	20252			4.5581	11260.9
4.55862	19460.2			4.57197	18317.8
4.57244	25226.3			4.58587	17462.7
4.58625	24032.7			4.59971	12401.5
4.60014	21001.3			4.61354	9051.56
4.61397	18612			4.62743	10524.7
4.62775	10766.2			4.64127	11462.8
4.6416	23712.8			4.65513	6715.75
4.65549	22948.4			4.66898	9073.82
4.66933	13763.6			4.6828	12060.2
4.68317	23792.4			4.69668	0
4.69703	10912.5			4.71057	6196.73
4.71092	23841.9			4.72439	0
4.72486	14726.8			4.73825	16156.8
4.73875	13589.4			4.75213	7555.61
4.75265	0			4.76594	13848.4
4.76654	11864.7			4.77984	5770.53
4.78042	20231.6			4.79365	11738.2
4.7943	20809.9			4.80737	17608
4.80824	14625.7			4.82111	8443.92
4.82215	22439.4			4.83486	16155.7
4.83605	15681.3			4.8487	8878.69
4.84999	0			4.8625	9729.68
4.86396	17872.6			4.87635	0
4.87799	11058.4			4.89026	8977.08
4.89189	15200.4			4.90414	0
4.90584	10835.1			4.91804	0
4.91982	16703.7			4.93198	0
4.93386	10678.6			4.94593	7831.77
4.94795	16044			4.95993	8810.8
4.962	16269.3			4.97395	0
4.97612	15860.4			4.98797	0
4.99025	11473.3			5.002	10902.3
5.00442	21402.5			5.01606	10577.7
5.01839	19631.2			5.03011	0
5.03254	17866.9			5.04428	8580.12
5.04648	0			5.05841	8617.05
5.06056	14820.2			5.07248	0
5.07471	0			5.08659	0
5.08881	15765.7			5.10066	10210.7
5.10282	14914.2			5.11486	17326.4
5.11697	21224.6			5.12901	0
5.13118	19441.7			5.14315	0
5.14534	17486.8			5.15718	0
5.15946	16901			5.17132	8730.91
5.17353	0			5.18544	10733.9
5.18785	0			5.19973	0
5.20206	0			5.21399	0
5.21628	21160.8			5.22816	11333
5.23036	17851.1			5.24237	12384.4
5.24436	11940.2			5.25661	0
5.2587	18048.3			5.2709	12914.6
5.27287	0			5.28511	0
5.28697	0			5.29928	0
5.30095	15121.8			5.31363	14126.7
5.31504	0			5.32797	0
5.32939	0			5.34217	0
5.34348	0			5.35655	0
5.35757	0			5.37073	0
5.37163	0			5.38509	0
5.38577	0			5.39936	0
5.39988	24519.8			5.41352	0
5.41439	0			5.42797	0
5.42857	0			5.44235	0
5.44286	0			5.45663	0
5.45698	0			5.47113	0
5.47115	0			5.48532	0
5.48546	0			5.49976	0
5.49972	0			5.51402	0
5.51396	0			5.52823	0
5.52831	0			5.54245	0
5.54242	0			5.55677	0
5.55654	0			5.57125	0
5.57086	0			5.5858	0
5.58503	0			5.60041	0
5.59912	0			5.61484	0
5.61325	0			5.62903	0
5.62747	0			5.64319	0
5.64175	0			5.65752	0
5.65586	0			5.67212	0
5.66995	0			5.68659	0
5.68406	0			5.7009	0
5.69835	0			5.7152	0
5.71262	0			5.72946	0
5.72687	0			5.74382	0
5.74106	0			5.75852	0
5.75529	0			5.77279	0
5.76964	0			5.78701	0
5.78379	0			5.8013	0
5.79793	0			5.81574	0
5.81218	0			5.83009	0
5.8264	0			5.84449	0
5.84051	0			5.85864	0
5.85461	0			5.87339	0
5.86873	0			5.88808	0
5.8831	0			5.90227	0
5.89741	0			5.91641	0
5.91153	0			5.93078	0
5.92562	0			5.94505	0
5.93979	0			5.95929	0
5.95397	0			5.97353	0
5.96811	0			5.98775	0
5.98233	0			6.00195	0
5.99649	0			6.01626	0
6.01062	0			6.03046	0
6.02482	0			6.04464	0
6.03909	0			6.05886	0
6.05328	0			6.07314	0
6.06748	0			6.08735	0
6.0818	0			6.10158	0
6.09609	0			6.11582	0
6.1105	0			6.13	0
6.12473	0			6.14418	0
6.13893	0			6.1583	0
6.1532	0			6.17239	0
6.16744	0			6.18652	0
6.18153	0			6.20076	0
6.19567	0			6.21491	0
6.20984	0			6.22905	0
6.22399	0			6.24331	0
6.23814	0			6.25746	0
6.25248	0			6.27151	0
6.26668	0			6.28555	0
6.28086	0			6.29962	0
6.29496	0			6.31369	0
6.30904	0			6.32776	0
6.32307	0			6.34176	0
6.33706	0			6.35587	0
6.35102	0			6.36989	0
6.36493	0			6.38375	0
6.37882	0			6.39756	0
6.39264	0			6.41128	14825.3
6.4065	0			6.42498	0
6.42023	14401.2			6.43856	0
6.43391	0			6.45213	0
6.4475	0			6.46564	35220.3
6.461	46375.4			6.47923	30692.7
6.4745	30872.6			6.49299	38479.8
6.48809	28293.3			6.50682	30576
6.50176	42579.1			6.52072	35160.7
6.51552	42878.4			6.53466	40599.6
6.52938	50781.3			6.54862	40943.8
6.54324	39732.8			6.56263	36976.9
6.55714	37818.8			6.57662	43106.8
6.57101	42400.6			6.5906	27621.2
6.58496	42852.5			6.60453	34758.7
6.59886	39481.5			6.61854	32990.4
6.61279	34833.7			6.63247	23466.8
6.62673	29994			6.64644	41151.2
6.64062	42066.7			6.66039	37046.2
6.65449	27599.9			6.67433	27803.5
6.66837	42219.5			6.68829	35033.8
6.68224	40352.4			6.70227	38718.6
6.69617	31954.4			6.71619	39810.9
6.71007	35448.4			6.73011	22941.8
6.72395	41686.4			6.74408	28775.9
6.73784	33451.9			6.75805	32454.6
6.75171	36326.8			6.77202	27767.7
6.76562	21755.4			6.78597	26199.2
6.77951	26368.7			6.79992	24393.4
6.79343	34637.8			6.81387	23338.8
6.80732	28687.1			6.82782	23414.5
6.82122	34993.1			6.84177	24623.2
6.83511	39204.7			6.85573	24703.3
6.84899	27793.2			6.86972	20004.1
6.8629	17445.3			6.88366	25236.6
6.87681	29606.6			6.89761	26426
6.89066	33868.8			6.91162	29569.9
6.90454	22668.9			6.9256	22377.5
6.91848	24600.7			6.93964	26859.7
6.93238	26829.8			6.95366	38427.3
6.94634	31737.1			6.9677	20351.4
6.96028	24260			6.98175	33113.2
6.97426	31193.4			6.99585	30909.4
6.98823	19576.6			7.00994	24997.7
7.00227	20686.6			7.02402	29684.5
7.01623	30868.2			7.03816	17923.7
7.03027	23090.9			7.05222	23400.9
7.04434	21798.1			7.0664	38918
7.05841	22169			7.08052	22496.4
7.0725	25022.2			7.09464	17515.2
7.08656	27616.6			7.10875	24670.9
7.10067	26905.8			7.12292	24466.8
7.11475	27549.7			7.13706	16804.2
7.12883	20976.8			7.1512	16907.7
7.14291	26902.5			7.16539	18965.4
7.15703	31091			7.17961	24028.7
7.17111	31389.8			7.19389	16545.9
7.18526	31875.8			7.20811	28335.6
7.19947	30834.3			7.22234	12959.8
7.2136	25693.9			7.23657	23305.3
7.22779	21786.7			7.25086	26663.2
7.24194	25898.8			7.2651	16646.9
7.25611	25996.3			7.2794	24279.5
7.2703	21044.6			7.29371	25476.1
7.28446	16181			7.30793	18374.3
7.29873	22689.6			7.32225	22934.9
7.31286	19729			7.3365	21903.8
7.32709	26132.9			7.35083	13969.9
7.34129	22022.4			7.36514	18948.1
7.3555	25387.5			7.37951	18020.5
7.36977	23922.8			7.3939	20005.6
7.38402	22899			7.40826	21055.9
7.3983	15287.2			7.42261	19659.9
7.41254	26555.1			7.43694	25775.5
7.42682	22405.9			7.45129	15630.3
7.44112	19607.9			7.46567	16149.9
7.45539	19829.6			7.48006	20529.6
7.46972	17056.4			7.4944	21146.2
7.48398	22462.4			7.50873	19265.3
7.49834	18151.1			7.52314	21034
7.51262	31764.3			7.53752	20883.5
7.52694	21042.5			7.55198	25232.6
7.5413	15886.2			7.56635	16734.3
7.55573	26225.6			7.58071	18691.7
7.57005	20022.5			7.59511	17265.5
7.58439	16936.5			7.60953	14736.9
7.59871	22508.5			7.62394	17458.8
7.61306	21120.8			7.6384	16566.7
7.62738	21342.1			7.65282	19229
7.64176	22656.7			7.66719	21788.6
7.65604	31092.1			7.68161	17964.4
7.67036	25481.3			7.69609	18973.2
7.68463	16345.9			7.71056	13832.5
7.69904	17330.9			7.72499	25836.2
7.71347	12425.1			7.73947	18838.5
7.72789	27349			7.75393	23398.1
7.74232	20886.3			7.7684	11648.7
7.75673	23215.8			7.78287	18530.8
7.77106	21530.4			7.7973	15081.7
7.7854	17398			7.81179	18783.8
7.79987	15427.8			7.82619	23289.9
7.81424	21024.2			7.8408	18204.4
7.82865	19603.6			7.85536	14845.4
7.84306	15542.5			7.86984	15259.5
7.85746	21825.2			7.88429	20296.7
7.87188	13052.5			7.89878	23296.4
7.88631	19658.6			7.9133	13592.3
7.90074	15513.1			7.92788	18255.4
7.91512	26728.5			7.94238	14021.8
7.92949	20142.1			7.95683	21003.1
7.94394	13722.2			7.97123	18949.5
7.95837	19342.3			7.98588	19284.2
7.97279	25965.8			8.00034	15049.3
7.98723	22223			8.01482	16829.7
8.0016	19898.9			8.02944	20345.4
8.01607	18754.5			8.04395	17243.2
8.03048	20154.4			8.05845	19501.1
8.04488	16509.8			8.07294	15146.5
8.05942	24205.3			8.08739	19451.9
8.07388	18839.5			8.10198	15919.4
8.08828	20442.5			8.11656	16455
8.10279	17204.2			8.1311	16078.9
8.11721	25230.5			8.14571	26250.5
8.13161	20138.9			8.16028	13254.4
8.14603	18315.7			8.17488	14574.4
8.16052	24081.4			8.18937	21048.7
8.17501	18334.9
8.18943	14383.1
