# Supplementary material for: Pathogenic bacteria remodel central metabolic enzyme to build a cyclopropanol warhead
Source: Nat Chem. 2022 Jul 29;14(8):884–90. doi: 10.1038/s41557-022-01005-z (PMC9359912; doi:10.1038/s41557-022-01005-z)
Supplement: Source Data Extended Data Fig. 4 — Source Data for Extended Data Figure 4 [file 41557_2022_1005_MOESM8_ESM.xlsx]

## Sheet: 4
ref				BurG
Time	Intensity			Time	Intensity
0.005871	68816.1			0.006001	76486.6
0.007527	58920			0.007656	73155.1
0.009182	72271.8			0.009311	70388
0.010837	78891.2			0.010967	78382.4
0.012492	80971.9			0.012622	99197.2
0.014148	84458.1			0.014277	105276
0.015802	76648.4			0.015932	86085.3
0.017458	82025.4			0.017588	88227.1
0.019113	84756.4			0.019243	83371.3
0.020768	79475.4			0.020898	85405.8
0.022423	77402.4			0.022553	80903.1
0.024078	79062.6			0.024208	95628.3
0.025733	77747.3			0.025863	92509.8
0.027389	75442.6			0.027518	78519.6
0.029043	72310.4			0.029174	109953
0.030699	85861.6			0.030829	102697
0.032354	93712.4			0.032484	92920.2
0.034009	70395			0.034139	88280.5
0.035664	68836.7			0.035794	84151.9
0.037319	77783.8			0.037449	83948.2
0.038975	81140			0.039104	97445.1
0.04063	80279.7			0.040759	115041
0.042285	99909.2			0.042415	113092
0.04394	94889.6			0.04407	83155.1
0.045595	83271.4			0.045725	107304
0.04725	75458.6			0.04738	96941.4
0.048905	80017.9			0.049035	97851.2
0.050561	71686.1			0.05069	87629.2
0.052216	79535.4			0.052346	93187.7
0.053871	86107.6			0.054001	77510.2
0.055526	76171.8			0.055656	107169
0.057181	67615.5			0.057311	89483.4
0.058836	80275			0.058966	108674
0.060491	83969.8			0.060621	105890
0.062146	90255.3			0.062277	98754.1
0.063802	79625.6			0.063931	106026
0.065457	80613.6			0.065587	82241.9
0.067112	83541.2			0.067242	99488.1
0.068767	89033.2			0.068897	85650.2
0.070423	74145.1			0.070552	100149
0.072077	87789.7			0.072207	107136
0.073732	97146.2			0.073862	106991
0.075388	79300.9			0.075517	105427
0.077043	72372.2			0.077173	102708
0.078698	80471.3			0.078828	98295
0.080353	85704.9			0.080483	101806
0.082008	66258			0.082138	111432
0.083664	78056.2			0.083793	109025
0.085319	80057.7			0.085448	100975
0.086974	92749.1			0.087104	115560
0.088629	85022.9			0.088759	107461
0.090284	86862.7			0.090414	97050.8
0.091939	74465.3			0.092069	102381
0.093594	79791.2			0.093724	86849.8
0.09525	79831.8			0.095379	112612
0.096905	86227.8			0.097034	136638
0.09856	79194.6			0.09869	103445
0.100215	95931			0.100345	96804.2
0.101871	74441.5			0.102	98968.4
0.103525	104599			0.103655	96919
0.10518	87160			0.10531	109154
0.106836	70911			0.106965	105332
0.108491	76958.5			0.108621	104654
0.110146	82118.1			0.110276	103769
0.111801	90247.7			0.111931	91456.9
0.113456	77672.1			0.113586	100704
0.115112	84190.8			0.115241	114091
0.116767	114971			0.116896	105465
0.118422	85445.8			0.118551	97693.5
0.120077	83979.4			0.120207	104910
0.121732	96034.5			0.121862	119973
0.123387	75935.8			0.123517	110286
0.125042	85120.8			0.125172	98775.9
0.126698	89619.1			0.126827	117536
0.128353	89988.6			0.128482	102111
0.130008	97601.7			0.130138	102037
0.131663	76723			0.131793	97268.2
0.133318	88906.5			0.133448	111588
0.134973	75191.3			0.135103	96967.5
0.136628	89615.1			0.136758	102986
0.138284	72094.6			0.138413	117219
0.139939	84649.9			0.140069	109324
0.141594	89223.3			0.141724	106927
0.143249	96469.2			0.143379	104143
0.144904	86718.3			0.145034	109310
0.146559	83781.2			0.146689	116804
0.148214	79465.5			0.148344	96484.9
0.14987	83317.2			0.15	100584
0.151525	89605.3			0.151655	90005.1
0.15318	73910.6			0.15331	90450.9
0.154835	80320.2			0.154965	99746.4
0.15649	94588			0.15662	95059.7
0.158146	80893.6			0.158275	113158
0.159801	91251.1			0.15993	106094
0.161456	83881.9			0.161585	99904.7
0.163111	84897.6			0.16324	94734.5
0.164766	88591.3			0.164896	123494
0.166421	89026.8			0.166551	94826.6
0.168076	87428.2			0.168206	115053
0.169731	97578.9			0.169861	104965
0.171387	90893.6			0.171516	110874
0.173042	75416.1			0.173172	99794.4
0.174697	82820			0.174827	105803
0.176352	81524.2			0.176482	111450
0.178007	97745.8			0.178137	103314
0.179662	83444.2			0.179792	118393
0.181317	67737.5			0.181448	112361
0.182973	93962.9			0.183102	114871
0.184628	99344			0.184757	94595.8
0.186283	88180.6			0.186413	112471
0.187938	90770.2			0.188068	112344
0.189594	96388.1			0.189723	95572.4
0.191248	82535.1			0.191378	123694
0.192904	89823.7			0.193034	107797
0.194559	89217.1			0.194688	100013
0.196214	81811.9			0.196344	100304
0.197869	86215.3			0.197999	113032
0.199524	93003.3			0.199654	115900
0.201179	91920			0.201309	95756.8
0.202835	71585			0.202964	120390
0.204489	74270.8			0.20462	115369
0.206145	80200.1			0.206275	89503.4
0.2078	93730.6			0.20793	117842
0.209455	91674			0.209585	113382
0.21111	75279.7			0.21124	101097
0.212765	89203.9			0.212895	108221
0.214421	90891.7			0.21455	117757
0.216076	94040.6			0.216205	114542
0.217731	80383.6			0.217861	98454.7
0.219386	91630.1			0.219516	114390
0.221041	78317.3			0.221171	100769
0.222696	89330.4			0.222826	103551
0.224352	78322.8			0.224481	114988
0.226006	83727.2			0.226136	95872.1
0.227662	78472.8			0.227792	107581
0.229317	101124			0.229447	109455
0.230972	91752.9			0.231102	114229
0.232627	99384.3			0.232757	127980
0.234283	87293.9			0.234412	91719.4
0.235937	89191.9			0.236067	110021
0.237593	84222.2			0.237723	103659
0.239248	80559.8			0.239378	111094
0.240903	85289.2			0.241033	107371
0.242558	98382			0.242688	115530
0.244213	78088.8			0.244343	106021
0.245869	86238.5			0.245998	87162.3
0.247523	91618.1			0.247653	100095
0.249179	78010.3			0.249309	109771
0.250834	84403.6			0.250964	96010.7
0.252489	73205.2			0.252619	112456
0.254144	91156.7			0.254274	111121
0.255799	83727.6			0.255929	103243
0.257455	91457.9			0.257584	106705
0.25911	88714.6			0.25924	97034.1
0.260765	82251.3			0.260895	100993
0.26242	93722			0.26255	120000
0.264075	72558.6			0.264205	107988
0.26573	81014.7			0.26586	95933.2
0.267385	88450.3			0.267515	123994
0.26904	94726			0.26917	106368
0.270696	96964			0.270825	97252.2
0.272351	83384.2			0.272481	102482
0.274006	79162.6			0.274136	88140.6
0.275661	64807.6			0.275791	107896
0.277317	82696.6			0.277446	110701
0.278971	93500.5			0.279101	92564.8
0.280627	86897.5			0.280757	90489.6
0.282282	98988.3			0.282412	99763.6
0.283937	92511.9			0.284067	99580.1
0.285592	78599.6			0.285722	96365.9
0.287247	90898.5			0.287377	108775
0.288902	85222.4			0.289032	105885
0.290558	102393			0.290687	98924.2
0.292212	88260			0.292343	96416.7
0.293868	81627			0.293998	96876.7
0.295523	83425.7			0.295653	104952
0.297178	93392.1			0.297308	106513
0.298833	95692.1			0.298963	106775
0.300488	87282.3			0.300618	104144
0.302144	79590.6			0.302273	115247
0.303799	75607.2			0.303928	124697
0.305454	91930.3			0.305584	99784.6
0.307109	91239.3			0.307239	124338
0.308764	102735			0.308894	101178
0.310419	85018.6			0.310549	107610
0.312074	92206.6			0.312204	107642
0.313729	69485.9			0.313859	107206
0.315385	87654.3			0.315515	100052
0.31704	89628.4			0.31717	93335.3
0.318695	86319.4			0.318825	111706
0.32035	77545.4			0.32048	125005
0.322005	91877.5			0.322135	106061
0.32366	94260.3			0.323791	104864
0.325315	91891.1			0.325446	109699
0.326971	88517.6			0.327101	111159
0.328626	93516.9			0.328756	100035
0.330281	83856.4			0.330411	99721.9
0.331936	83133.6			0.332066	96886
0.333592	87042.9			0.333721	107936
0.335246	100944			0.335376	115077
0.336902	81748.2			0.337032	89971.1
0.338557	83729.1			0.338687	91667.9
0.340212	95498.7			0.340342	81838.8
0.341867	87110.1			0.341997	98231.9
0.343522	92724.6			0.343652	99005.5
0.345177	81030.1			0.345307	113237
0.346833	93444.1			0.346962	100093
0.348488	91396.3			0.348618	91941.5
0.350143	86002			0.350273	93704.2
0.351798	87573.6			0.351928	95525.4
0.353453	81501.6			0.353583	101623
0.355108	83795.5			0.355238	109357
0.356763	81165.9			0.356894	87793.6
0.358419	75520.4			0.358549	108514
0.360074	90302.9			0.360203	138224
0.361729	81448.9			0.361859	104420
0.363384	73110			0.363514	106825
0.36504	79398			0.365169	113858
0.366694	96296.6			0.366824	100254
0.36835	75115.6			0.368479	97530.6
0.370005	90675.8			0.370134	95114.6
0.37166	93025.1			0.37179	98723.2
0.373315	83050.5			0.373445	99753.5
0.37497	98811.3			0.3751	88526
0.376625	81331.8			0.376755	95621.8
0.378281	94253			0.37841	104977
0.379936	94155.2			0.380065	89695.2
0.381591	90272.7			0.38172	109002
0.383246	88189.8			0.383376	116587
0.384901	102234			0.385031	89231.1
0.386556	86889.3			0.386686	109257
0.388211	92935.3			0.388341	99486.4
0.389867	99218.8			0.389996	100117
0.391522	95554.6			0.391651	98243.9
0.393177	84438.1			0.393307	113389
0.394832	70958.1			0.394962	103651
0.396487	99429.5			0.396617	101812
0.398142	91943.8			0.398272	88681.4
0.399797	81631.1			0.399927	111656
0.401452	84930.6			0.401582	106765
0.403108	91235			0.403238	100628
0.404763	93944.8			0.404893	111460
0.406418	87236.3			0.406548	102869
0.408073	84172.7			0.408203	93715.2
0.409728	99491.9			0.409858	92351.5
0.411383	95546.3			0.411513	105079
0.413038	99583.3			0.413168	96774.6
0.414694	99331.4			0.414823	96246.6
0.416349	89102.3			0.416479	102174
0.418004	79995.7			0.418134	112627
0.419659	79649.5			0.419789	124333
0.421315	87005.7			0.421444	92756.3
0.42297	78589.5			0.423099	132771
0.424625	90494.9			0.424755	103415
0.42628	81789.3			0.42641	113886
0.427935	93321.3			0.428065	93578.2
0.42959	90040.8			0.42972	108813
0.431246	92537.2			0.431375	121087
0.4329	87490.3			0.43303	101638
0.434556	75045.9			0.434685	113697
0.436211	89191.7			0.436341	114804
0.437866	101871			0.437996	93315.1
0.439521	87578.5			0.439651	98789
0.441176	89848.2			0.441306	115153
0.442831	82551.9			0.442961	105607
0.444486	81988.3			0.444616	111968
0.446142	76606.1			0.446271	105193
0.447797	96725.4			0.447926	111700
0.449452	89784.7			0.449582	101281
0.451107	74474.7			0.451237	90927.9
0.452763	82787.9			0.452892	99862.3
0.454418	86545.5			0.454547	96226.2
0.456073	82462.7			0.456202	108932
0.457728	92812.1			0.457857	107116
0.459383	99618.1			0.459513	109313
0.461038	99405.7			0.461168	109056
0.462693	88420.3			0.462823	106514
0.464348	87068.4			0.464478	84369.9
0.466004	78481.6			0.466133	91336.8
0.467659	90972.4			0.467788	103503
0.469314	90332.3			0.469443	98248.5
0.470969	100188			0.471099	87624.4
0.472624	99923.2			0.472754	99087.9
0.474279	84592.1			0.474409	108219
0.475934	88489.8			0.476064	103553
0.47759	81122.1			0.477719	108242
0.479245	86052.3			0.479374	98717.1
0.4809	98847.1			0.48103	103319
0.482555	103874			0.482685	103368
0.484211	90387.8			0.48434	95491.4
0.485865	95303			0.485995	93210.6
0.48752	94794.3			0.48765	104633
0.489176	88216.7			0.489305	89790.1
0.490831	89307.3			0.490961	118534
0.492486	80145.5			0.492616	103737
0.494141	101115			0.494271	107097
0.495796	78364.8			0.495926	93562.6
0.497452	95344.1			0.497581	102410
0.499106	96262.9			0.499236	110876
0.500762	89699.2			0.500891	99853
0.502417	93509			0.502546	112477
0.504072	82208.3			0.504201	106074
0.505727	78886.3			0.505857	101352
0.507382	78060			0.507512	94000.5
0.509038	86912.9			0.509167	116630
0.510692	76453.1			0.510822	105852
0.512348	91529.2			0.512477	105750
0.514003	100664			0.514132	100418
0.515658	84428.6			0.515788	116057
0.517313	79927.1			0.517443	112732
0.518968	102003			0.519098	106487
0.520623	95287.1			0.520753	96947.7
0.522279	84452.4			0.522409	121824
0.523934	81981.3			0.524064	98508.9
0.525589	77370.8			0.525719	111476
0.527244	98458.8			0.527374	100892
0.528899	85956.7			0.529029	100592
0.530554	104260			0.530684	102206
0.532209	92170.1			0.532339	92433.7
0.533865	89324.2			0.533994	99983.9
0.53552	102172			0.53565	97517.4
0.537175	92050.4			0.537305	86591.9
0.53883	87309.6			0.53896	109468
0.540486	90380.8			0.540615	90798
0.54214	96881.3			0.54227	116447
0.543795	83087.2			0.543925	104794
0.545451	79229.1			0.54558	107829
0.547106	96081.1			0.547236	105312
0.548761	85435.9			0.548891	95621.7
0.550416	87661.9			0.550546	102974
0.552071	91852.7			0.552201	95155.6
0.553727	86536.5			0.553856	101923
0.555381	88463.2			0.555512	102598
0.557037	89059.5			0.557167	109714
0.558692	87061.4			0.558822	100043
0.560347	84280.1			0.560477	101984
0.562002	99727			0.562132	109697
0.563657	85993.5			0.563787	91236
0.565313	97924.9			0.565442	102709
0.566967	89539.3			0.567097	89385.7
0.568623	84715.4			0.568753	100735
0.570278	94470.6			0.570408	88916.3
0.571933	80659.6			0.572063	95637
0.573588	84620			0.573718	107130
0.575243	101801			0.575373	102724
0.576898	86730.3			0.577028	100330
0.578554	80073.7			0.578684	112855
0.580209	71386			0.580339	101609
0.581864	87046.6			0.581994	97389
0.583519	94433.2			0.583649	104993
0.585174	92956.4			0.585304	100561
0.586829	97174.7			0.58696	109470
0.588485	86134.8			0.588615	91914.9
0.59014	80856.5			0.59027	99919.4
0.591795	95711.3			0.591925	94349.6
0.59345	100415			0.59358	97917.5
0.595105	77374.8			0.595236	107924
0.596761	70561.8			0.59689	115090
0.598415	95865			0.598545	110409
0.600071	89707.6			0.600201	95067.1
0.601726	93729			0.601856	102691
0.603381	86232.8			0.603511	93432.7
0.605036	94105.2			0.605166	102059
0.606691	85181.8			0.606821	106224
0.608346	83881.1			0.608476	95265
0.610002	84162.9			0.610132	120559
0.611656	73788.7			0.611787	115168
0.613312	87443			0.613442	100883
0.614967	84952.2			0.615097	118767
0.616622	87540.7			0.616752	88784
0.618277	82965.7			0.618407	96946.8
0.619932	92771.6			0.620063	103867
0.621588	93455.8			0.621717	97800.4
0.623243	89025.2			0.623373	104890
0.624898	99227.1			0.625028	106851
0.626553	101399			0.626683	96670.7
0.628208	99026			0.628338	93986.8
0.629863	93416.4			0.629993	108405
0.631518	92026.2			0.631649	113777
0.633174	102076			0.633304	99705
0.634829	83167.2			0.634959	106647
0.636484	85377.8			0.636614	89376.6
0.638139	85626			0.638269	109168
0.639794	94042.1			0.639924	87634
0.641449	115727			0.641579	95482.2
0.643104	82739.4			0.643235	106711
0.64476	98584.8			0.64489	99370.5
0.646415	84564.6			0.646545	85631.3
0.64807	100799			0.6482	100068
0.649725	92856.1			0.649855	96795
0.65138	97045			0.651511	107062
0.653036	93164.6			0.653165	119296
0.65469	89479.9			0.654821	86821.4
0.656346	86641.8			0.656476	104217
0.658001	89668.6			0.658131	110302
0.659656	86584.3			0.659786	102179
0.661311	93484.5			0.661441	94526.5
0.662966	103395			0.663097	102444
0.664621	77961			0.664752	106468
0.666277	80442.6			0.666407	100503
0.667932	86367.7			0.668062	121350
0.669587	98911.1			0.669717	104927
0.671242	88563			0.671372	91316
0.672897	82947.2			0.673027	91839.7
0.674552	89584.6			0.674683	101193
0.676207	88570.9			0.676338	101749
0.677863	90791.9			0.677993	94775.6
0.679518	112853			0.679648	107125
0.681173	80855.7			0.681303	99476.4
0.682828	85769.5			0.682958	103625
0.684483	106748			0.684613	115524
0.686138	83471			0.686268	103149
0.687793	95013.1			0.687924	116362
0.689449	102934			0.689579	98085.2
0.691104	88825.7			0.691234	90229.8
0.692759	85535.1			0.692889	95118.6
0.694414	106093			0.694544	96720.6
0.696069	95053.9			0.6962	99485.5
0.697725	104536			0.697854	95392.5
0.699379	95191.3			0.69951	107131
0.701035	103352			0.701165	106681
0.70269	82023.8			0.70282	90556.7
0.704345	81038.9			0.704475	97139.3
0.706	77372.3			0.706131	107480
0.707655	94040.4			0.707786	99146.9
0.709311	81643.4			0.709441	89790.5
0.710966	90819.1			0.711096	91844.8
0.712621	87780.9			0.712751	107715
0.714276	74131.9			0.714407	133648
0.715931	90373.4			0.716061	111965
0.717586	83274.2			0.717716	85240.3
0.719241	97044			0.719372	115539
0.720897	97649.9			0.721027	121885
0.722552	86647			0.722682	100571
0.724207	94411.4			0.724337	99272.9
0.725862	85580.9			0.725992	100096
0.727517	87687.9			0.727648	99149.8
0.729172	96777.5			0.729302	104809
0.730827	88875.5			0.730958	100016
0.732483	77849.9			0.732613	100344
0.734138	101357			0.734268	100532
0.735793	91317.3			0.735923	114152
0.737448	94735.5			0.737578	118183
0.739103	98368.6			0.739233	71233.2
0.740759	91439.1			0.740888	84577
0.742414	77729.9			0.742544	108964
0.744069	79368.7			0.744199	102459
0.745724	65921.2			0.745854	102958
0.747379	90814.1			0.747509	104964
0.749034	91627.6			0.749164	114121
0.750689	89930.9			0.750819	95402.7
0.752344	84137.1			0.752475	109992
0.754	82087.2			0.75413	116051
0.755655	83834.4			0.755785	90315.6
0.75731	88916.3			0.75744	97773.6
0.758965	81633.6			0.759095	101614
0.76062	88935.7			0.76075	107155
0.762275	90524.3			0.762406	110339
0.76393	92679.5			0.764061	113138
0.765586	98903.3			0.765716	95077.5
0.767241	90470.5			0.767371	106021
0.768896	90287.2			0.769026	109908
0.770551	85330			0.770682	101541
0.772207	87720.4			0.772337	99709.2
0.773862	87834.3			0.773992	91180
0.775516	85615.5			0.775647	102099
0.777172	94907.5			0.777302	97824.4
0.778827	97617			0.778957	115859
0.780482	92374.7			0.780612	107119
0.782137	93391.6			0.782267	102678
0.783792	101756			0.783923	106515
0.785448	112800			0.785578	89000.6
0.787102	98884.1			0.787233	92618.1
0.788758	82106			0.788888	94924.4
0.790413	85557.5			0.790543	103440
0.792068	75517.2			0.792198	98336.9
0.793723	98828.1			0.793853	132472
0.795378	87392.3			0.795509	82076.8
0.797033	83133.3			0.797164	83430.1
0.798689	99792.6			0.798819	115086
0.800344	75508.2			0.800474	98306.1
0.801999	85391.4			0.802129	109122
0.803654	87872.4			0.803784	107026
0.805309	74944.7			0.80544	137143
0.806964	80327.6			0.807095	130730
0.80862	87309.9			0.80875	102109
0.810275	99499.1			0.810405	94523.8
0.81193	91894.6			0.81206	104510
0.813585	82044.5			0.813715	90525.6
0.81524	71037.8			0.815371	107731
0.816896	85202.5			0.817025	93008.4
0.81855	86894.9			0.818681	100403
0.820206	95558			0.820336	110352
0.821861	88267.1			0.821991	117956
0.823516	82846.9			0.823646	90991.7
0.825171	78096.8			0.825301	88612.8
0.826826	108866			0.826957	90019.3
0.828482	84571.1			0.828612	105082
0.830137	80569.5			0.830267	111398
0.831792	84486.9			0.831922	89064.3
0.833447	88452.6			0.833577	106251
0.835102	96583.8			0.835232	98418.4
0.836757	90609.7			0.836887	96587.7
0.838412	88608.8			0.838542	109317
0.840067	71936			0.840198	109989
0.841723	93991.8			0.841853	91872.4
0.843378	79168.4			0.843508	95438.4
0.845033	84541.2			0.845163	93988.3
0.846688	91953.8			0.846818	102802
0.848344	83612.3			0.848473	102842
0.849998	97425.1			0.850129	101804
0.851653	92840.4			0.851784	110230
0.853309	77803.6			0.853439	112423
0.854964	78027.2			0.855094	94110.9
0.856619	98406.9			0.856749	108813
0.858274	85286.6			0.858405	109821
0.85993	85010.4			0.860059	96196
0.861584	88874.1			0.861715	108960
0.86324	88482.1			0.86337	101735
0.864895	83929.3			0.865025	103709
0.86655	87516.2			0.86668	96950.6
0.868205	91738.8			0.868335	109448
0.86986	88911.4			0.869991	104877
0.871515	89532.9			0.871646	94038.4
0.873171	83216.5			0.8733	92994.2
0.874826	78003.1			0.874956	102873
0.876481	83231.9			0.876611	98553.6
0.878136	89864.9			0.878266	110288
0.879791	89844.7			0.879921	102811
0.881446	90221.8			0.881576	104390
0.883101	78460.8			0.883232	88506
0.884757	85349.8			0.884887	95165.5
0.886412	79402.4			0.886542	92790.5
0.888067	104196			0.888197	92980.5
0.889722	88138.3			0.889853	83754.9
0.891378	96872.7			0.891507	114784
0.893032	77074.7			0.893162	96158.7
0.894688	88505.3			0.894818	105611
0.896343	93735.6			0.896473	113732
0.897998	87452.5			0.898128	101531
0.899653	98180.9			0.899783	106930
0.901308	73074.6			0.901438	95249
0.902963	97239.5			0.903094	109380
0.904619	97347.4			0.904748	88778.9
0.906273	111168			0.906404	99487.9
0.907929	92460.1			0.908059	76203.3
0.909584	95594.8			0.909714	108622
0.911239	85240.5			0.911369	96643.2
0.912894	81370.9			0.913024	97746.8
0.914549	93979.3			0.91468	108782
0.916205	86606.8			0.916334	91042
0.917859	71414.2			0.91799	105096
0.919515	99545.4			0.919645	127888
0.92117	81996.1			0.9213	102001
0.922825	96092.1			0.922955	81524.7
0.92448	96535.6			0.92461	110373
0.926135	94541.5			0.926266	85159.4
0.927791	81962			0.927921	97826.1
0.929446	95556.5			0.929576	87396.1
0.931101	91160			0.931231	105924
0.932756	85059.1			0.932886	83500.6
0.934411	87146.6			0.934541	103386
0.936066	82508.2			0.936196	102486
0.937721	89226.8			0.937851	106946
0.939376	87961.4			0.939507	88792.2
0.941032	99956.6			0.941162	112300
0.942687	90203.7			0.942817	97106.5
0.944342	88081.7			0.944472	105006
0.945997	95739.2			0.946128	106182
0.947653	76580			0.947783	103311
0.949307	99251.5			0.949438	96780.4
0.950962	94090.5			0.951093	100087
0.952618	74220.7			0.952748	112599
0.954273	89677.6			0.954403	97374.1
0.955928	89228			0.956058	74197.9
0.957583	87267.3			0.957713	106377
0.959238	80428.9			0.959369	122260
0.960894	71900.4			0.961024	97959.8
0.962548	69563.3			0.962679	96961.1
0.964204	102150			0.964334	98939.4
0.965859	86765.9			0.965989	103669
0.967514	87532.7			0.967644	85231.4
0.969169	84659.1			0.9693	108202
0.970824	80003.7			0.970955	97426.4
0.97248	82631.3			0.97261	116824
0.974135	85474.1			0.974265	107983
0.97579	79962.6			0.97592	87470.5
0.977445	91750.5			0.977576	86660.9
0.979101	69336.8			0.97923	94919.3
0.980755	85960.9			0.980886	92934.7
0.98241	79681.2			0.982541	98106
0.984066	96198.4			0.984196	96925.8
0.985721	101929			0.985851	102972
0.987376	90819.3			0.987506	103346
0.989031	92497.4			0.989161	100272
0.990686	99452.4			0.990817	90182.1
0.992342	78586			0.992472	104561
0.993997	100399			0.994127	118059
0.995652	87938.2			0.995782	97883.9
0.997307	69522.6			0.997437	100274
0.998962	86616.1			0.999092	89573.3
1.00062	84491.3			1.00075	107991
1.00227	73622.8			1.0024	91180.9
1.00393	73390.4			1.00406	107764
1.00558	86434.3			1.00571	104256
1.00724	69173.1			1.00737	89508.8
1.00889	86717.1			1.00902	85546.3
1.01055	79939.3			1.01068	100036
1.0122	88450.8			1.01233	106464
1.01386	78934.2			1.01399	98806.4
1.01551	81381			1.01564	109701
1.01717	74618.9			1.0173	111812
1.01882	72257.2			1.01895	114716
1.02048	83726.1			1.02061	109283
1.02213	77301.2			1.02226	103344
1.02379	82128.5			1.02392	98920.1
1.02544	87895.2			1.02557	94507.1
1.0271	97540.2			1.02723	95231.4
1.02876	86614.8			1.02889	98390
1.03041	76849.1			1.03054	103873
1.03207	90517.6			1.03219	109251
1.03372	84568.2			1.03385	89011.5
1.03538	93070.4			1.0355	105771
1.03703	77307.6			1.03716	92092.2
1.03869	91116.5			1.03882	95121
1.04034	80718.4			1.04047	94004.4
1.042	78767.7			1.04213	97576.6
1.04365	74641.1			1.04378	101488
1.04531	84679.7			1.04544	113979
1.04696	83157.3			1.04709	101703
1.04862	74147.6			1.04875	105639
1.05027	95205			1.0504	108061
1.05193	85923.7			1.05206	107376
1.05358	75044.3			1.05371	105546
1.05524	77717.1			1.05537	92738.1
1.05689	96322.1			1.05702	123245
1.05855	89192.1			1.05868	101243
1.0602	95316.3			1.06033	105348
1.06186	98111			1.06199	102908
1.06351	96395.4			1.06364	120099
1.06517	81908.4			1.0653	98450.7
1.06682	97312.9			1.06695	88749.5
1.06848	79978.2			1.06861	110162
1.07013	79510.9			1.07026	94881.3
1.07179	81000			1.07192	98644.5
1.07344	79583.3			1.07357	101743
1.0751	84119.4			1.07523	118062
1.07675	77730.3			1.07688	103413
1.07841	78636.1			1.07854	97761.4
1.08007	84764.5			1.0802	87743.4
1.08172	99559.6			1.08185	108961
1.08337	88348.6			1.0835	93833.9
1.08503	98660.5			1.08516	89640.1
1.08668	94436.8			1.08682	100963
1.08834	90361.9			1.08847	87693.7
1.09	103909			1.09013	80951.2
1.09165	73269.3			1.09178	108685
1.09331	74665.5			1.09344	95882.9
1.09496	84744.8			1.09509	96116.1
1.09662	88158.9			1.09675	106302
1.09827	90876.3			1.0984	98750.8
1.09993	97549.2			1.10006	112329
1.10158	93867.6			1.10171	90653.6
1.10324	82786.7			1.10337	107753
1.10489	84410.2			1.10502	110150
1.10655	94520.6			1.10668	117036
1.1082	77904.2			1.10833	110086
1.10986	87561.4			1.10999	79919.7
1.11151	70638.8			1.11164	94003.7
1.11317	86982.5			1.1133	100470
1.11482	87943.8			1.11495	94400
1.11648	77783.2			1.11661	107366
1.11813	85808.9			1.11826	102856
1.11979	81257.3			1.11992	90684.5
1.12144	102758			1.12157	104702
1.1231	90673.6			1.12323	114031
1.12475	106080			1.12488	87678.4
1.12641	81459.9			1.12654	92022
1.12806	99103.9			1.12819	98254.7
1.12972	74118.5			1.12985	110264
1.13138	81718.1			1.1315	90496.9
1.13303	103367			1.13316	95990.4
1.13468	87146.2			1.13481	116727
1.13634	89737.7			1.13647	85036.1
1.138	104746			1.13813	82513.9
1.13965	87111.1			1.13978	100396
1.14131	79767			1.14143	113668
1.14296	112105			1.14309	84414.1
1.14462	96327.3			1.14474	94746.6
1.14627	91680.8			1.1464	93084.9
1.14793	81797.1			1.14806	105242
1.14958	94185.9			1.14971	95437.6
1.15124	92063.3			1.15137	110804
1.15289	90493.3			1.15302	108281
1.15455	80685.1			1.15468	93238.4
1.1562	77983.7			1.15633	99504.5
1.15786	85204.3			1.15799	98733.4
1.15951	90540.9			1.15964	99292.5
1.16117	91749.6			1.1613	112340
1.16282	84883.6			1.16295	115772
1.16448	92793.8			1.16461	100465
1.16613	89205.5			1.16626	108807
1.16779	83605.7			1.16792	95945.7
1.16944	80014.4			1.16957	84204.8
1.1711	91701.8			1.17123	107436
1.17275	104295			1.17288	88539.4
1.17441	84462.7			1.17454	93309.3
1.17606	92320.4			1.17619	103065
1.17772	74369			1.17785	105765
1.17937	92164.5			1.1795	99721.5
1.18103	78585			1.18116	92906.7
1.18268	82467			1.18281	104446
1.18434	92244.5			1.18447	98866.7
1.18599	78685.6			1.18612	90219.6
1.18765	78966.5			1.18778	113705
1.1893	106011			1.18944	112542
1.19096	86602.1			1.19109	105828
1.19261	85362.7			1.19274	96963.3
1.19427	84031.9			1.1944	89830.8
1.19592	81795.1			1.19606	105772
1.19758	98439.3			1.19771	109097
1.19924	87606.2			1.19937	101349
1.20089	93421.6			1.20102	107473
1.20255	77017.7			1.20268	96849.4
1.2042	96617.8			1.20433	105020
1.20586	79626.5			1.20599	99357.5
1.20751	73895.2			1.20764	103458
1.20917	91423.3			1.2093	94099.3
1.21082	79588.4			1.21095	92317.3
1.21248	84505.4			1.21261	94827.1
1.21413	98027.9			1.21426	109025
1.21579	95907.4			1.21592	110609
1.21744	87783.1			1.21757	103933
1.2191	92940.7			1.21923	103235
1.22075	81525.5			1.22088	96434.5
1.22241	96801.6			1.22254	99192.8
1.22406	95102.4			1.22419	104899
1.22572	81625.5			1.22585	118554
1.22737	76096.9			1.2275	103467
1.22903	89181.8			1.22916	91329.1
1.23068	89037.4			1.23081	94580.6
1.23234	87713.2			1.23247	89327.4
1.23399	91092.6			1.23412	98905
1.23565	90018.9			1.23578	107942
1.2373	90692.8			1.23743	116404
1.23896	95341.6			1.23909	97557.5
1.24061	80315.6			1.24074	101991
1.24227	89253			1.2424	98407.8
1.24392	79237.8			1.24405	109381
1.24558	96251.2			1.24571	107504
1.24724	86134.3			1.24737	126944
1.24889	81347.1			1.24902	100434
1.25055	91579.4			1.25067	114181
1.2522	92239.8			1.25233	94676.9
1.25385	86798.8			1.25399	103338
1.25551	76495.4			1.25564	118644
1.25717	80904.4			1.2573	96793.8
1.25882	90867.1			1.25895	95941
1.26048	93334			1.26061	96921.8
1.26213	90161.3			1.26226	86521
1.26379	92430.5			1.26392	103224
1.26544	81420.8			1.26557	100721
1.2671	77946.6			1.26723	97085.4
1.26875	92194			1.26888	98136.9
1.27041	90185.1			1.27054	96866.4
1.27206	77181.5			1.27219	118903
1.27372	97032.9			1.27385	93730.6
1.27537	99832.3			1.2755	108202
1.27703	92062.9			1.27716	110827
1.27868	64338			1.27881	102033
1.28034	88691.5			1.28047	110655
1.28199	87544			1.28212	95700
1.28365	93819.5			1.28378	84953.4
1.2853	89566.4			1.28543	107867
1.28696	80003.1			1.28709	96856.5
1.28861	93622.3			1.28874	94616
1.29027	86132.4			1.2904	93134.3
1.29192	83035.9			1.29205	99101.7
1.29358	88482.6			1.29371	102841
1.29523	89028.3			1.29536	88096
1.29689	86142			1.29702	94505.8
1.29855	81472.1			1.29868	93496.1
1.3002	80109.2			1.30033	90694.1
1.30185	95996.8			1.30198	104770
1.30351	81830.2			1.30364	109650
1.30516	96052.3			1.3053	115542
1.30682	90735.3			1.30695	104999
1.30848	88326.5			1.30861	95333.7
1.31013	92087.5			1.31026	107561
1.31179	83128.9			1.31192	102218
1.31344	86910.4			1.31357	102936
1.3151	92701.2			1.31523	96401.3
1.31675	70141.5			1.31688	108438
1.31841	101802			1.31854	100283
1.32006	65066			1.32019	110862
1.32172	89860.5			1.32185	97152.3
1.32337	87812.7			1.3235	94414.1
1.32503	81120.3			1.32516	109969
1.32668	90626.4			1.32681	99191.6
1.32834	82187.4			1.32847	92178.8
1.32999	90903.6			1.33012	91785.6
1.33165	90811.8			1.33178	106583
1.3333	82841.4			1.33343	110332
1.33496	92746.2			1.33509	96260.8
1.33661	96352.2			1.33674	95931.6
1.33827	95952.5			1.3384	103035
1.33992	99204.6			1.34005	95992.6
1.34158	87918.6			1.34171	94857.4
1.34323	81122			1.34336	100259
1.34489	80654.7			1.34502	115313
1.34654	94045.6			1.34667	114518
1.3482	90066.8			1.34833	103303
1.34985	97470.3			1.34998	96041.8
1.35151	94301.1			1.35164	103917
1.35316	87936			1.35329	101448
1.35482	78225.9			1.35495	91316.6
1.35648	79579.3			1.35661	99268.4
1.35813	66901.5			1.35826	106919
1.35979	74203.8			1.35992	110113
1.36144	80198.1			1.36157	113189
1.36309	94397.3			1.36323	94128.8
1.36475	87891.6			1.36488	105290
1.36641	85707.1			1.36654	94118.2
1.36806	101364			1.36819	92629.5
1.36972	81781.5			1.36985	104578
1.37137	95394.2			1.3715	99553.1
1.37303	86422.4			1.37316	93030.4
1.37468	79789.4			1.37481	104079
1.37634	104203			1.37647	106599
1.37799	88771.5			1.37812	92232.1
1.37965	84586.9			1.37978	100746
1.3813	90726.8			1.38143	100349
1.38296	90150.7			1.38309	85928.3
1.38461	88565.4			1.38474	94113.5
1.38627	89072.8			1.3864	104460
1.38792	79012.5			1.38805	80413.9
1.38958	80051.6			1.38971	112198
1.39123	79556.3			1.39136	94813.2
1.39289	84579.5			1.39302	93874.7
1.39454	79144.3			1.39467	105210
1.3962	87646.2			1.39633	103109
1.39785	96890.3			1.39798	95255.4
1.39951	85880.7			1.39964	99715.2
1.40116	80830.8			1.40129	97313.2
1.40282	88696.2			1.40295	105022
1.40447	89327.3			1.4046	87281.7
1.40613	77003.8			1.40626	107735
1.40779	97601.3			1.40791	114099
1.40944	82914.3			1.40957	83267.9
1.41109	91517.8			1.41122	94570.8
1.41275	85743.4			1.41288	100781
1.4144	86560.1			1.41454	90093.9
1.41606	109863			1.41619	117956
1.41772	82743.4			1.41785	96167.1
1.41937	82948.9			1.4195	119348
1.42103	75778.4			1.42116	114068
1.42268	88217.8			1.42281	89087.9
1.42434	84224.9			1.42447	89886.2
1.42599	90614.4			1.42612	91178.5
1.42765	84865			1.42778	111029
1.4293	80448.9			1.42943	87742.3
1.43096	89420.7			1.43109	103977
1.43261	79521.7			1.43274	101550
1.43427	86615			1.4344	105396
1.43592	80776.4			1.43605	113034
1.43758	93297.9			1.43771	106178
1.43923	83432.3			1.43936	109321
1.44089	100674			1.44102	94485.2
1.44254	85124.7			1.44267	82659.3
1.4442	93829			1.44433	109534
1.44585	86721.4			1.44598	99072.9
1.44751	75420.3			1.44764	113161
1.44916	88464.4			1.44929	81634.1
1.45082	70326.3			1.45095	101361
1.45247	92956.2			1.4526	94158.5
1.45413	83319			1.45426	117748
1.45578	85267.8			1.45591	90016
1.45744	85444.6			1.45757	91252.6
1.45909	84500.3			1.45922	111371
1.46075	78925.2			1.46088	98882.6
1.4624	76725.8			1.46253	100301
1.46406	85422.6			1.46419	103021
1.46572	83752.9			1.46585	98361
1.46737	83115.4			1.4675	102800
1.46903	73259			1.46916	102282
1.47068	76203.6			1.47081	93639.9
1.47233	71799.2			1.47247	101936
1.47399	94264.6			1.47412	102176
1.47565	84632.9			1.47578	92382.6
1.4773	87916			1.47743	99780.8
1.47896	77756.4			1.47909	89774.9
1.48061	104087			1.48074	91307.4
1.48227	82752.7			1.4824	104942
1.48392	85857.9			1.48405	107276
1.48558	95325.7			1.48571	102547
1.48723	91719.8			1.48736	91346
1.48889	87915.2			1.48902	109637
1.49054	71522.3			1.49067	100808
1.4922	86589.2			1.49233	95687.3
1.49385	90148.5			1.49398	110660
1.49551	96516.4			1.49564	93250.4
1.49716	81566.6			1.49729	116290
1.49882	89012.5			1.49895	95916.7
1.50047	76178.4			1.5006	102536
1.50213	96543.7			1.50226	96049.8
1.50378	95062.5			1.50391	99497.6
1.50544	76933.9			1.50557	98570
1.50709	81228.4			1.50722	91178.6
1.50875	97047.2			1.50888	119445
1.5104	82396.6			1.51053	88001.5
1.51206	74858.5			1.51219	96302.2
1.51371	96542.8			1.51384	101517
1.51537	81717.9			1.5155	113248
1.51702	84190.1			1.51716	106592
1.51868	69887.6			1.51881	123920
1.52033	80317			1.52046	102802
1.52199	81397.9			1.52212	108076
1.52364	85917.9			1.52378	99406.2
1.5253	85877.3			1.52543	91812.7
1.52696	90582.5			1.52709	90984
1.52861	83261.3			1.52874	99015.2
1.53027	81333			1.5304	84905.2
1.53192	83168.4			1.53205	83358
1.53358	106546			1.53371	103666
1.53523	82132.8			1.53536	97845.9
1.53689	97162.7			1.53702	96294.8
1.53854	89258			1.53867	97672.6
1.5402	103051			1.54033	94036.7
1.54185	92318			1.54198	87036
1.54351	99675.7			1.54364	98841.2
1.54516	94263.4			1.54529	94526.4
1.54682	84378.8			1.54695	97323.8
1.54847	88496			1.5486	101879
1.55013	89646.9			1.55026	108381
1.55178	72919.3			1.55191	91620.4
1.55344	86072.8			1.55357	112187
1.55509	79687.4			1.55522	92751.8
1.55675	76699			1.55688	101190
1.5584	82958			1.55853	90911.6
1.56006	88151.1			1.56019	95254.3
1.56171	85178.6			1.56184	95945.6
1.56337	94182.7			1.5635	115012
1.56502	93430.3			1.56515	99041.2
1.56668	107477			1.56681	100369
1.56833	92063.6			1.56846	113318
1.56999	94901.3			1.57012	111515
1.57164	84451.6			1.57177	97320.3
1.5733	91518.5			1.57343	111462
1.57496	112860			1.57509	95365.9
1.57661	86448.7			1.57674	107023
1.57827	93465.8			1.57839	110148
1.57992	83813.9			1.58005	111020
1.58157	88647.8			1.58171	107050
1.58323	89451			1.58336	92102.6
1.58489	92015.9			1.58502	96803.2
1.58654	72243.3			1.58667	98990.9
1.5882	85067.3			1.58833	96093.4
1.58985	89556.2			1.58998	87126.2
1.59151	82231.7			1.59164	104436
1.59316	96648.7			1.59329	106205
1.59482	78522			1.59495	92057.9
1.59647	94408.7			1.5966	111358
1.59813	73240.4			1.59826	97482.4
1.59978	90736.2			1.59991	106008
1.60144	83592.2			1.60157	90026.4
1.60309	90879.9			1.60322	80537.1
1.60475	90624.7			1.60488	115926
1.6064	81377.9			1.60653	90865.7
1.60806	78605			1.60819	87099
1.60971	85848.9			1.60984	102293
1.61137	83895.4			1.6115	87375.3
1.61302	91032.7			1.61315	104788
1.61468	84878.4			1.61481	96306.8
1.61633	84938.9			1.61646	97029.1
1.61799	85323.1			1.61812	95615
1.61964	92583.8			1.61977	88612.4
1.6213	87013.6			1.62143	112291
1.62295	99007.2			1.62309	89364.5
1.62461	94597.6			1.62474	98057.1
1.62627	82874.8			1.6264	87868.9
1.62792	86614.6			1.62805	100626
1.62957	93056.2			1.6297	92137.2
1.63123	90021.7			1.63136	94414.2
1.63288	82297			1.63302	91945.2
1.63454	92456.8			1.63467	103967
1.6362	87233.1			1.63633	78803
1.63785	91635.5			1.63798	89658.2
1.63951	90932.4			1.63964	84121.1
1.64116	96532.9			1.64129	112952
1.64282	82009.9			1.64295	95431.1
1.64447	80508.8			1.6446	91066.3
1.64613	99582.5			1.64626	92926.2
1.64778	74258.7			1.64791	108814
1.64944	75717.2			1.64957	103218
1.65109	92059.8			1.65122	101570
1.65275	83176.4			1.65288	91662.4
1.6544	88052.7			1.65453	95591.6
1.65606	69564.9			1.65619	83375.1
1.65771	93618.7			1.65784	86673.8
1.65937	99371			1.6595	105333
1.66102	83304.9			1.66115	96140.8
1.66268	77321.1			1.66281	102431
1.66433	98804			1.66446	101193
1.66599	87874.6			1.66612	117171
1.66764	74572.6			1.66777	98451.4
1.6693	90077.4			1.66943	106052
1.67095	99042.5			1.67108	95416.7
1.67261	81202			1.67274	95990.9
1.67426	88136.9			1.67439	107372
1.67592	87301.3			1.67605	86447.3
1.67757	84755.4			1.6777	96853.9
1.67923	86833.8			1.67936	93353.7
1.68088	99204.8			1.68101	86604.4
1.68254	103839			1.68267	100602
1.6842	91330.1			1.68433	106219
1.68585	78788.7			1.68598	103752
1.68751	82372.8			1.68763	100284
1.68916	87651.3			1.68929	104181
1.69081	89735.2			1.69095	117360
1.69247	91390.3			1.6926	127985
1.69413	89783.1			1.69426	98482.4
1.69578	82907.7			1.69591	108029
1.69744	80274.6			1.69757	98641.8
1.69909	75398.4			1.69922	102092
1.70075	85006.7			1.70088	117866
1.7024	80357.7			1.70253	85895.3
1.70406	88834.3			1.70419	102755
1.70571	79340.8			1.70584	89418.4
1.70737	94915.4			1.7075	109998
1.70902	79046.8			1.70915	92920.5
1.71068	78990.7			1.71081	97025.5
1.71233	85411.1			1.71246	101262
1.71399	109235			1.71412	114086
1.71564	91689.4			1.71577	87645.9
1.7173	93764.2			1.71743	107891
1.71895	97563.8			1.71908	94245
1.72061	97277.4			1.72074	103940
1.72226	86171.3			1.72239	100105
1.72392	97344.1			1.72405	110098
1.72557	82698			1.7257	99498.2
1.72723	88859.2			1.72736	110677
1.72888	93012.5			1.72901	83659.4
1.73054	84046.9			1.73067	88986
1.73219	84305.6			1.73232	102267
1.73385	81090.1			1.73398	102555
1.73551	69565.4			1.73564	90613.5
1.73716	78991.2			1.73729	99075.9
1.73881	83412.9			1.73894	109110
1.74047	97592.5			1.7406	92099.6
1.74212	81647.5			1.74226	97936.9
1.74378	93917.6			1.74391	87408.1
1.74544	84005.6			1.74557	92046.1
1.74709	89181.3			1.74722	101550
1.74875	88987.1			1.74888	101628
1.7504	75290.7			1.75053	93030.9
1.75206	87935.6			1.75219	107046
1.75371	87291.4			1.75384	111364
1.75537	84922			1.7555	97616.1
1.75702	102503			1.75715	98417.9
1.75868	72522.2			1.75881	105072
1.76033	89124.2			1.76046	99627
1.76199	81725.2			1.76212	97959.5
1.76364	89940			1.76377	106433
1.7653	78282.1			1.76543	96957.7
1.76695	74917.1			1.76708	89884.3
1.76861	79773.6			1.76874	115195
1.77026	93297.2			1.77039	97710.6
1.77192	85955.2			1.77205	98883.4
1.77357	91800			1.7737	101586
1.77523	85428.8			1.77536	86372.4
1.77688	103651			1.77701	98630.6
1.77854	89070.3			1.77867	97543.4
1.78019	69285.3			1.78032	100078
1.78185	80199.7			1.78198	79490.5
1.7835	70344.1			1.78363	93348.2
1.78516	84097.5			1.78529	95501.2
1.78681	72161.5			1.78694	92026.2
1.78847	90632.8			1.7886	85381.7
1.79012	98979.4			1.79025	97756.1
1.79178	72601.2			1.79191	101609
1.79343	85031.2			1.79357	90352.4
1.79509	78977			1.79522	97865.1
1.79675	84994.2			1.79688	106231
1.7984	72136.1			1.79853	96667.6
1.80005	79364.1			1.80018	100926
1.80171	91282.4			1.80184	90115.9
1.80337	80889.9			1.8035	90016
1.80502	87551.7			1.80515	80822.4
1.80668	84179.9			1.80681	100281
1.80833	78683.3			1.80846	95633.2
1.80999	81553			1.81012	97130.7
1.81164	93679.7			1.81177	101508
1.8133	82480			1.81343	97963.1
1.81495	80840			1.81508	98190.6
1.81661	87421.8			1.81674	102414
1.81826	85883.1			1.81839	97658.2
1.81992	73027.1			1.82005	96104.5
1.82157	99789.8			1.8217	90000.6
1.82323	86954.6			1.82336	101183
1.82488	94118.6			1.82501	102710
1.82654	73678.6			1.82667	107838
1.82819	81566.3			1.82832	90688.2
1.82985	80065.3			1.82998	93529.4
1.8315	99142.2			1.83163	107294
1.83316	86972			1.83329	92683.2
1.83481	89255.8			1.83494	103643
1.83647	68108.7			1.8366	90995.9
1.83812	86373.8			1.83825	94325
1.83978	90603.1			1.83991	110959
1.84143	79676.5			1.84156	101822
1.84309	73157.2			1.84322	86515.6
1.84475	78921.5			1.84488	98294.9
1.8464	86104.7			1.84653	107756
1.84806	88493.9			1.84818	95197.8
1.84971	89393.4			1.84984	84007.6
1.85136	87763.6			1.85149	104818
1.85302	85388.4			1.85315	91108
1.85468	91727.9			1.85481	94420.9
1.85633	92143.1			1.85646	98822.1
1.85799	88344.4			1.85812	104337
1.85964	81930			1.85977	90752.7
1.8613	96948.8			1.86143	98738.3
1.86295	80466.7			1.86308	89649.2
1.86461	91596.6			1.86474	86351.1
1.86626	90643.8			1.86639	115714
1.86792	84040.9			1.86805	96939.5
1.86957	65864			1.8697	94218.8
1.87123	98783.6			1.87136	104690
1.87288	85030.6			1.87301	73364.2
1.87454	87681			1.87467	81353.3
1.87619	91493.2			1.87632	100184
1.87785	78970.1			1.87798	98554.9
1.8795	64064.8			1.87963	105021
1.88116	89039.5			1.88129	115844
1.88281	84683.1			1.88294	88460.4
1.88447	84867.6			1.8846	90464.4
1.88612	78584.2			1.88625	93855.3
1.88778	91366.8			1.88791	96136.1
1.88943	86761.6			1.88956	100922
1.89109	81325.5			1.89122	104181
1.89274	88558.1			1.89287	91066.7
1.8944	79084.5			1.89453	109546
1.89605	103476			1.89619	93666.9
1.89771	89980			1.89784	93059.1
1.89936	84241.6			1.89949	85056.8
1.90102	95447			1.90115	121718
1.90267	93906.4			1.90281	88912.4
1.90433	76978.7			1.90446	103833
1.90599	80443.4			1.90612	84526.2
1.90764	81771.4			1.90777	85631.1
1.9093	79055.9			1.90943	96614.9
1.91095	75341.8			1.91108	85808.2
1.91261	72147.8			1.91274	98984.4
1.91426	77930.9			1.91439	102490
1.91592	76890.9			1.91605	92368.4
1.91757	78013.2			1.9177	86555.9
1.91923	81403.4			1.91936	100070
1.92088	86115.2			1.92101	91379.5
1.92254	64133.4			1.92267	88266.9
1.92419	99836.5			1.92432	90204.8
1.92585	87114.9			1.92598	81959.6
1.9275	88914.2			1.92763	99391.4
1.92916	88614.4			1.92929	91183
1.93081	87212.1			1.93094	81867.5
1.93247	76866.3			1.9326	102824
1.93412	95612.1			1.93425	81567.4
1.93578	85831.9			1.93591	80706
1.93743	78814.4			1.93756	89727
1.93909	77042.1			1.93922	75861.5
1.94074	66292.4			1.94087	75308.8
1.9424	91240.4			1.94253	91425.8
1.94405	86990.7			1.94418	74837.6
1.94571	77449.1			1.94584	55193.2
1.94736	92113.4			1.94749	68671.9
1.94902	89660.9			1.94915	71209.1
1.95067	84346			1.9508	63823.3
1.95233	82539.2			1.95246	52636.9
1.95399	92540.7			1.95412	51488.6
1.95564	96473.2			1.95577	52807.6
1.9573	86975.3			1.95742	62740.3
1.95895	83245.7			1.95908	49190.6
1.96061	89111.8			1.96073	47442.1
1.96226	110091			1.96239	43020
1.96392	73664.7			1.96405	48608.8
1.96557	81093.6			1.9657	35315.2
1.96723	77907.3			1.96736	68819.3
1.96888	90707.5			1.96901	43305.6
1.97054	87345.1			1.97067	42940.8
1.97219	93272.4			1.97232	47393.9
1.97385	70304			1.97398	52361.2
1.9755	87495.3			1.97563	35829
1.97716	87696			1.97729	36932.6
1.97881	100921			1.97894	45020.8
1.98047	73777			1.9806	53250.8
1.98212	85000.9			1.98225	41592
1.98378	80875.6			1.98391	36524
1.98543	85232.6			1.98556	49412.8
1.98709	86850.8			1.98722	33058.1
1.98874	80873.5			1.98887	0
1.9904	87964.9			1.99053	56288.7
1.99205	84666.4			1.99218	30180.6
1.99371	82660.7			1.99384	60993.2
1.99536	74030.7			1.99549	0
1.99702	88134.6			1.99715	0
1.99867	86013.5			1.9988	38414.6
2.00033	89844.1			2.00046	32102.7
2.00198	88042.2			2.00211	35210.3
2.00364	70933.6			2.00377	33834.7
2.00529	113702			2.00542	0
2.00695	89236.6			2.00708	47408.5
2.00861	98989.2			2.00874	33530.5
2.01026	78095			2.01039	62710.6
2.01192	94425.2			2.01205	52239.4
2.01357	80100			2.0137	43233.8
2.01523	85818.3			2.01536	61452.2
2.01688	77975.8			2.01701	39964.6
2.01854	80196.1			2.01867	40353
2.02019	78140.5			2.02032	24514.6
2.02185	85825.7			2.02198	41241.7
2.0235	76370.6			2.02363	42060.4
2.02516	91877			2.02529	44612.3
2.02681	80847.8			2.02694	57525.8
2.02847	94589			2.0286	35549.8
2.03012	80340			2.03025	50819.9
2.03178	98387.6			2.03191	44369.1
2.03343	71018.9			2.03356	57218.7
2.03509	84748.7			2.03522	44719.4
2.03674	101745			2.03687	47690.1
2.0384	88528.3			2.03853	62618.2
2.04005	86686.5			2.04018	54336.6
2.04171	73313.5			2.04184	62168.5
2.04336	94168.7			2.04349	43818.8
2.04502	94064.7			2.04515	52725.9
2.04667	82852.8			2.0468	55490.9
2.04833	96882.2			2.04846	37319.2
2.04998	71268.1			2.05011	45495.1
2.05164	84728.5			2.05177	66116.9
2.05329	86289.6			2.05342	47784.5
2.05495	95162.1			2.05508	62674.2
2.0566	91627.6			2.05673	43696
2.05826	82108			2.05839	60652.2
2.05991	94693			2.06005	66240.7
2.06157	91348.2			2.0617	65763.7
2.06323	84027.6			2.06336	59415
2.06488	83202.6			2.06501	53257.9
2.06654	94975.7			2.06666	44157
2.06819	72438.7			2.06832	48608.2
2.06984	84391.2			2.06998	60830.4
2.0715	95741.2			2.07163	71065.1
2.07316	72352.1			2.07329	66967.9
2.07481	93611.6			2.07494	69722.1
2.07647	78899.7			2.0766	61061.8
2.07812	81419.3			2.07825	44864.4
2.07978	82039.1			2.07991	65580.9
2.08143	78662.6			2.08156	60208.6
2.08309	86641.1			2.08322	70054.2
2.08474	81871.4			2.08487	48436.1
2.0864	75219			2.08653	44840.3
2.08805	80476.3			2.08818	56362.5
2.08971	72179.6			2.08984	62290.8
2.09136	83323.1			2.09149	64503.6
2.09302	80999.3			2.09315	56305.3
2.09467	83872.9			2.0948	59116.2
2.09633	92254.6			2.09646	46872.1
2.09798	77397.5			2.09811	53608.2
2.09964	89179			2.09977	42632.2
2.10129	66493.6			2.10142	47907
2.10295	86675.6			2.10308	53101.6
2.1046	72485.5			2.10473	47528.5
2.10626	82908.5			2.10639	47077.8
2.10791	72927.8			2.10804	49537.6
2.10957	60496.7			2.1097	52226.3
2.11123	74781.4			2.11135	46489.6
2.11288	83196.9			2.11301	49109.3
2.11453	78502.8			2.11467	50047.4
2.11619	90154.2			2.11632	55893.9
2.11784	93860.2			2.11797	52914.8
2.1195	82164			2.11963	41052.6
2.12115	81547			2.12128	49561.5
2.12281	85870.2			2.12294	64500.8
2.12447	82807.2			2.12459	57386.2
2.12612	96348.1			2.12625	51127.6
2.12778	81397.1			2.12791	59981.6
2.12943	85188.9			2.12956	47725.8
2.13109	85413.3			2.13122	58386.4
2.13274	95538.2			2.13287	46431.3
2.1344	73570.8			2.13453	59277
2.13605	94728			2.13618	65881.7
2.13771	75814.2			2.13784	66385.1
2.13936	72349.1			2.13949	58697.3
2.14102	75095.3			2.14115	66327.8
2.14267	93032.4			2.1428	70243.3
2.14433	90849.9			2.14446	69225.7
2.14598	92674.2			2.14611	70813.7
2.14764	95536.4			2.14777	68852.6
2.14929	85299.4			2.14942	56021.2
2.15095	99168.3			2.15108	61482.6
2.1526	93558.6			2.15273	76370.9
2.15426	90213.5			2.15439	67937
2.15591	94492.8			2.15604	73175.1
2.15757	81126.4			2.1577	67376.9
2.15922	96364.7			2.15935	72214.1
2.16088	98230.8			2.16101	78083.3
2.16253	75233.8			2.16266	83247.4
2.16419	83952.5			2.16432	88353.7
2.16584	96632			2.16597	73177.2
2.1675	84602.4			2.16763	92390
2.16915	104437			2.16928	88743.3
2.17081	100602			2.17094	67788.1
2.17246	99416.6			2.17259	82944.1
2.17412	97132.6			2.17425	83734.6
2.17577	100858			2.17591	73790.3
2.17743	99242.7			2.17756	86541.7
2.17909	87681.4			2.17922	83265.9
2.18074	105802			2.18087	78549.1
2.1824	90437.2			2.18253	91496.7
2.18405	114977			2.18418	93061.6
2.18571	111768			2.18584	99437.1
2.18736	96952.3			2.18749	87720
2.18902	109947			2.18915	78229.6
2.19067	115180			2.1908	97743.4
2.19233	111671			2.19246	90010.3
2.19398	110029			2.19411	75422.5
2.19564	114541			2.19577	80619.1
2.19729	103909			2.19742	77655.9
2.19895	94814.8			2.19908	98009.3
2.2006	100910			2.20073	85948.6
2.20226	118799			2.20239	72995.5
2.20391	108028			2.20404	95719.4
2.20557	104211			2.2057	92138.7
2.20722	112481			2.20735	90192.9
2.20888	103926			2.20901	105165
2.21053	111683			2.21066	88243.6
2.21219	99135.3			2.21232	88424.3
2.21384	96955.7			2.21397	92873.9
2.2155	97010.5			2.21563	83821.1
2.21715	105927			2.21728	95851.5
2.21881	107336			2.21894	80890.7
2.22046	97388.8			2.22059	95127
2.22212	95030.3			2.22225	90362.2
2.22377	97821.1			2.2239	88062.9
2.22543	110522			2.22556	91670.1
2.22709	108933			2.22722	104206
2.22874	107139			2.22887	78116.2
2.2304	111314			2.23053	87415.7
2.23205	95670.7			2.23218	96974.6
2.23371	98042.3			2.23384	94352.6
2.23536	104084			2.23549	103910
2.23702	89222.1			2.23715	106173
2.23867	102006			2.2388	102353
2.24033	116451			2.24046	103363
2.24198	104880			2.24211	93692.8
2.24364	95604.1			2.24377	100060
2.24529	94056.7			2.24542	100010
2.24695	102409			2.24708	97756.9
2.2486	113693			2.24873	102835
2.25026	107568			2.25039	121623
2.25191	94735.9			2.25204	83554.9
2.25357	104076			2.2537	96065.3
2.25522	96065			2.25535	103587
2.25688	95365.4			2.25701	100244
2.25853	116983			2.25866	121688
2.26019	87206.7			2.26032	95097.6
2.26184	113038			2.26197	107771
2.2635	117159			2.26363	106950
2.26515	99076.4			2.26528	109474
2.26681	100786			2.26694	96804.4
2.26846	103505			2.26859	103540
2.27012	89637.4			2.27025	111962
2.27177	129978			2.2719	117368
2.27343	117399			2.27356	108616
2.27508	118279			2.27521	109669
2.27674	112056			2.27687	107814
2.2784	121557			2.27852	109786
2.28005	128505			2.28018	123956
2.28171	109176			2.28184	121549
2.28336	139847			2.28349	100408
2.28502	150973			2.28514	112601
2.28667	138802			2.2868	126301
2.28833	156560			2.28845	101242
2.28998	164178			2.29011	97170.1
2.29164	172800			2.29177	112178
2.29329	185117			2.29342	116535
2.29495	177824			2.29508	124716
2.2966	195586			2.29673	102955
2.29826	203404			2.29839	110632
2.29991	212101			2.30004	121378
2.30157	221579			2.3017	119237
2.30322	256433			2.30335	118472
2.30488	272663			2.30501	125790
2.30653	265163			2.30666	122318
2.30819	304349			2.30832	109814
2.30984	328097			2.30997	123876
2.3115	299658			2.31163	109016
2.31315	421918			2.31328	133665
2.31481	361174			2.31494	124090
2.31646	359806			2.31659	151150
2.31812	417194			2.31825	131635
2.31977	451628			2.3199	143116
2.32143	501115			2.32156	154905
2.32308	538516			2.32321	138199
2.32474	525687			2.32487	139218
2.32639	560400			2.32652	143497
2.32805	601568			2.32818	107923
2.3297	647234			2.32983	145908
2.33136	741183			2.33149	140156
2.33302	812756			2.33315	128755
2.33467	771520			2.3348	153330
2.33632	851572			2.33645	171501
2.33798	906576			2.33811	140350
2.33963	887768			2.33976	158710
2.34129	975513			2.34142	161343
2.34295	918110			2.34307	176622
2.3446	1033486			2.34473	175486
2.34626	1068389			2.34639	179401
2.34791	1121869			2.34804	176546
2.34957	1061585			2.3497	188121
2.35122	1118353			2.35135	181933
2.35288	1180425			2.35301	169199
2.35453	1145045			2.35466	197557
2.35619	1252196			2.35632	185751
2.35784	1292467			2.35797	196175
2.3595	1299410			2.35963	213992
2.36115	1425865			2.36128	182697
2.36281	1424834			2.36294	189280
2.36446	1386595			2.36459	224676
2.36612	1391871			2.36625	193786
2.36777	1425217			2.3679	186716
2.36943	1481279			2.36956	193819
2.37108	1555919			2.37121	180636
2.37274	1496521			2.37287	229471
2.37439	1550753			2.37452	219647
2.37605	1543234			2.37618	218589
2.3777	1631880			2.37783	171206
2.37936	1545898			2.37949	191417
2.38101	1543945			2.38114	180512
2.38267	1603786			2.3828	203950
2.38432	1665523			2.38445	208792
2.38598	1699471			2.38611	202254
2.38763	1629897			2.38776	234320
2.38929	1622501			2.38942	167540
2.39094	1607602			2.39107	193120
2.3926	1651928			2.39273	219994
2.39425	1602591			2.39439	219338
2.39591	1579827			2.39604	210357
2.39757	1625735			2.3977	212262
2.39922	1530552			2.39935	189602
2.40088	1572792			2.40101	195430
2.40253	1621502			2.40266	197138
2.40419	1581479			2.40432	211629
2.40584	1517608			2.40597	186789
2.4075	1582354			2.40763	178465
2.40915	1567850			2.40928	176948
2.41081	1577293			2.41094	180450
2.41246	1696106			2.41259	176200
2.41412	1474823			2.41425	181321
2.41577	1628029			2.4159	166924
2.41743	1455283			2.41756	172294
2.41908	1474728			2.41921	171966
2.42074	1540285			2.42087	176100
2.42239	1404528			2.42252	185085
2.42405	1532845			2.42418	167453
2.4257	1425180			2.42583	165676
2.42736	1357089			2.42749	140346
2.42901	1424035			2.42914	163062
2.43067	1396902			2.4308	150282
2.43232	1399596			2.43245	175821
2.43398	1403562			2.43411	164413
2.43563	1264958			2.43576	165335
2.43729	1379732			2.43742	182702
2.43894	1450965			2.43907	170648
2.4406	1323617			2.44073	200015
2.44225	1316518			2.44238	168642
2.44391	1304236			2.44404	189644
2.44557	1211797			2.4457	188486
2.44722	1359620			2.44735	185157
2.44888	1183257			2.44901	174618
2.45053	1186608			2.45066	185744
2.45219	1139893			2.45232	190147
2.45384	1197549			2.45397	172529
2.4555	1134655			2.45563	202359
2.45715	1182698			2.45728	223568
2.45881	1141423			2.45894	234855
2.46046	1144604			2.46059	184272
2.46212	1020236			2.46225	181570
2.46377	1061817			2.4639	203578
2.46543	1107998			2.46556	243532
2.46708	965126			2.46721	195315
2.46874	1017849			2.46887	221943
2.47039	955394			2.47052	217844
2.47205	1036654			2.47218	233034
2.4737	1049700			2.47383	227245
2.47536	992218			2.47549	249144
2.47701	963239			2.47714	255150
2.47867	987827			2.4788	283622
2.48032	964537			2.48045	290174
2.48198	921458			2.48211	251035
2.48363	904301			2.48376	246377
2.48529	914772			2.48542	271400
2.48694	826653			2.48707	284772
2.4886	966502			2.48873	296573
2.49025	922742			2.49038	332222
2.49191	923976			2.49204	321195
2.49356	836327			2.49369	296840
2.49522	865798			2.49535	307546
2.49688	827533			2.49701	339663
2.49853	822068			2.49866	297409
2.50019	814992			2.50032	305076
2.50184	833664			2.50197	341247
2.5035	735991			2.50362	323975
2.50515	828469			2.50528	337556
2.5068	806124			2.50693	347065
2.50846	787110			2.50859	334296
2.51012	767281			2.51025	327921
2.51177	718537			2.5119	367308
2.51343	693346			2.51356	373678
2.51508	743928			2.51521	411654
2.51674	727975			2.51687	362227
2.51839	707941			2.51852	372907
2.52005	662405			2.52018	348962
2.5217	704194			2.52183	339255
2.52336	680392			2.52349	362952
2.52501	590046			2.52514	355820
2.52667	710446			2.5268	367694
2.52832	674047			2.52845	360935
2.52998	684860			2.53011	361838
2.53163	665434			2.53176	384408
2.53329	698734			2.53342	367443
2.53494	651309			2.53507	348900
2.5366	574754			2.53673	340978
2.53825	625901			2.53838	387036
2.53991	626397			2.54004	338049
2.54156	613377			2.54169	328316
2.54322	589255			2.54335	320890
2.54487	571013			2.545	327240
2.54653	570166			2.54666	342563
2.54818	611537			2.54832	349940
2.54984	564398			2.54997	313207
2.5515	599388			2.55163	302932
2.55315	537825			2.55328	316464
2.5548	540665			2.55493	293496
2.55646	538611			2.55659	301227
2.55811	514130			2.55824	276176
2.55977	496721			2.5599	278292
2.56143	546193			2.56156	262381
2.56308	532462			2.56321	291152
2.56474	527989			2.56487	319439
2.56639	515551			2.56652	261739
2.56805	523026			2.56818	258783
2.5697	499714			2.56983	253989
2.57136	485206			2.57149	242582
2.57301	525920			2.57314	268671
2.57467	443778			2.5748	262258
2.57632	467173			2.57645	207683
2.57798	481067			2.57811	277704
2.57963	437009			2.57976	251137
2.58129	495264			2.58142	246258
2.58294	462263			2.58307	233397
2.5846	468154			2.58473	231144
2.58625	406205			2.58638	245172
2.58791	445686			2.58804	234396
2.58956	470323			2.58969	217649
2.59122	409488			2.59135	202926
2.59287	446077			2.593	221821
2.59453	463254			2.59466	225375
2.59618	474787			2.59631	219578
2.59784	420172			2.59797	222788
2.59949	388316			2.59962	208319
2.60115	434992			2.60128	225440
2.60281	400958			2.60293	224632
2.60446	428754			2.60459	217077
2.60611	439550			2.60624	220436
2.60777	369653			2.6079	231202
2.60942	351643			2.60955	251528
2.61108	380433			2.61121	217269
2.61273	395572			2.61287	236001
2.61439	368129			2.61452	208264
2.61605	379672			2.61618	212439
2.6177	395143			2.61783	206478
2.61936	394701			2.61949	224935
2.62101	370186			2.62114	217072
2.62267	382147			2.6228	220417
2.62432	394372			2.62445	252287
2.62598	390817			2.62611	195278
2.62763	376243			2.62776	212081
2.62929	357144			2.62942	239534
2.63094	349531			2.63107	208401
2.6326	352636			2.63273	188299
2.63425	333515			2.63438	224832
2.63591	360956			2.63604	215264
2.63756	328756			2.63769	227445
2.63922	342764			2.63935	225753
2.64087	311985			2.641	243382
2.64253	330286			2.64266	256460
2.64418	335295			2.64431	218469
2.64584	309812			2.64597	233900
2.64749	320559			2.64762	240460
2.64915	321276			2.64928	237031
2.6508	343826			2.65093	221385
2.65246	300044			2.65259	223588
2.65411	323894			2.65424	282834
2.65577	328574			2.6559	242509
2.65742	309774			2.65755	219583
2.65908	342163			2.65921	244274
2.66073	331235			2.66086	259081
2.66239	289709			2.66252	271354
2.66405	322038			2.66418	258889
2.6657	282359			2.66583	215775
2.66736	334567			2.66749	287588
2.66901	324670			2.66914	253888
2.67067	283680			2.6708	252276
2.67232	300295			2.67245	255038
2.67398	288779			2.67411	278083
2.67563	347207			2.67576	247344
2.67729	299010			2.67742	281380
2.67894	297638			2.67907	294588
2.6806	308698			2.68073	298929
2.68225	310621			2.68238	230679
2.68391	293428			2.68404	230112
2.68556	286146			2.68569	335711
2.68722	279182			2.68735	231780
2.68887	285817			2.689	257474
2.69053	308553			2.69066	245039
2.69218	271882			2.69231	243293
2.69384	296922			2.69397	257158
2.69549	261648			2.69562	286549
2.69715	232304			2.69728	228178
2.6988	274949			2.69893	286811
2.70046	255761			2.70059	247092
2.70211	277518			2.70224	245386
2.70377	299740			2.7039	227421
2.70542	245532			2.70555	291996
2.70708	240659			2.70721	240050
2.70873	253587			2.70886	263076
2.71039	285312			2.71052	234865
2.71204	267985			2.71217	266056
2.7137	251129			2.71383	216125
2.71536	239728			2.71549	242378
2.71701	243527			2.71714	245569
2.71867	252993			2.7188	210818
2.72032	313805			2.72045	230483
2.72198	254912			2.7221	203521
2.72363	257545			2.72376	220778
2.72529	274949			2.72542	201600
2.72694	232920			2.72707	202619
2.7286	237648			2.72873	202270
2.73025	241944			2.73038	192405
2.73191	241076			2.73204	196749
2.73356	241789			2.73369	205565
2.73522	223201			2.73535	188778
2.73687	247288			2.737	184458
2.73853	229800			2.73866	168253
2.74018	234545			2.74031	167393
2.74184	276903			2.74197	194122
2.74349	239371			2.74362	196991
2.74515	244995			2.74528	192052
2.7468	246849			2.74693	181851
2.74846	247313			2.74859	196436
2.75011	240517			2.75024	189709
2.75177	235958			2.7519	179206
2.75342	231004			2.75355	158550
2.75508	240777			2.75521	159401
2.75673	234267			2.75686	170977
2.75839	215077			2.75852	168786
2.76004	264571			2.76017	157917
2.7617	216669			2.76183	185185
2.76335	202435			2.76348	162562
2.76501	238013			2.76514	168718
2.76667	235753			2.76679	143577
2.76832	224769			2.76845	143585
2.76997	213002			2.77011	136078
2.77163	224321			2.77176	135208
2.77329	211678			2.77341	134415
2.77494	238835			2.77507	130146
2.77659	282202			2.77672	144747
2.77825	205730			2.77838	139490
2.77991	221539			2.78004	133835
2.78156	222583			2.78169	131672
2.78322	226886			2.78335	127362
2.78487	200317			2.785	129680
2.78653	196336			2.78666	118762
2.78818	204522			2.78831	118832
2.78984	212863			2.78997	126266
2.79149	232638			2.79162	141794
2.79315	181971			2.79328	115013
2.7948	221219			2.79493	145482
2.79646	189305			2.79659	130525
2.79811	193915			2.79824	112095
2.79977	208456			2.7999	108820
2.80142	211721			2.80155	132637
2.80308	218171			2.80321	129558
2.80473	231376			2.80486	141462
2.80639	186916			2.80652	156751
2.80804	220508			2.80817	114206
2.8097	200923			2.80983	107363
2.81135	198742			2.81148	120605
2.81301	195466			2.81314	115973
2.81466	212319			2.81479	117911
2.81632	179846			2.81645	113198
2.81797	191567			2.8181	120498
2.81963	194971			2.81976	115334
2.82129	184648			2.82141	113785
2.82294	189926			2.82307	113819
2.82459	203474			2.82472	111635
2.82625	165297			2.82638	100245
2.8279	176150			2.82803	123138
2.82956	195736			2.82969	100711
2.83121	195919			2.83134	118208
2.83287	191965			2.833	124063
2.83453	195374			2.83466	102169
2.83618	197018			2.83631	106932
2.83784	176575			2.83797	109793
2.83949	187388			2.83962	108431
2.84115	198084			2.84128	109633
2.8428	187124			2.84293	126678
2.84446	182449			2.84459	113064
2.84611	204402			2.84624	110042
2.84777	182791			2.8479	99461.9
2.84942	206778			2.84955	101359
2.85108	194067			2.85121	109715
2.85273	189627			2.85286	107183
2.85439	176828			2.85452	108172
2.85604	180596			2.85617	107500
2.8577	169297			2.85783	126063
2.85935	197754			2.85948	132230
2.86101	177124			2.86114	115230
2.86266	176161			2.86279	96705.8
2.86432	176757			2.86445	107053
2.86597	194067			2.8661	108403
2.86763	186290			2.86776	115416
2.86928	183770			2.86941	106253
2.87094	168135			2.87107	123937
2.87259	176910			2.87272	104981
2.87425	148979			2.87438	132529
2.8759	168582			2.87603	120712
2.87756	164831			2.87769	114371
2.87921	157710			2.87934	111470
2.88087	194691			2.881	102048
2.88252	163720			2.88266	137671
2.88418	180693			2.88431	105849
2.88584	153735			2.88597	107374
2.88749	172024			2.88762	108538
2.88915	181634			2.88928	92049.4
2.8908	165076			2.89093	114590
2.89246	171762			2.89259	117316
2.89411	134776			2.89424	127920
2.89577	163344			2.8959	115228
2.89742	171436			2.89755	110954
2.89908	169576			2.89921	111577
2.90073	186534			2.90086	106859
2.90239	184412			2.90252	117911
2.90404	155157			2.90417	101147
2.9057	192109			2.90583	114172
2.90735	176930			2.90748	108071
2.90901	172628			2.90914	92493.8
2.91066	164978			2.91079	104835
2.91232	167010			2.91245	115047
2.91397	138612			2.9141	106124
2.91563	177039			2.91576	101432
2.91728	187464			2.91741	98323.5
2.91894	160085			2.91907	107992
2.92059	150900			2.92072	106918
2.92225	166532			2.92238	110966
2.9239	140237			2.92403	93229.8
2.92556	154626			2.92569	124520
2.92721	160484			2.92734	106496
2.92887	157426			2.929	117075
2.93052	167044			2.93065	109513
2.93218	145301			2.93231	112466
2.93384	165613			2.93396	116699
2.93549	172098			2.93562	103365
2.93715	157462			2.93728	100862
2.9388	160160			2.93893	115075
2.94046	165340			2.94059	93447.1
2.94211	148786			2.94224	105572
2.94376	161248			2.94389	112866
2.94542	187414			2.94555	98233.5
2.94708	131401			2.94721	104862
2.94873	149555			2.94886	101884
2.95039	155141			2.95052	124346
2.95204	151107			2.95217	95386.2
2.9537	185778			2.95383	119983
2.95535	164121			2.95548	108385
2.95701	157795			2.95714	114884
2.95866	178920			2.95879	87754.9
2.96032	173554			2.96045	110026
2.96197	139110			2.9621	116143
2.96363	156163			2.96376	106837
2.96528	158790			2.96541	117255
2.96694	150601			2.96707	92357.3
2.96859	146237			2.96872	99368.9
2.97025	145465			2.97038	109320
2.9719	157574			2.97203	99560.1
2.97356	149442			2.97369	109632
2.97521	146068			2.97534	131290
2.97687	142622			2.977	92387.3
2.97852	158679			2.97865	117330
2.98018	153794			2.98031	101305
2.98183	149990			2.98196	90252
2.98349	141342			2.98362	100567
2.98514	158469			2.98527	104498
2.9868	120794			2.98693	118770
2.98846	158160			2.98858	101370
2.99011	148836			2.99024	109698
2.99177	145304			2.99189	110500
2.99342	148569			2.99355	109390
2.99507	160605			2.9952	102536
2.99673	139587			2.99686	109495
2.99839	149444			2.99851	97105.1
3.00004	164055			3.00017	102992
3.0017	160732			3.00183	139631
3.00335	136269			3.00348	83276.6
3.00501	148384			3.00514	118506
3.00666	126022			3.00679	103130
3.00832	155138			3.00845	109827
3.00997	150899			3.0101	108059
3.01163	142892			3.01176	123862
3.01328	126359			3.01341	117878
3.01494	148578			3.01507	100170
3.01659	152849			3.01672	108963
3.01825	145136			3.01838	116690
3.0199	155284			3.02003	130411
3.02156	149506			3.02169	112734
3.02321	136486			3.02334	128510
3.02487	140215			3.025	123899
3.02652	164839			3.02665	106532
3.02818	131914			3.02831	110351
3.02983	134131			3.02996	113405
3.03149	135914			3.03162	102198
3.03314	135423			3.03327	102534
3.0348	147464			3.03493	99702.3
3.03645	139504			3.03658	125812
3.03811	132597			3.03824	103996
3.03976	138601			3.03989	113730
3.04142	153827			3.04155	116635
3.04307	134526			3.0432	110871
3.04473	148861			3.04486	101246
3.04638	144239			3.04651	111890
3.04804	123934			3.04817	125458
3.04969	141331			3.04982	139842
3.05135	132593			3.05148	113638
3.05301	123358			3.05314	125443
3.05466	129771			3.05479	112241
3.05632	132992			3.05645	125104
3.05797	134206			3.0581	120413
3.05963	134800			3.05976	139960
3.06128	135941			3.06141	136290
3.06294	133900			3.06307	108792
3.06459	145064			3.06472	131826
3.06625	133483			3.06638	138109
3.0679	126260			3.06803	121970
3.06956	135418			3.06969	126132
3.07121	125626			3.07134	132202
3.07287	144119			3.073	127624
3.07452	117556			3.07465	134552
3.07618	138354			3.07631	116551
3.07783	152080			3.07796	142720
3.07949	133462			3.07962	140153
3.08114	151819			3.08127	132808
3.0828	143890			3.08293	132562
3.08445	147928			3.08458	143402
3.08611	141380			3.08624	141518
3.08776	130661			3.08789	132318
3.08942	121622			3.08955	148060
3.09107	120509			3.0912	125976
3.09273	132196			3.09286	135303
3.09438	149710			3.09451	150207
3.09604	126084			3.09617	128143
3.09769	124664			3.09782	154963
3.09935	117994			3.09948	125812
3.101	149227			3.10113	130932
3.10266	139305			3.10279	146704
3.10432	143085			3.10445	139752
3.10597	136779			3.1061	140328
3.10763	114360			3.10776	148900
3.10928	138699			3.10941	161629
3.11094	129160			3.11106	159731
3.11259	148484			3.11272	123270
3.11425	125117			3.11437	158037
3.1159	138946			3.11603	145394
3.11756	134085			3.11769	131898
3.11921	136442			3.11934	160474
3.12087	150717			3.121	142026
3.12252	123266			3.12265	149014
3.12418	136426			3.12431	144498
3.12583	150875			3.12596	144387
3.12749	143287			3.12762	187539
3.12914	138064			3.12927	134522
3.1308	153951			3.13093	146039
3.13245	142246			3.13258	142990
3.13411	135048			3.13424	169130
3.13576	130826			3.13589	174911
3.13742	155255			3.13755	147460
3.13907	144511			3.1392	161450
3.14073	124388			3.14086	179617
3.14238	138196			3.14251	178992
3.14404	139589			3.14417	145034
3.14569	147978			3.14582	160829
3.14735	157185			3.14748	166371
3.149	143265			3.14913	195683
3.15066	143006			3.15079	188586
3.15232	165449			3.15244	165000
3.15397	143030			3.1541	155237
3.15563	155644			3.15575	155278
3.15728	132738			3.15741	192238
3.15894	152960			3.15907	176656
3.16059	132613			3.16072	190279
3.16225	137580			3.16237	185474
3.1639	167138			3.16403	170760
3.16556	143829			3.16568	192885
3.16721	165490			3.16734	195071
3.16887	149435			3.169	197304
3.17052	166832			3.17065	214189
3.17218	176238			3.17231	185432
3.17383	160728			3.17396	224177
3.17549	157191			3.17562	206089
3.17714	164036			3.17727	215096
3.1788	182058			3.17893	205420
3.18045	184245			3.18058	224106
3.18211	190428			3.18224	238567
3.18376	176704			3.18389	237394
3.18542	195678			3.18555	269516
3.18707	209121			3.1872	268102
3.18873	207696			3.18886	266545
3.19038	219968			3.19051	289146
3.19204	211319			3.19217	285614
3.19369	202182			3.19382	286510
3.19535	224568			3.19548	257122
3.197	244258			3.19713	281558
3.19866	262578			3.19879	348080
3.20031	243271			3.20044	310650
3.20197	289812			3.2021	333478
3.20362	253542			3.20375	367700
3.20528	281219			3.20541	378096
3.20694	302688			3.20706	378965
3.20859	296312			3.20872	418147
3.21025	301014			3.21037	438620
3.2119	328696			3.21203	437958
3.21356	362663			3.21368	423526
3.21521	355413			3.21534	477658
3.21687	404179			3.21699	579887
3.21852	415112			3.21865	561262
3.22018	399129			3.22031	580973
3.22183	451886			3.22196	607781
3.22349	462744			3.22362	674076
3.22514	497453			3.22527	695807
3.2268	495851			3.22693	728896
3.22845	548893			3.22858	739818
3.23011	541680			3.23024	771990
3.23176	579616			3.23189	882714
3.23342	583795			3.23355	863892
3.23507	666283			3.2352	944026
3.23673	753050			3.23686	957150
3.23838	743611			3.23851	1087467
3.24004	735271			3.24017	1124023
3.24169	868950			3.24182	1245979
3.24335	827241			3.24348	1342887
3.245	984170			3.24513	1328473
3.24666	1029643			3.24679	1422137
3.24831	1044381			3.24844	1438902
3.24997	1109832			3.2501	1513767
3.25162	1229867			3.25175	1742827
3.25328	1155599			3.25341	1882642
3.25493	1222818			3.25506	1814310
3.25659	1355909			3.25672	1926666
3.25824	1362417			3.25837	2172982
3.2599	1541349			3.26003	2005624
3.26155	1610449			3.26168	2352339
3.26321	1732811			3.26334	2293481
3.26486	1802709			3.26499	2482799
3.26652	1843419			3.26665	2823854
3.26818	2041879			3.2683	2795956
3.26983	2121308			3.26996	2783922
3.27149	2249826			3.27162	2841382
3.27314	2237282			3.27327	3301115
3.2748	2376450			3.27493	3277839
3.27645	2568947			3.27658	3197205
3.27811	2775320			3.27824	3529999
3.27976	2742402			3.27989	3903558
3.28142	3046860			3.28155	3780119
3.28307	3303646			3.2832	3835371
3.28473	3172662			3.28486	4453305
3.28638	3227606			3.28651	4516664
3.28804	3576893			3.28817	4562559
3.28969	3709154			3.28982	5083977
3.29135	4126325			3.29148	5019020
3.293	3977302			3.29313	5010817
3.29466	3918420			3.29479	5630800
3.29631	3748428			3.29644	5739130
3.29797	4648520			3.2981	5784189
3.29962	4315406			3.29975	6448174
3.30128	4459497			3.30141	6544784
3.30293	4902447			3.30306	6948140
3.30459	4919582			3.30472	6727196
3.30624	5230504			3.30637	6876859
3.3079	5283208			3.30803	7493250
3.30955	5475999			3.30968	7234010
3.31121	5570298			3.31134	7956726
[truncated: 4,042 more rows]
